# Supplementary material for: The cold truth: torpor as a confound in studies of caloric restriction
Source: J Comp Physiol B. 2025 Jun 9;195(3):263–76. doi: 10.1007/s00360-025-01616-1 (PMC12289793; doi:10.1007/s00360-025-01616-1)
Supplement: Supplementary file 1 — Supplementary file1: Figure 1 supplemental data - surface temperature (356 KB) [file 360_2025_1616_MOESM1_ESM.txt]

frame	time	temperature	units
1	2023-02-15 15:43:23.300000	3.776588e+01	C
2	2023-02-15 15:43:33.283000	3.827140e+01	C
3	2023-02-15 15:43:43.302000	3.814523e+01	C
4	2023-02-15 15:43:53.285000	3.813321e+01	C
5	2023-02-15 15:44:03.305000	3.791657e+01	C
6	2023-02-15 15:44:13.289000	3.814523e+01	C
7	2023-02-15 15:44:23.302000	3.793464e+01	C
8	2023-02-15 15:44:33.286000	3.818731e+01	C
9	2023-02-15 15:44:43.271000	3.799485e+01	C
10	2023-02-15 15:44:53.290000	3.757270e+01	C
11	2023-02-15 15:45:03.272000	3.833744e+01	C
12	2023-02-15 15:45:13.294000	3.775381e+01	C
13	2023-02-15 15:45:23.279000	3.745784e+01	C
14	2023-02-15 15:45:33.263000	3.782618e+01	C
15	2023-02-15 15:45:43.277000	3.810916e+01	C
16	2023-02-15 15:45:53.265000	3.806104e+01	C
17	2023-02-15 15:46:03.280000	3.792862e+01	C
18	2023-02-15 15:46:13.261000	3.756061e+01	C
19	2023-02-15 15:46:23.248000	3.786837e+01	C
20	2023-02-15 15:46:33.263000	3.769951e+01	C
21	2023-02-15 15:46:43.248000	3.811517e+01	C
22	2023-02-15 15:46:53.266000	3.782618e+01	C
23	2023-02-15 15:47:03.249000	3.769951e+01	C
24	2023-02-15 15:47:13.266000	3.731864e+01	C
25	2023-02-15 15:47:23.250000	3.801892e+01	C
26	2023-02-15 15:47:33.233000	3.808510e+01	C
27	2023-02-15 15:47:43.253000	3.793464e+01	C
28	2023-02-15 15:47:53.235000	3.782618e+01	C
29	2023-02-15 15:48:03.251000	3.783221e+01	C
30	2023-02-15 15:48:13.238000	3.784426e+01	C
31	2023-02-15 15:48:23.254000	3.754853e+01	C
32	2023-02-15 15:48:33.236000	3.787439e+01	C
33	2023-02-15 15:48:43.221000	3.765725e+01	C
34	2023-02-15 15:48:53.239000	3.800689e+01	C
35	2023-02-15 15:49:03.227000	3.777794e+01	C
36	2023-02-15 15:49:13.240000	3.739734e+01	C
37	2023-02-15 15:49:23.223000	3.603350e+01	C
38	2023-02-15 15:49:33.243000	3.786837e+01	C
39	2023-02-15 15:49:43.224000	3.716108e+01	C
40	2023-02-15 15:49:53.210000	3.744574e+01	C
41	2023-02-15 15:50:03.227000	3.779603e+01	C
42	2023-02-15 15:50:13.215000	3.773571e+01	C
43	2023-02-15 15:50:23.227000	3.795271e+01	C
44	2023-02-15 15:50:33.213000	3.741549e+01	C
45	2023-02-15 15:50:43.197000	3.797077e+01	C
46	2023-02-15 15:50:53.213000	3.728230e+01	C
47	2023-02-15 15:51:03.197000	3.786837e+01	C
48	2023-02-15 15:51:13.213000	3.807909e+01	C
49	2023-02-15 15:51:23.196000	3.791055e+01	C
50	2023-02-15 15:51:33.184000	3.768140e+01	C
51	2023-02-15 15:51:43.200000	3.608862e+01	C
52	2023-02-15 15:51:53.186000	3.804299e+01	C
53	2023-02-15 15:52:03.204000	3.744574e+01	C
54	2023-02-15 15:52:13.188000	3.682096e+01	C
55	2023-02-15 15:52:23.174000	3.763310e+01	C
56	2023-02-15 15:52:33.190000	3.771761e+01	C
57	2023-02-15 15:52:43.176000	3.705187e+01	C
58	2023-02-15 15:52:53.192000	3.701544e+01	C
59	2023-02-15 15:53:03.175000	3.751226e+01	C
60	2023-02-15 15:53:13.158000	3.757874e+01	C
61	2023-02-15 15:53:23.176000	3.765121e+01	C
62	2023-02-15 15:53:33.161000	3.774175e+01	C
63	2023-02-15 15:53:43.180000	3.800689e+01	C
64	2023-02-15 15:53:53.161000	3.761498e+01	C
65	2023-02-15 15:54:03.179000	3.762102e+01	C
66	2023-02-15 15:54:13.161000	3.716108e+01	C
67	2023-02-15 15:54:23.152000	3.777794e+01	C
68	2023-02-15 15:54:33.170000	3.746389e+01	C
69	2023-02-15 15:54:43.154000	3.707615e+01	C
70	2023-02-15 15:54:53.172000	3.715502e+01	C
71	2023-02-15 15:55:03.153000	3.768744e+01	C
72	2023-02-15 15:55:13.138000	3.771158e+01	C
73	2023-02-15 15:55:23.157000	3.746389e+01	C
74	2023-02-15 15:55:33.141000	3.743969e+01	C
75	2023-02-15 15:55:43.158000	3.713076e+01	C
76	2023-02-15 15:55:53.143000	3.763914e+01	C
77	2023-02-15 15:56:03.157000	3.729441e+01	C
78	2023-02-15 15:56:13.141000	3.706401e+01	C
79	2023-02-15 15:56:23.160000	3.766329e+01	C
80	2023-02-15 15:56:33.142000	3.743364e+01	C
81	2023-02-15 15:56:43.129000	3.737918e+01	C
82	2023-02-15 15:56:53.144000	3.757874e+01	C
83	2023-02-15 15:57:03.131000	3.719746e+01	C
84	2023-02-15 15:57:13.144000	3.735497e+01	C
85	2023-02-15 15:57:23.128000	3.683921e+01	C
86	2023-02-15 15:57:33.113000	3.780809e+01	C
87	2023-02-15 15:57:43.098000	3.783221e+01	C
88	2023-02-15 15:57:53.114000	3.753040e+01	C
89	2023-02-15 15:58:03.131000	3.754853e+01	C
90	2023-02-15 15:58:13.117000	3.699722e+01	C
91	2023-02-15 15:58:23.097000	3.720352e+01	C
92	2023-02-15 15:58:33.116000	3.757270e+01	C
93	2023-02-15 15:58:43.103000	3.717321e+01	C
94	2023-02-15 15:58:53.083000	3.681488e+01	C
95	2023-02-15 15:59:03.100000	3.718533e+01	C
96	2023-02-15 15:59:13.120000	3.749412e+01	C
97	2023-02-15 15:59:23.102000	3.754248e+01	C
98	2023-02-15 15:59:33.087000	3.732470e+01	C
99	2023-02-15 15:59:43.102000	3.676012e+01	C
100	2023-02-15 15:59:53.086000	3.761498e+01	C
101	2023-02-15 16:00:03.103000	3.768744e+01	C
102	2023-02-15 16:00:13.090000	3.725807e+01	C
103	2023-02-15 16:00:23.072000	3.770554e+01	C
104	2023-02-15 16:00:33.090000	3.660176e+01	C
105	2023-02-15 16:00:43.071000	3.730047e+01	C
106	2023-02-15 16:00:53.089000	3.730653e+01	C
107	2023-02-15 16:01:03.073000	3.745179e+01	C
108	2023-02-15 16:01:13.058000	3.746993e+01	C
109	2023-02-15 16:01:23.075000	3.754248e+01	C
110	2023-02-15 16:01:33.057000	3.737313e+01	C
111	2023-02-15 16:01:43.076000	3.718533e+01	C
112	2023-02-15 16:01:53.062000	3.707008e+01	C
113	2023-02-15 16:02:03.078000	3.743364e+01	C
114	2023-02-15 16:02:13.059000	3.703366e+01	C
115	2023-02-15 16:02:23.043000	3.717321e+01	C
116	2023-02-15 16:02:33.063000	3.742154e+01	C
117	2023-02-15 16:02:43.046000	3.722777e+01	C
118	2023-02-15 16:02:53.064000	3.687569e+01	C
119	2023-02-15 16:03:03.047000	3.685137e+01	C
120	2023-02-15 16:03:13.031000	3.755457e+01	C
121	2023-02-15 16:03:23.050000	3.720352e+01	C
122	2023-02-15 16:03:33.000000	3.637603e+01	C
123	2023-02-15 16:03:43.048000	3.737918e+01	C
124	2023-02-15 16:03:53.033000	3.685745e+01	C
125	2023-02-15 16:04:03.048000	3.720352e+01	C
126	2023-02-15 16:04:13.037000	3.700937e+01	C
127	2023-02-15 16:04:23.017000	3.768140e+01	C
128	2023-02-15 16:04:33.004000	3.758478e+01	C
129	2023-02-15 16:04:43.021000	3.762706e+01	C
130	2023-02-15 16:04:53.035000	3.774175e+01	C
131	2023-02-15 16:05:03.021000	3.744574e+01	C
132	2023-02-15 16:05:13.007000	3.764518e+01	C
133	2023-02-15 16:05:23.025000	3.499332e+01	C
134	2023-02-15 16:05:33.009000	3.696685e+01	C
135	2023-02-15 16:05:43.025000	3.772365e+01	C
136	2023-02-15 16:05:53.007000	3.742759e+01	C
137	2023-02-15 16:06:02.993000	3.731864e+01	C
138	2023-02-15 16:06:13.010000	3.731258e+01	C
139	2023-02-15 16:06:22.994000	3.777191e+01	C
140	2023-02-15 16:06:33.008000	3.779603e+01	C
141	2023-02-15 16:06:42.992000	3.778397e+01	C
142	2023-02-15 16:06:53.011000	3.794066e+01	C
143	2023-02-15 16:07:02.996000	3.783823e+01	C
144	2023-02-15 16:07:12.978000	3.761498e+01	C
145	2023-02-15 16:07:22.998000	3.713682e+01	C
146	2023-02-15 16:07:32.983000	3.771761e+01	C
147	2023-02-15 16:07:42.999000	3.757874e+01	C
148	2023-02-15 16:07:52.980000	3.710042e+01	C
149	2023-02-15 16:08:02.962000	3.382451e+01	C
150	2023-02-15 16:08:12.981000	3.794668e+01	C
151	2023-02-15 16:08:22.968000	3.722171e+01	C
152	2023-02-15 16:08:32.982000	3.730047e+01	C
153	2023-02-15 16:08:42.964000	3.736102e+01	C
154	2023-02-15 16:08:52.987000	3.813922e+01	C
155	2023-02-15 16:09:02.969000	3.711862e+01	C
156	2023-02-15 16:09:12.951000	3.739734e+01	C
157	2023-02-15 16:09:22.937000	3.738523e+01	C
158	2023-02-15 16:09:32.952000	3.727018e+01	C
159	2023-02-15 16:09:42.969000	3.740944e+01	C
160	2023-02-15 16:09:52.953000	3.697293e+01	C
161	2023-02-15 16:10:02.936000	3.699115e+01	C
162	2023-02-15 16:10:12.957000	3.700937e+01	C
163	2023-02-15 16:10:22.941000	3.763914e+01	C
164	2023-02-15 16:10:32.959000	3.662005e+01	C
165	2023-02-15 16:10:42.941000	3.720958e+01	C
166	2023-02-15 16:10:52.956000	3.609475e+01	C
167	2023-02-15 16:11:02.940000	3.765121e+01	C
168	2023-02-15 16:11:12.925000	3.653470e+01	C
169	2023-02-15 16:11:22.941000	3.714289e+01	C
170	2023-02-15 16:11:32.924000	3.351154e+01	C
171	2023-02-15 16:11:42.910000	3.734892e+01	C
172	2023-02-15 16:11:52.928000	3.706401e+01	C
173	2023-02-15 16:12:02.910000	3.655909e+01	C
174	2023-02-15 16:12:12.931000	3.699722e+01	C
175	2023-02-15 16:12:22.913000	3.680880e+01	C
176	2023-02-15 16:12:32.926000	3.775381e+01	C
177	2023-02-15 16:12:42.914000	3.540688e+01	C
178	2023-02-15 16:12:52.896000	3.748808e+01	C
179	2023-02-15 16:13:02.914000	3.669924e+01	C
180	2023-02-15 16:13:12.899000	3.702758e+01	C
181	2023-02-15 16:13:22.914000	3.707615e+01	C
182	2023-02-15 16:13:32.899000	3.770554e+01	C
183	2023-02-15 16:13:42.918000	3.731864e+01	C
184	2023-02-15 16:13:52.869000	3.683921e+01	C
185	2023-02-15 16:14:02.886000	3.680880e+01	C
186	2023-02-15 16:14:12.905000	3.570220e+01	C
187	2023-02-15 16:14:22.888000	3.790452e+01	C
188	2023-02-15 16:14:32.902000	3.808510e+01	C
189	2023-02-15 16:14:42.888000	3.777191e+01	C
190	2023-02-15 16:14:52.871000	3.801291e+01	C
191	2023-02-15 16:15:02.889000	3.736102e+01	C
192	2023-02-15 16:15:12.872000	3.737918e+01	C
193	2023-02-15 16:15:22.893000	3.726413e+01	C
194	2023-02-15 16:15:32.876000	3.688177e+01	C
195	2023-02-15 16:15:42.896000	3.754853e+01	C
196	2023-02-15 16:15:52.878000	3.708828e+01	C
197	2023-02-15 16:16:02.862000	3.727018e+01	C
198	2023-02-15 16:16:12.878000	3.780809e+01	C
199	2023-02-15 16:16:22.863000	3.791657e+01	C
200	2023-02-15 16:16:32.879000	3.627827e+01	C
201	2023-02-15 16:16:42.863000	3.725201e+01	C
202	2023-02-15 16:16:52.846000	3.756665e+01	C
203	2023-02-15 16:17:02.864000	3.748808e+01	C
204	2023-02-15 16:17:12.850000	3.705187e+01	C
205	2023-02-15 16:17:22.862000	3.591705e+01	C
206	2023-02-15 16:17:32.849000	3.753040e+01	C
207	2023-02-15 16:17:42.866000	3.741549e+01	C
208	2023-02-15 16:17:52.854000	3.754248e+01	C
209	2023-02-15 16:18:02.835000	3.742759e+01	C
210	2023-02-15 16:18:12.851000	3.717927e+01	C
211	2023-02-15 16:18:22.803000	3.756665e+01	C
212	2023-02-15 16:18:32.819000	3.768140e+01	C
213	2023-02-15 16:18:42.840000	3.764518e+01	C
214	2023-02-15 16:18:52.821000	3.755457e+01	C
215	2023-02-15 16:19:02.805000	3.712469e+01	C
216	2023-02-15 16:19:12.824000	3.696685e+01	C
217	2023-02-15 16:19:22.842000	3.649200e+01	C
218	2023-02-15 16:19:32.823000	3.753644e+01	C
219	2023-02-15 16:19:42.809000	3.725807e+01	C
220	2023-02-15 16:19:52.826000	3.742154e+01	C
221	2023-02-15 16:20:02.808000	3.751830e+01	C
222	2023-02-15 16:20:12.793000	3.733681e+01	C
223	2023-02-15 16:20:22.808000	3.754853e+01	C
224	2023-02-15 16:20:32.794000	3.707615e+01	C
225	2023-02-15 16:20:42.813000	3.743969e+01	C
226	2023-02-15 16:20:52.795000	3.719746e+01	C
227	2023-02-15 16:21:02.810000	3.652251e+01	C
228	2023-02-15 16:21:12.798000	3.707615e+01	C
229	2023-02-15 16:21:22.816000	3.728230e+01	C
230	2023-02-15 16:21:32.797000	3.702151e+01	C
231	2023-02-15 16:21:42.782000	3.743969e+01	C
232	2023-02-15 16:21:52.798000	3.694255e+01	C
233	2023-02-15 16:22:02.780000	3.673577e+01	C
234	2023-02-15 16:22:12.798000	3.743969e+01	C
235	2023-02-15 16:22:22.781000	3.754248e+01	C
236	2023-02-15 16:22:32.766000	3.771158e+01	C
237	2023-02-15 16:22:42.786000	3.744574e+01	C
238	2023-02-15 16:22:52.769000	3.691824e+01	C
239	2023-02-15 16:23:02.754000	3.797679e+01	C
240	2023-02-15 16:23:12.775000	3.738523e+01	C
241	2023-02-15 16:23:22.759000	3.670533e+01	C
242	2023-02-15 16:23:32.777000	3.708828e+01	C
243	2023-02-15 16:23:42.760000	3.731258e+01	C
244	2023-02-15 16:23:52.776000	3.725807e+01	C
245	2023-02-15 16:24:02.761000	3.570835e+01	C
246	2023-02-15 16:24:12.780000	3.713682e+01	C
247	2023-02-15 16:24:22.762000	3.746389e+01	C
248	2023-02-15 16:24:32.749000	3.672968e+01	C
249	2023-02-15 16:24:42.764000	3.714289e+01	C
250	2023-02-15 16:24:52.749000	3.401811e+01	C
251	2023-02-15 16:25:02.733000	3.738523e+01	C
252	2023-02-15 16:25:12.749000	3.723989e+01	C
253	2023-02-15 16:25:22.732000	3.779603e+01	C
254	2023-02-15 16:25:32.748000	3.730653e+01	C
255	2023-02-15 16:25:42.732000	3.705794e+01	C
256	2023-02-15 16:25:52.721000	3.668097e+01	C
257	2023-02-15 16:26:02.733000	3.693647e+01	C
258	2023-02-15 16:26:12.717000	3.713682e+01	C
259	2023-02-15 16:26:22.737000	3.719140e+01	C
260	2023-02-15 16:26:32.720000	3.719140e+01	C
261	2023-02-15 16:26:42.739000	3.631494e+01	C
262	2023-02-15 16:26:52.721000	3.748808e+01	C
263	2023-02-15 16:27:02.736000	3.747598e+01	C
264	2023-02-15 16:27:12.723000	3.724595e+01	C
265	2023-02-15 16:27:22.705000	3.739734e+01	C
266	2023-02-15 16:27:32.724000	3.720958e+01	C
267	2023-02-15 16:27:42.706000	3.757270e+01	C
268	2023-02-15 16:27:52.723000	3.726413e+01	C
269	2023-02-15 16:28:02.714000	3.733075e+01	C
270	2023-02-15 16:28:12.730000	3.710042e+01	C
271	2023-02-15 16:28:22.715000	3.490672e+01	C
272	2023-02-15 16:28:32.696000	3.750017e+01	C
273	2023-02-15 16:28:42.715000	3.704580e+01	C
274	2023-02-15 16:28:52.696000	3.739129e+01	C
275	2023-02-15 16:29:02.714000	3.696078e+01	C
276	2023-02-15 16:29:12.699000	3.740944e+01	C
277	2023-02-15 16:29:22.682000	3.745179e+01	C
278	2023-02-15 16:29:32.666000	3.700937e+01	C
279	2023-02-15 16:29:42.684000	3.745179e+01	C
280	2023-02-15 16:29:52.702000	3.691217e+01	C
281	2023-02-15 16:30:02.685000	3.767537e+01	C
282	2023-02-15 16:30:12.702000	3.605800e+01	C
283	2023-02-15 16:30:22.685000	3.738523e+01	C
284	2023-02-15 16:30:32.670000	3.742154e+01	C
285	2023-02-15 16:30:42.687000	3.734892e+01	C
286	2023-02-15 16:30:52.672000	3.608250e+01	C
287	2023-02-15 16:31:02.655000	3.703366e+01	C
288	2023-02-15 16:31:12.673000	3.630272e+01	C
289	2023-02-15 16:31:22.654000	3.694863e+01	C
290	2023-02-15 16:31:32.672000	3.717927e+01	C
291	2023-02-15 16:31:42.656000	3.685137e+01	C
292	2023-02-15 16:31:52.673000	3.616819e+01	C
293	2023-02-15 16:32:02.658000	3.748808e+01	C
294	2023-02-15 16:32:12.643000	3.734892e+01	C
295	2023-02-15 16:32:22.660000	3.645539e+01	C
296	2023-02-15 16:32:32.643000	3.724595e+01	C
297	2023-02-15 16:32:42.626000	3.746389e+01	C
298	2023-02-15 16:32:52.644000	3.752435e+01	C
299	2023-02-15 16:33:02.659000	3.753040e+01	C
300	2023-02-15 16:33:12.646000	3.714895e+01	C
301	2023-02-15 16:33:22.619000	3.735497e+01	C
302	2023-02-15 16:33:32.645000	3.782015e+01	C
303	2023-02-15 16:33:42.620000	3.739129e+01	C
304	2023-02-15 16:33:52.646000	3.682705e+01	C
305	2023-02-15 16:34:02.629000	3.745784e+01	C
306	2023-02-15 16:34:12.611000	3.666270e+01	C
307	2023-02-15 16:34:22.629000	3.728230e+01	C
308	2023-02-15 16:34:32.619000	3.747598e+01	C
309	2023-02-15 16:34:42.634000	3.737918e+01	C
310	2023-02-15 16:34:52.617000	3.645539e+01	C
311	2023-02-15 16:35:02.635000	3.621101e+01	C
312	2023-02-15 16:35:12.617000	3.684529e+01	C
313	2023-02-15 16:35:22.600000	3.736102e+01	C
314	2023-02-15 16:35:32.621000	3.765121e+01	C
315	2023-02-15 16:35:42.601000	3.783221e+01	C
316	2023-02-15 16:35:52.620000	3.760290e+01	C
317	2023-02-15 16:36:02.605000	3.698508e+01	C
318	2023-02-15 16:36:12.589000	3.753644e+01	C
319	2023-02-15 16:36:22.610000	3.687569e+01	C
320	2023-02-15 16:36:32.592000	3.720958e+01	C
321	2023-02-15 16:36:42.578000	3.722171e+01	C
322	2023-02-15 16:36:52.565000	3.742759e+01	C
323	2023-02-15 16:37:02.580000	3.633327e+01	C
324	2023-02-15 16:37:12.596000	3.652251e+01	C
325	2023-02-15 16:37:22.578000	3.698508e+01	C
326	2023-02-15 16:37:32.598000	3.762706e+01	C
327	2023-02-15 16:37:42.581000	3.691824e+01	C
328	2023-02-15 16:37:52.565000	3.736102e+01	C
329	2023-02-15 16:38:02.581000	3.739734e+01	C
330	2023-02-15 16:38:12.567000	3.679054e+01	C
331	2023-02-15 16:38:22.584000	3.644929e+01	C
332	2023-02-15 16:38:32.565000	3.690609e+01	C
333	2023-02-15 16:38:42.551000	3.714895e+01	C
334	2023-02-15 16:38:52.565000	3.748203e+01	C
335	2023-02-15 16:39:02.582000	3.521572e+01	C
336	2023-02-15 16:39:12.569000	3.756061e+01	C
337	2023-02-15 16:39:22.552000	3.698508e+01	C
338	2023-02-15 16:39:32.568000	3.756665e+01	C
339	2023-02-15 16:39:42.550000	3.750621e+01	C
340	2023-02-15 16:39:52.571000	3.723989e+01	C
341	2023-02-15 16:40:02.553000	3.696685e+01	C
342	2023-02-15 16:40:12.534000	3.718533e+01	C
343	2023-02-15 16:40:22.553000	3.746993e+01	C
344	2023-02-15 16:40:32.540000	3.725807e+01	C
345	2023-02-15 16:40:42.520000	3.777191e+01	C
346	2023-02-15 16:40:52.539000	3.699115e+01	C
347	2023-02-15 16:41:02.524000	3.703366e+01	C
348	2023-02-15 16:41:12.538000	3.684529e+01	C
349	2023-02-15 16:41:22.524000	3.699722e+01	C
350	2023-02-15 16:41:32.539000	3.785632e+01	C
351	2023-02-15 16:41:42.525000	3.734286e+01	C
352	2023-02-15 16:41:52.540000	3.726413e+01	C
353	2023-02-15 16:42:02.527000	3.765725e+01	C
354	2023-02-15 16:42:12.508000	3.750017e+01	C
355	2023-02-15 16:42:22.526000	3.644319e+01	C
356	2023-02-15 16:42:32.510000	3.769951e+01	C
357	2023-02-15 16:42:42.494000	3.655300e+01	C
358	2023-02-15 16:42:52.509000	3.775985e+01	C
359	2023-02-15 16:43:02.495000	3.381826e+01	C
360	2023-02-15 16:43:12.512000	3.742154e+01	C
361	2023-02-15 16:43:22.494000	3.730047e+01	C
362	2023-02-15 16:43:32.513000	3.751830e+01	C
363	2023-02-15 16:43:42.478000	3.748203e+01	C
364	2023-02-15 16:43:52.512000	3.719746e+01	C
365	2023-02-15 16:44:02.500000	3.707008e+01	C
366	2023-02-15 16:44:12.480000	3.684529e+01	C
367	2023-02-15 16:44:22.498000	3.705187e+01	C
368	2023-02-15 16:44:32.481000	3.595996e+01	C
369	2023-02-15 16:44:42.497000	3.712469e+01	C
370	2023-02-15 16:44:52.482000	3.693647e+01	C
371	2023-02-15 16:45:02.466000	3.326679e+01	C
372	2023-02-15 16:45:12.484000	3.739734e+01	C
373	2023-02-15 16:45:22.469000	3.573906e+01	C
374	2023-02-15 16:45:32.483000	3.703973e+01	C
375	2023-02-15 16:45:42.470000	3.697293e+01	C
376	2023-02-15 16:45:52.490000	3.600900e+01	C
377	2023-02-15 16:46:02.473000	3.657738e+01	C
378	2023-02-15 16:46:12.455000	3.710649e+01	C
379	2023-02-15 16:46:22.475000	3.696685e+01	C
380	2023-02-15 16:46:32.457000	3.683921e+01	C
381	2023-02-15 16:46:42.474000	3.756061e+01	C
382	2023-02-15 16:46:52.459000	3.680880e+01	C
383	2023-02-15 16:47:02.441000	3.457821e+01	C
384	2023-02-15 16:47:12.427000	3.655300e+01	C
385	2023-02-15 16:47:22.441000	3.605188e+01	C
386	2023-02-15 16:47:32.427000	3.351154e+01	C
387	2023-02-15 16:47:42.441000	3.627216e+01	C
388	2023-02-15 16:47:52.424000	3.658348e+01	C
389	2023-02-15 16:48:02.445000	3.730653e+01	C
390	2023-02-15 16:48:12.429000	3.716108e+01	C
391	2023-02-15 16:48:22.445000	3.708222e+01	C
392	2023-02-15 16:48:32.431000	3.734892e+01	C
393	2023-02-15 16:48:42.412000	3.734892e+01	C
394	2023-02-15 16:48:52.431000	3.681488e+01	C
395	2023-02-15 16:49:02.413000	3.646760e+01	C
396	2023-02-15 16:49:12.431000	3.730047e+01	C
397	2023-02-15 16:49:22.416000	3.705794e+01	C
398	2023-02-15 16:49:32.402000	3.664442e+01	C
399	2023-02-15 16:49:42.420000	3.690609e+01	C
400	2023-02-15 16:49:52.402000	3.653470e+01	C
401	2023-02-15 16:50:02.419000	3.723383e+01	C
402	2023-02-15 16:50:12.405000	3.713682e+01	C
403	2023-02-15 16:50:22.386000	3.669315e+01	C
404	2023-02-15 16:50:32.404000	3.760894e+01	C
405	2023-02-15 16:50:42.387000	3.701544e+01	C
406	2023-02-15 16:50:52.406000	3.728230e+01	C
407	2023-02-15 16:51:02.388000	3.738523e+01	C
408	2023-02-15 16:51:12.406000	3.739129e+01	C
409	2023-02-15 16:51:22.392000	3.600287e+01	C
410	2023-02-15 16:51:32.408000	3.558540e+01	C
411	2023-02-15 16:51:42.389000	3.669315e+01	C
412	2023-02-15 16:51:52.374000	3.610699e+01	C
413	2023-02-15 16:52:02.390000	3.685137e+01	C
414	2023-02-15 16:52:12.377000	3.593544e+01	C
415	2023-02-15 16:52:22.392000	3.589865e+01	C
416	2023-02-15 16:52:32.377000	3.691217e+01	C
417	2023-02-15 16:52:42.361000	3.683921e+01	C
418	2023-02-15 16:52:52.377000	3.652251e+01	C
419	2023-02-15 16:53:02.363000	3.404306e+01	C
420	2023-02-15 16:53:12.378000	3.750017e+01	C
421	2023-02-15 16:53:22.364000	3.676012e+01	C
422	2023-02-15 16:53:32.380000	3.687569e+01	C
423	2023-02-15 16:53:42.345000	3.464647e+01	C
424	2023-02-15 16:53:52.348000	3.730653e+01	C
425	2023-02-15 16:54:02.366000	3.632716e+01	C
426	2023-02-15 16:54:12.350000	3.630272e+01	C
427	2023-02-15 16:54:22.365000	3.350527e+01	C
428	2023-02-15 16:54:32.350000	3.705794e+01	C
429	2023-02-15 16:54:42.331000	3.686961e+01	C
430	2023-02-15 16:54:52.349000	3.671751e+01	C
431	2023-02-15 16:55:02.332000	3.684529e+01	C
432	2023-02-15 16:55:12.348000	3.760894e+01	C
433	2023-02-15 16:55:22.334000	3.657738e+01	C
434	2023-02-15 16:55:32.352000	3.638214e+01	C
435	2023-02-15 16:55:42.337000	3.728230e+01	C
436	2023-02-15 16:55:52.319000	3.580047e+01	C
437	2023-02-15 16:56:02.336000	3.652251e+01	C
438	2023-02-15 16:56:12.321000	3.703366e+01	C
439	2023-02-15 16:56:22.302000	3.672359e+01	C
440	2023-02-15 16:56:32.319000	3.638214e+01	C
441	2023-02-15 16:56:42.305000	3.666270e+01	C
442	2023-02-15 16:56:52.321000	3.666879e+01	C
443	2023-02-15 16:57:02.307000	3.693040e+01	C
444	2023-02-15 16:57:12.322000	3.654690e+01	C
445	2023-02-15 16:57:22.304000	3.672968e+01	C
446	2023-02-15 16:57:32.288000	3.685745e+01	C
447	2023-02-15 16:57:42.307000	3.758478e+01	C
448	2023-02-15 16:57:52.292000	3.729441e+01	C
449	2023-02-15 16:58:02.309000	3.669315e+01	C
450	2023-02-15 16:58:12.292000	3.727624e+01	C
451	2023-02-15 16:58:22.309000	3.675403e+01	C
452	2023-02-15 16:58:32.293000	3.616819e+01	C
453	2023-02-15 16:58:42.280000	3.742759e+01	C
454	2023-02-15 16:58:52.296000	3.700937e+01	C
455	2023-02-15 16:59:02.277000	3.701544e+01	C
456	2023-02-15 16:59:12.296000	3.693647e+01	C
457	2023-02-15 16:59:22.280000	3.675403e+01	C
458	2023-02-15 16:59:32.262000	3.475808e+01	C
459	2023-02-15 16:59:42.282000	3.667488e+01	C
460	2023-02-15 16:59:52.266000	3.565918e+01	C
461	2023-02-15 17:00:02.281000	3.643098e+01	C
462	2023-02-15 17:00:12.267000	3.702758e+01	C
463	2023-02-15 17:00:22.281000	3.301519e+01	C
464	2023-02-15 17:00:32.267000	3.565304e+01	C
465	2023-02-15 17:00:42.251000	3.701544e+01	C
466	2023-02-15 17:00:52.268000	3.625993e+01	C
467	2023-02-15 17:01:02.251000	3.683921e+01	C
468	2023-02-15 17:01:12.268000	3.586798e+01	C
469	2023-02-15 17:01:22.252000	3.516634e+01	C
470	2023-02-15 17:01:32.234000	3.713076e+01	C
471	2023-02-15 17:01:42.252000	3.589251e+01	C
472	2023-02-15 17:01:52.237000	3.717927e+01	C
473	2023-02-15 17:02:02.253000	3.742759e+01	C
474	2023-02-15 17:02:12.239000	3.707008e+01	C
475	2023-02-15 17:02:22.219000	3.591705e+01	C
476	2023-02-15 17:02:32.240000	3.626605e+01	C
477	2023-02-15 17:02:42.223000	3.674186e+01	C
478	2023-02-15 17:02:52.238000	3.597836e+01	C
479	2023-02-15 17:03:02.223000	3.532059e+01	C
480	2023-02-15 17:03:12.209000	3.690001e+01	C
481	2023-02-15 17:03:22.223000	3.592318e+01	C
482	2023-02-15 17:03:32.207000	3.714895e+01	C
483	2023-02-15 17:03:42.209000	3.646150e+01	C
484	2023-02-15 17:03:52.208000	3.675403e+01	C
485	2023-02-15 17:04:02.224000	3.645539e+01	C
486	2023-02-15 17:04:12.210000	3.476428e+01	C
487	2023-02-15 17:04:22.192000	3.689393e+01	C
488	2023-02-15 17:04:32.212000	3.550541e+01	C
489	2023-02-15 17:04:42.200000	3.648590e+01	C
490	2023-02-15 17:04:52.224000	3.651641e+01	C
491	2023-02-15 17:05:02.206000	3.586798e+01	C
492	2023-02-15 17:05:12.221000	3.599674e+01	C
493	2023-02-15 17:05:22.205000	3.722171e+01	C
494	2023-02-15 17:05:32.189000	3.640046e+01	C
495	2023-02-15 17:05:42.207000	3.663224e+01	C
496	2023-02-15 17:05:52.191000	3.671142e+01	C
497	2023-02-15 17:06:02.209000	3.710042e+01	C
498	2023-02-15 17:06:12.193000	3.680271e+01	C
499	2023-02-15 17:06:22.173000	3.572063e+01	C
500	2023-02-15 17:06:32.193000	3.662614e+01	C
501	2023-02-15 17:06:42.176000	3.575749e+01	C
502	2023-02-15 17:06:52.194000	3.240895e+01	C
503	2023-02-15 17:07:02.177000	3.683921e+01	C
504	2023-02-15 17:07:12.196000	3.516017e+01	C
505	2023-02-15 17:07:22.179000	3.617431e+01	C
506	2023-02-15 17:07:32.164000	3.449127e+01	C
507	2023-02-15 17:07:42.180000	3.506751e+01	C
508	2023-02-15 17:07:52.163000	3.522190e+01	C
509	2023-02-15 17:08:02.151000	3.646150e+01	C
510	2023-02-15 17:08:12.167000	3.553618e+01	C
511	2023-02-15 17:08:22.150000	3.431719e+01	C
512	2023-02-15 17:08:32.170000	3.610087e+01	C
513	2023-02-15 17:08:42.156000	3.557925e+01	C
514	2023-02-15 17:08:52.173000	3.618655e+01	C
515	2023-02-15 17:09:02.156000	3.622325e+01	C
516	2023-02-15 17:09:12.139000	3.651641e+01	C
517	2023-02-15 17:09:22.155000	3.632105e+01	C
518	2023-02-15 17:09:32.141000	3.363684e+01	C
519	2023-02-15 17:09:42.157000	3.600900e+01	C
520	2023-02-15 17:09:52.143000	3.635771e+01	C
521	2023-02-15 17:10:02.127000	3.647980e+01	C
522	2023-02-15 17:10:12.141000	3.653470e+01	C
523	2023-02-15 17:10:22.127000	3.631494e+01	C
524	2023-02-15 17:10:32.143000	3.619878e+01	C
525	2023-02-15 17:10:42.129000	3.678446e+01	C
526	2023-02-15 17:10:52.144000	3.634549e+01	C
527	2023-02-15 17:11:02.127000	3.669315e+01	C
528	2023-02-15 17:11:12.113000	3.654690e+01	C
529	2023-02-15 17:11:22.130000	3.617431e+01	C
530	2023-02-15 17:11:32.121000	3.624771e+01	C
531	2023-02-15 17:11:42.136000	3.722171e+01	C
532	2023-02-15 17:11:52.119000	3.688785e+01	C
533	2023-02-15 17:12:02.137000	3.692432e+01	C
534	2023-02-15 17:12:12.124000	3.707008e+01	C
535	2023-02-15 17:12:22.104000	3.654690e+01	C
536	2023-02-15 17:12:32.122000	3.663833e+01	C
537	2023-02-15 17:12:42.106000	3.740944e+01	C
538	2023-02-15 17:12:52.122000	3.691824e+01	C
539	2023-02-15 17:13:02.111000	3.713076e+01	C
540	2023-02-15 17:13:12.092000	3.716714e+01	C
541	2023-02-15 17:13:22.108000	3.630883e+01	C
542	2023-02-15 17:13:32.092000	3.702758e+01	C
543	2023-02-15 17:13:42.097000	3.670533e+01	C
544	2023-02-15 17:13:52.091000	3.668097e+01	C
545	2023-02-15 17:14:02.108000	3.697293e+01	C
546	2023-02-15 17:14:12.093000	3.708222e+01	C
547	2023-02-15 17:14:22.077000	3.691824e+01	C
548	2023-02-15 17:14:32.094000	3.714289e+01	C
549	2023-02-15 17:14:42.077000	3.666879e+01	C
550	2023-02-15 17:14:52.096000	3.720958e+01	C
551	2023-02-15 17:15:02.077000	3.553618e+01	C
552	2023-02-15 17:15:12.061000	3.696685e+01	C
553	2023-02-15 17:15:22.080000	3.660176e+01	C
554	2023-02-15 17:15:32.062000	3.700330e+01	C
555	2023-02-15 17:15:42.050000	3.719140e+01	C
556	2023-02-15 17:15:52.062000	3.592931e+01	C
557	2023-02-15 17:16:02.050000	3.707615e+01	C
558	2023-02-15 17:16:12.064000	3.680880e+01	C
559	2023-02-15 17:16:22.049000	3.540071e+01	C
560	2023-02-15 17:16:32.066000	3.674794e+01	C
561	2023-02-15 17:16:42.050000	3.594770e+01	C
562	2023-02-15 17:16:52.065000	3.723989e+01	C
563	2023-02-15 17:17:02.051000	3.699722e+01	C
564	2023-02-15 17:17:12.034000	3.717927e+01	C
565	2023-02-15 17:17:22.052000	3.659567e+01	C
566	2023-02-15 17:17:32.035000	3.546231e+01	C
567	2023-02-15 17:17:42.053000	3.658348e+01	C
568	2023-02-15 17:17:52.035000	3.674794e+01	C
569	2023-02-15 17:18:02.020000	3.651641e+01	C
570	2023-02-15 17:18:12.042000	3.636382e+01	C
571	2023-02-15 17:18:22.026000	3.657738e+01	C
572	2023-02-15 17:18:32.041000	3.681488e+01	C
573	2023-02-15 17:18:42.026000	3.383701e+01	C
574	2023-02-15 17:18:52.045000	3.686961e+01	C
575	2023-02-15 17:19:02.027000	3.539455e+01	C
576	2023-02-15 17:19:12.012000	3.470229e+01	C
577	2023-02-15 17:19:22.029000	3.590478e+01	C
578	2023-02-15 17:19:32.013000	3.649200e+01	C
579	2023-02-15 17:19:41.999000	3.641877e+01	C
580	2023-02-15 17:19:52.015000	3.608250e+01	C
581	2023-02-15 17:20:02.001000	3.632105e+01	C
582	2023-02-15 17:20:12.014000	3.637603e+01	C
583	2023-02-15 17:20:22.000000	3.640656e+01	C
584	2023-02-15 17:20:32.015000	3.637603e+01	C
585	2023-02-15 17:20:42.000000	3.590478e+01	C
586	2023-02-15 17:20:51.983000	3.620490e+01	C
587	2023-02-15 17:21:02.001000	3.581274e+01	C
588	2023-02-15 17:21:11.984000	3.670533e+01	C
589	2023-02-15 17:21:22.005000	3.618655e+01	C
590	2023-02-15 17:21:31.995000	3.605188e+01	C
591	2023-02-15 17:21:41.977000	3.632105e+01	C
592	2023-02-15 17:21:51.994000	3.632716e+01	C
593	2023-02-15 17:22:01.980000	3.635771e+01	C
594	2023-02-15 17:22:11.997000	3.655909e+01	C
595	2023-02-15 17:22:21.980000	3.657129e+01	C
596	2023-02-15 17:22:31.994000	3.659567e+01	C
597	2023-02-15 17:22:41.981000	3.663224e+01	C
598	2023-02-15 17:22:51.964000	3.638214e+01	C
599	2023-02-15 17:23:01.982000	3.414906e+01	C
600	2023-02-15 17:23:11.969000	3.664442e+01	C
601	2023-02-15 17:23:21.984000	3.580047e+01	C
602	2023-02-15 17:23:31.966000	3.610699e+01	C
603	2023-02-15 17:23:41.961000	3.586184e+01	C
604	2023-02-15 17:23:51.970000	3.540071e+01	C
605	2023-02-15 17:24:01.951000	3.689393e+01	C
606	2023-02-15 17:24:11.969000	3.593544e+01	C
607	2023-02-15 17:24:21.953000	3.621101e+01	C
608	2023-02-15 17:24:31.938000	3.493147e+01	C
609	2023-02-15 17:24:41.954000	3.568377e+01	C
610	2023-02-15 17:24:51.937000	3.580047e+01	C
611	2023-02-15 17:25:01.957000	3.595383e+01	C
612	2023-02-15 17:25:11.940000	3.591092e+01	C
613	2023-02-15 17:25:21.955000	3.611923e+01	C
614	2023-02-15 17:25:31.939000	3.576363e+01	C
615	2023-02-15 17:25:41.926000	3.643708e+01	C
616	2023-02-15 17:25:51.943000	3.676012e+01	C
617	2023-02-15 17:26:01.925000	3.619267e+01	C
618	2023-02-15 17:26:11.944000	3.682705e+01	C
619	2023-02-15 17:26:21.929000	3.672359e+01	C
620	2023-02-15 17:26:31.944000	3.662614e+01	C
621	2023-02-15 17:26:41.929000	3.680880e+01	C
622	2023-02-15 17:26:51.911000	3.641877e+01	C
623	2023-02-15 17:27:01.930000	3.647980e+01	C
624	2023-02-15 17:27:11.914000	3.615596e+01	C
625	2023-02-15 17:27:21.931000	3.640656e+01	C
626	2023-02-15 17:27:31.913000	3.598448e+01	C
627	2023-02-15 17:27:41.899000	3.564689e+01	C
628	2023-02-15 17:27:51.917000	3.649200e+01	C
629	2023-02-15 17:28:01.899000	3.662005e+01	C
630	2023-02-15 17:28:11.883000	3.609475e+01	C
631	2023-02-15 17:28:21.899000	3.599061e+01	C
632	2023-02-15 17:28:31.919000	3.592318e+01	C
633	2023-02-15 17:28:41.901000	3.626605e+01	C
634	2023-02-15 17:28:51.884000	3.697293e+01	C
635	2023-02-15 17:29:01.870000	3.619878e+01	C
636	2023-02-15 17:29:11.886000	3.701544e+01	C
637	2023-02-15 17:29:21.903000	3.669315e+01	C
638	2023-02-15 17:29:31.890000	3.664442e+01	C
639	2023-02-15 17:29:41.874000	3.665051e+01	C
640	2023-02-15 17:29:51.890000	3.519104e+01	C
641	2023-02-15 17:30:01.874000	3.554233e+01	C
642	2023-02-15 17:30:11.890000	3.685745e+01	C
643	2023-02-15 17:30:21.876000	3.643098e+01	C
644	2023-02-15 17:30:31.890000	3.653470e+01	C
645	2023-02-15 17:30:41.875000	3.627216e+01	C
646	2023-02-15 17:30:51.860000	3.646150e+01	C
647	2023-02-15 17:31:01.877000	3.634549e+01	C
648	2023-02-15 17:31:11.860000	3.588025e+01	C
649	2023-02-15 17:31:21.847000	3.630272e+01	C
650	2023-02-15 17:31:31.863000	3.651031e+01	C
651	2023-02-15 17:31:41.849000	3.651031e+01	C
652	2023-02-15 17:31:51.864000	3.534525e+01	C
653	2023-02-15 17:32:01.847000	3.697293e+01	C
654	2023-02-15 17:32:11.833000	3.581274e+01	C
655	2023-02-15 17:32:21.851000	3.606413e+01	C
656	2023-02-15 17:32:31.834000	3.614371e+01	C
657	2023-02-15 17:32:41.851000	3.677229e+01	C
658	2023-02-15 17:32:51.833000	3.627216e+01	C
659	2023-02-15 17:33:01.859000	3.665660e+01	C
660	2023-02-15 17:33:11.842000	3.712469e+01	C
661	2023-02-15 17:33:21.861000	3.717321e+01	C
662	2023-02-15 17:33:31.843000	3.606413e+01	C
663	2023-02-15 17:33:41.792000	3.691217e+01	C
664	2023-02-15 17:33:51.843000	3.699115e+01	C
665	2023-02-15 17:34:01.826000	3.594157e+01	C
666	2023-02-15 17:34:11.844000	3.667488e+01	C
667	2023-02-15 17:34:21.826000	3.404306e+01	C
668	2023-02-15 17:34:31.813000	3.564074e+01	C
669	2023-02-15 17:34:41.828000	3.610087e+01	C
670	2023-02-15 17:34:51.815000	3.616819e+01	C
671	2023-02-15 17:35:01.828000	3.665660e+01	C
672	2023-02-15 17:35:11.815000	3.626605e+01	C
673	2023-02-15 17:35:21.800000	3.538839e+01	C
674	2023-02-15 17:35:31.815000	3.652251e+01	C
675	2023-02-15 17:35:41.799000	3.496240e+01	C
676	2023-02-15 17:35:51.817000	3.507987e+01	C
677	2023-02-15 17:36:01.804000	3.529593e+01	C
678	2023-02-15 17:36:11.816000	3.690609e+01	C
679	2023-02-15 17:36:21.802000	3.648590e+01	C
680	2023-02-15 17:36:31.786000	3.514782e+01	C
681	2023-02-15 17:36:41.806000	3.630272e+01	C
682	2023-02-15 17:36:51.787000	3.553003e+01	C
683	2023-02-15 17:37:01.802000	3.638824e+01	C
684	2023-02-15 17:37:11.787000	3.664442e+01	C
685	2023-02-15 17:37:21.771000	3.662005e+01	C
686	2023-02-15 17:37:31.789000	3.657129e+01	C
687	2023-02-15 17:37:41.774000	3.663224e+01	C
688	2023-02-15 17:37:51.790000	3.660176e+01	C
689	2023-02-15 17:38:01.775000	3.659567e+01	C
690	2023-02-15 17:38:11.789000	3.643708e+01	C
691	2023-02-15 17:38:21.774000	3.605800e+01	C
692	2023-02-15 17:38:31.756000	3.426740e+01	C
693	2023-02-15 17:38:41.775000	3.654080e+01	C
694	2023-02-15 17:38:51.761000	3.665051e+01	C
695	2023-02-15 17:39:01.776000	3.634549e+01	C
696	2023-02-15 17:39:11.761000	3.633327e+01	C
697	2023-02-15 17:39:21.746000	3.628439e+01	C
698	2023-02-15 17:39:31.766000	3.669924e+01	C
699	2023-02-15 17:39:41.746000	3.491909e+01	C
700	2023-02-15 17:39:51.765000	3.567147e+01	C
701	2023-02-15 17:40:01.746000	3.570220e+01	C
702	2023-02-15 17:40:11.767000	3.490052e+01	C
703	2023-02-15 17:40:21.750000	3.596609e+01	C
704	2023-02-15 17:40:31.731000	3.567762e+01	C
705	2023-02-15 17:40:41.750000	3.429229e+01	C
706	2023-02-15 17:40:51.731000	3.422381e+01	C
707	2023-02-15 17:41:01.717000	3.445399e+01	C
708	2023-02-15 17:41:11.733000	3.444778e+01	C
709	2023-02-15 17:41:21.717000	3.482004e+01	C
710	2023-02-15 17:41:31.733000	3.484481e+01	C
711	2023-02-15 17:41:41.718000	3.546231e+01	C
712	2023-02-15 17:41:51.735000	3.549925e+01	C
713	2023-02-15 17:42:01.716000	3.551156e+01	C
714	2023-02-15 17:42:11.704000	3.619267e+01	C
715	2023-02-15 17:42:21.722000	3.633327e+01	C
716	2023-02-15 17:42:31.704000	3.575135e+01	C
717	2023-02-15 17:42:41.721000	3.538839e+01	C
718	2023-02-15 17:42:51.705000	3.600900e+01	C
719	2023-02-15 17:43:01.689000	3.542536e+01	C
720	2023-02-15 17:43:11.709000	3.485100e+01	C
721	2023-02-15 17:43:21.691000	3.507369e+01	C
722	2023-02-15 17:43:31.711000	3.467128e+01	C
723	2023-02-15 17:43:41.660000	3.388075e+01	C
724	2023-02-15 17:43:51.675000	3.401187e+01	C
725	2023-02-15 17:44:01.691000	3.371195e+01	C
726	2023-02-15 17:44:11.676000	3.454096e+01	C
727	2023-02-15 17:44:21.694000	3.566533e+01	C
728	2023-02-15 17:44:31.681000	3.559770e+01	C
729	2023-02-15 17:44:41.694000	3.537607e+01	C
730	2023-02-15 17:44:51.678000	3.589251e+01	C
731	2023-02-15 17:45:01.694000	3.337982e+01	C
732	2023-02-15 17:45:11.681000	3.418021e+01	C
733	2023-02-15 17:45:21.662000	3.477047e+01	C
734	2023-02-15 17:45:31.681000	3.307185e+01	C
735	2023-02-15 17:45:41.666000	3.337355e+01	C
736	2023-02-15 17:45:51.685000	3.322909e+01	C
737	2023-02-15 17:46:01.668000	3.322909e+01	C
738	2023-02-15 17:46:11.651000	3.326679e+01	C
739	2023-02-15 17:46:21.669000	3.330448e+01	C
740	2023-02-15 17:46:31.652000	3.259245e+01	C
741	2023-02-15 17:46:41.669000	3.268092e+01	C
742	2023-02-15 17:46:51.651000	3.517252e+01	C
743	2023-02-15 17:47:01.635000	3.312849e+01	C
744	2023-02-15 17:47:11.654000	3.370569e+01	C
745	2023-02-15 17:47:21.635000	3.358047e+01	C
746	2023-02-15 17:47:31.653000	3.358673e+01	C
747	2023-02-15 17:47:41.640000	3.369318e+01	C
748	2023-02-15 17:47:51.658000	3.354288e+01	C
749	2023-02-15 17:48:01.645000	3.366188e+01	C
750	2023-02-15 17:48:11.627000	3.371195e+01	C
751	2023-02-15 17:48:21.644000	3.379326e+01	C
752	2023-02-15 17:48:31.629000	3.343002e+01	C
753	2023-02-15 17:48:41.646000	3.375574e+01	C
754	2023-02-15 17:48:51.626000	3.370569e+01	C
755	2023-02-15 17:49:01.612000	3.398690e+01	C
756	2023-02-15 17:49:11.630000	3.369318e+01	C
757	2023-02-15 17:49:21.613000	3.363684e+01	C
758	2023-02-15 17:49:31.628000	3.373072e+01	C
759	2023-02-15 17:49:41.616000	3.378701e+01	C
760	2023-02-15 17:49:51.629000	3.367440e+01	C
761	2023-02-15 17:50:01.614000	3.383076e+01	C
762	2023-02-15 17:50:11.598000	3.494384e+01	C
763	2023-02-15 17:50:21.621000	3.456580e+01	C
764	2023-02-15 17:50:31.599000	3.383076e+01	C
765	2023-02-15 17:50:41.617000	3.377450e+01	C
766	2023-02-15 17:50:51.600000	3.371820e+01	C
767	2023-02-15 17:51:01.584000	3.457821e+01	C
768	2023-02-15 17:51:11.602000	3.457821e+01	C
769	2023-02-15 17:51:21.586000	3.366814e+01	C
770	2023-02-15 17:51:31.600000	3.384327e+01	C
771	2023-02-15 17:51:41.585000	3.384327e+01	C
772	2023-02-15 17:51:51.571000	3.353661e+01	C
773	2023-02-15 17:52:01.586000	3.365562e+01	C
774	2023-02-15 17:52:11.570000	3.365562e+01	C
775	2023-02-15 17:52:21.586000	3.302149e+01	C
776	2023-02-15 17:52:31.572000	3.439805e+01	C
777	2023-02-15 17:52:41.587000	3.343629e+01	C
778	2023-02-15 17:52:51.573000	3.371820e+01	C
779	2023-02-15 17:53:01.558000	3.378701e+01	C
780	2023-02-15 17:53:11.573000	3.378701e+01	C
781	2023-02-15 17:53:21.559000	3.368692e+01	C
782	2023-02-15 17:53:31.574000	3.369943e+01	C
783	2023-02-15 17:53:41.531000	3.375574e+01	C
784	2023-02-15 17:53:51.545000	3.352408e+01	C
785	2023-02-15 17:54:01.562000	3.363058e+01	C
786	2023-02-15 17:54:11.544000	3.354288e+01	C
787	2023-02-15 17:54:21.560000	3.327936e+01	C
788	2023-02-15 17:54:31.546000	3.337355e+01	C
789	2023-02-15 17:54:41.565000	3.339237e+01	C
790	2023-02-15 17:54:51.545000	3.323537e+01	C
791	2023-02-15 17:55:01.531000	3.323537e+01	C
792	2023-02-15 17:55:11.548000	3.317880e+01	C
793	2023-02-15 17:55:21.531000	3.327308e+01	C
794	2023-02-15 17:55:31.551000	3.318509e+01	C
795	2023-02-15 17:55:41.533000	3.310332e+01	C
796	2023-02-15 17:55:51.522000	3.307815e+01	C
797	2023-02-15 17:56:01.539000	3.309074e+01	C
798	2023-02-15 17:56:11.522000	3.315364e+01	C
799	2023-02-15 17:56:21.541000	3.323537e+01	C
800	2023-02-15 17:56:31.519000	3.323537e+01	C
801	2023-02-15 17:56:41.504000	3.328564e+01	C
802	2023-02-15 17:56:51.522000	3.317251e+01	C
803	2023-02-15 17:57:01.505000	3.314736e+01	C
804	2023-02-15 17:57:11.524000	3.307815e+01	C
805	2023-02-15 17:57:21.507000	3.394321e+01	C
806	2023-02-15 17:57:31.526000	3.234561e+01	C
807	2023-02-15 17:57:41.508000	3.277563e+01	C
808	2023-02-15 17:57:51.492000	3.269987e+01	C
809	2023-02-15 17:58:01.511000	3.267460e+01	C
810	2023-02-15 17:58:11.493000	3.247859e+01	C
811	2023-02-15 17:58:21.510000	3.246593e+01	C
812	2023-02-15 17:58:31.494000	3.255451e+01	C
813	2023-02-15 17:58:41.478000	3.258613e+01	C
814	2023-02-15 17:58:51.494000	3.358673e+01	C
815	2023-02-15 17:59:01.480000	3.070460e+01	C
816	2023-02-15 17:59:11.497000	3.176743e+01	C
817	2023-02-15 17:59:21.480000	3.192658e+01	C
818	2023-02-15 17:59:31.499000	3.204102e+01	C
819	2023-02-15 17:59:41.482000	3.219977e+01	C
820	2023-02-15 17:59:51.463000	3.364310e+01	C
821	2023-02-15 18:00:01.481000	3.219342e+01	C
822	2023-02-15 18:00:11.464000	3.230758e+01	C
823	2023-02-15 18:00:21.485000	3.244061e+01	C
824	2023-02-15 18:00:31.466000	3.256083e+01	C
825	2023-02-15 18:00:41.453000	3.243428e+01	C
826	2023-02-15 18:00:51.472000	3.253554e+01	C
827	2023-02-15 18:01:01.453000	3.254186e+01	C
828	2023-02-15 18:01:11.438000	3.242162e+01	C
829	2023-02-15 18:01:21.453000	3.264933e+01	C
830	2023-02-15 18:01:31.438000	3.260509e+01	C
831	2023-02-15 18:01:41.454000	3.356794e+01	C
832	2023-02-15 18:01:51.437000	3.292699e+01	C
833	2023-02-15 18:02:01.454000	3.223149e+01	C
834	2023-02-15 18:02:11.438000	3.260509e+01	C
835	2023-02-15 18:02:21.455000	3.256083e+01	C
836	2023-02-15 18:02:31.439000	3.261141e+01	C
837	2023-02-15 18:02:41.423000	3.257348e+01	C
838	2023-02-15 18:02:51.444000	3.283873e+01	C
839	2023-02-15 18:03:01.427000	3.291439e+01	C
840	2023-02-15 18:03:11.444000	3.293330e+01	C
841	2023-02-15 18:03:21.425000	3.262405e+01	C
842	2023-02-15 18:03:31.442000	3.288918e+01	C
843	2023-02-15 18:03:41.432000	3.308444e+01	C
844	2023-02-15 18:03:51.413000	3.302149e+01	C
845	2023-02-15 18:04:01.399000	3.306556e+01	C
846	2023-02-15 18:04:11.415000	3.279456e+01	C
847	2023-02-15 18:04:21.430000	3.107075e+01	C
848	2023-02-15 18:04:31.411000	3.188840e+01	C
849	2023-02-15 18:04:41.396000	3.213630e+01	C
850	2023-02-15 18:04:51.416000	3.227588e+01	C
851	2023-02-15 18:05:01.398000	3.236462e+01	C
852	2023-02-15 18:05:11.414000	3.249758e+01	C
853	2023-02-15 18:05:21.398000	3.238362e+01	C
854	2023-02-15 18:05:31.383000	3.220611e+01	C
855	2023-02-15 18:05:41.402000	3.225686e+01	C
856	2023-02-15 18:05:51.384000	3.237095e+01	C
857	2023-02-15 18:06:01.368000	3.256716e+01	C
858	2023-02-15 18:06:11.385000	3.246593e+01	C
859	2023-02-15 18:06:21.401000	3.247859e+01	C
860	2023-02-15 18:06:31.386000	3.243428e+01	C
861	2023-02-15 18:06:41.370000	3.232660e+01	C
862	2023-02-15 18:06:51.385000	3.230124e+01	C
863	2023-02-15 18:07:01.371000	3.225052e+01	C
864	2023-02-15 18:07:11.385000	3.230124e+01	C
865	2023-02-15 18:07:21.373000	3.226320e+01	C
866	2023-02-15 18:07:31.356000	3.237095e+01	C
867	2023-02-15 18:07:41.373000	3.225686e+01	C
868	2023-02-15 18:07:51.359000	3.231392e+01	C
869	2023-02-15 18:08:01.375000	3.238362e+01	C
870	2023-02-15 18:08:11.359000	3.233294e+01	C
871	2023-02-15 18:08:21.376000	3.259877e+01	C
872	2023-02-15 18:08:31.359000	3.251656e+01	C
873	2023-02-15 18:08:41.342000	3.272513e+01	C
874	2023-02-15 18:08:51.327000	3.404930e+01	C
875	2023-02-15 18:09:01.344000	3.374948e+01	C
876	2023-02-15 18:09:11.364000	3.394321e+01	C
877	2023-02-15 18:09:21.344000	3.297110e+01	C
878	2023-02-15 18:09:31.329000	3.315993e+01	C
879	2023-02-15 18:09:41.345000	3.336727e+01	C
880	2023-02-15 18:09:51.330000	3.331704e+01	C
881	2023-02-15 18:10:01.348000	3.335471e+01	C
882	2023-02-15 18:10:11.330000	3.344257e+01	C
883	2023-02-15 18:10:21.317000	3.340492e+01	C
884	2023-02-15 18:10:31.331000	3.344257e+01	C
885	2023-02-15 18:10:41.316000	3.349900e+01	C
886	2023-02-15 18:10:51.298000	3.335471e+01	C
887	2023-02-15 18:11:01.314000	3.332960e+01	C
888	2023-02-15 18:11:11.330000	3.335471e+01	C
889	2023-02-15 18:11:21.318000	3.324794e+01	C
890	2023-02-15 18:11:31.303000	3.337982e+01	C
891	2023-02-15 18:11:41.318000	3.330448e+01	C
892	2023-02-15 18:11:51.302000	3.328564e+01	C
893	2023-02-15 18:12:01.318000	3.330448e+01	C
894	2023-02-15 18:12:11.306000	3.322909e+01	C
895	2023-02-15 18:12:21.287000	3.331076e+01	C
896	2023-02-15 18:12:31.305000	3.315364e+01	C
897	2023-02-15 18:12:41.289000	3.315364e+01	C
898	2023-02-15 18:12:51.304000	3.331076e+01	C
899	2023-02-15 18:13:01.288000	3.333588e+01	C
900	2023-02-15 18:13:11.273000	3.344884e+01	C
901	2023-02-15 18:13:21.289000	3.343629e+01	C
902	2023-02-15 18:13:31.273000	3.357421e+01	C
903	2023-02-15 18:13:41.291000	3.344884e+01	C
904	2023-02-15 18:13:51.276000	3.333588e+01	C
905	2023-02-15 18:14:01.290000	3.338610e+01	C
906	2023-02-15 18:14:11.274000	3.334844e+01	C
907	2023-02-15 18:14:21.262000	3.338610e+01	C
908	2023-02-15 18:14:31.277000	3.336099e+01	C
909	2023-02-15 18:14:41.259000	3.403059e+01	C
910	2023-02-15 18:14:51.278000	3.318509e+01	C
911	2023-02-15 18:15:01.259000	3.312220e+01	C
912	2023-02-15 18:15:11.244000	3.323537e+01	C
913	2023-02-15 18:15:21.262000	3.327936e+01	C
914	2023-02-15 18:15:31.247000	3.326679e+01	C
915	2023-02-15 18:15:41.264000	3.315364e+01	C
916	2023-02-15 18:15:51.249000	3.324166e+01	C
917	2023-02-15 18:16:01.265000	3.333588e+01	C
918	2023-02-15 18:16:11.248000	3.317880e+01	C
919	2023-02-15 18:16:21.232000	3.325423e+01	C
920	2023-02-15 18:16:31.257000	3.323537e+01	C
921	2023-02-15 18:16:41.240000	3.326679e+01	C
922	2023-02-15 18:16:51.255000	3.311590e+01	C
923	2023-02-15 18:17:01.239000	3.327308e+01	C
924	2023-02-15 18:17:11.257000	3.326679e+01	C
925	2023-02-15 18:17:21.243000	3.324794e+01	C
926	2023-02-15 18:17:31.225000	3.332960e+01	C
927	2023-02-15 18:17:41.241000	3.354914e+01	C
928	2023-02-15 18:17:51.227000	3.351781e+01	C
929	2023-02-15 18:18:01.209000	3.348019e+01	C
930	2023-02-15 18:18:11.226000	3.356168e+01	C
931	2023-02-15 18:18:21.210000	3.436695e+01	C
932	2023-02-15 18:18:31.226000	3.337355e+01	C
933	2023-02-15 18:18:41.209000	3.319138e+01	C
934	2023-02-15 18:18:51.197000	3.346765e+01	C
935	2023-02-15 18:19:01.214000	3.346765e+01	C
936	2023-02-15 18:19:11.199000	3.343629e+01	C
937	2023-02-15 18:19:21.215000	3.356794e+01	C
938	2023-02-15 18:19:31.201000	3.348646e+01	C
939	2023-02-15 18:19:41.217000	3.350527e+01	C
940	2023-02-15 18:19:51.200000	3.332332e+01	C
941	2023-02-15 18:20:01.183000	3.328564e+01	C
942	2023-02-15 18:20:11.203000	3.335471e+01	C
943	2023-02-15 18:20:21.185000	3.328564e+01	C
944	2023-02-15 18:20:31.200000	3.337355e+01	C
945	2023-02-15 18:20:41.187000	3.349273e+01	C
946	2023-02-15 18:20:51.171000	3.333588e+01	C
947	2023-02-15 18:21:01.187000	3.336099e+01	C
948	2023-02-15 18:21:11.171000	3.293330e+01	C
949	2023-02-15 18:21:21.188000	3.295220e+01	C
950	2023-02-15 18:21:31.175000	3.288287e+01	C
951	2023-02-15 18:21:41.158000	3.295220e+01	C
952	2023-02-15 18:21:51.175000	3.295220e+01	C
953	2023-02-15 18:22:01.161000	3.297741e+01	C
954	2023-02-15 18:22:11.176000	3.280087e+01	C
955	2023-02-15 18:22:21.160000	3.357421e+01	C
956	2023-02-15 18:22:31.177000	3.340492e+01	C
957	2023-02-15 18:22:41.159000	3.346765e+01	C
958	2023-02-15 18:22:51.144000	3.360553e+01	C
959	2023-02-15 18:23:01.161000	3.348019e+01	C
960	2023-02-15 18:23:11.148000	3.347392e+01	C
961	2023-02-15 18:23:21.162000	3.331076e+01	C
962	2023-02-15 18:23:31.149000	3.347392e+01	C
963	2023-02-15 18:23:41.165000	3.349273e+01	C
964	2023-02-15 18:23:51.150000	3.322281e+01	C
965	2023-02-15 18:24:01.131000	3.323537e+01	C
966	2023-02-15 18:24:11.148000	3.324166e+01	C
967	2023-02-15 18:24:21.139000	3.329192e+01	C
968	2023-02-15 18:24:31.150000	3.321024e+01	C
969	2023-02-15 18:24:41.134000	3.322281e+01	C
970	2023-02-15 18:24:51.122000	3.333588e+01	C
971	2023-02-15 18:25:01.136000	3.333588e+01	C
972	2023-02-15 18:25:11.122000	3.341120e+01	C
973	2023-02-15 18:25:21.137000	3.341747e+01	C
974	2023-02-15 18:25:31.121000	3.336099e+01	C
975	2023-02-15 18:25:41.136000	3.337355e+01	C
976	2023-02-15 18:25:51.126000	3.332960e+01	C
977	2023-02-15 18:26:01.106000	3.299630e+01	C
978	2023-02-15 18:26:11.123000	3.283242e+01	C
979	2023-02-15 18:26:21.109000	3.338610e+01	C
980	2023-02-15 18:26:31.092000	3.285134e+01	C
981	2023-02-15 18:26:41.108000	3.286395e+01	C
982	2023-02-15 18:26:51.093000	3.284503e+01	C
983	2023-02-15 18:27:01.109000	3.282611e+01	C
984	2023-02-15 18:27:11.095000	3.294590e+01	C
985	2023-02-15 18:27:21.111000	3.336727e+01	C
986	2023-02-15 18:27:31.097000	3.337355e+01	C
987	2023-02-15 18:27:41.111000	3.339865e+01	C
988	2023-02-15 18:27:51.096000	3.336727e+01	C
989	2023-02-15 18:28:01.078000	3.347392e+01	C
990	2023-02-15 18:28:11.096000	3.334844e+01	C
991	2023-02-15 18:28:21.081000	3.331704e+01	C
992	2023-02-15 18:28:31.096000	3.334216e+01	C
993	2023-02-15 18:28:41.085000	3.328564e+01	C
994	2023-02-15 18:28:51.068000	3.326679e+01	C
995	2023-02-15 18:29:01.081000	3.281980e+01	C
996	2023-02-15 18:29:11.064000	3.278825e+01	C
997	2023-02-15 18:29:21.081000	3.281980e+01	C
998	2023-02-15 18:29:31.067000	3.292699e+01	C
999	2023-02-15 18:29:41.049000	3.384327e+01	C
1000	2023-02-15 18:29:51.069000	3.262405e+01	C
1001	2023-02-15 18:30:01.052000	3.292699e+01	C
1002	2023-02-15 18:30:11.036000	3.287656e+01	C
1003	2023-02-15 18:30:21.050000	3.283242e+01	C
1004	2023-02-15 18:30:31.070000	3.374323e+01	C
1005	2023-02-15 18:30:41.052000	3.323537e+01	C
1006	2023-02-15 18:30:51.037000	3.318509e+01	C
1007	2023-02-15 18:31:01.055000	3.325423e+01	C
1008	2023-02-15 18:31:11.037000	3.271250e+01	C
1009	2023-02-15 18:31:21.056000	3.291439e+01	C
1010	2023-02-15 18:31:31.038000	3.300890e+01	C
1011	2023-02-15 18:31:41.022000	3.295220e+01	C
1012	2023-02-15 18:31:51.041000	3.251023e+01	C
1013	2023-02-15 18:32:01.024000	3.269355e+01	C
1014	2023-02-15 18:32:11.040000	3.280718e+01	C
1015	2023-02-15 18:32:21.024000	3.271881e+01	C
1016	2023-02-15 18:32:31.040000	3.271250e+01	C
1017	2023-02-15 18:32:41.024000	3.277563e+01	C
1018	2023-02-15 18:32:51.014000	3.269987e+01	C
1019	2023-02-15 18:33:01.025000	3.182475e+01	C
1020	2023-02-15 18:33:11.010000	3.213630e+01	C
1021	2023-02-15 18:33:21.026000	3.224417e+01	C
1022	2023-02-15 18:33:31.013000	3.245327e+01	C
1023	2023-02-15 18:33:40.998000	3.234561e+01	C
1024	2023-02-15 18:33:51.013000	3.242162e+01	C
1025	2023-02-15 18:34:00.996000	3.241529e+01	C
1026	2023-02-15 18:34:11.011000	3.228856e+01	C
1027	2023-02-15 18:34:20.998000	3.237095e+01	C
1028	2023-02-15 18:34:30.981000	3.243428e+01	C
1029	2023-02-15 18:34:40.998000	3.233294e+01	C
1030	2023-02-15 18:34:50.987000	3.238995e+01	C
1031	2023-02-15 18:35:01.001000	3.225052e+01	C
1032	2023-02-15 18:35:10.982000	3.233294e+01	C
1033	2023-02-15 18:35:21.002000	3.259877e+01	C
1034	2023-02-15 18:35:30.984000	3.283242e+01	C
1035	2023-02-15 18:35:40.969000	3.292069e+01	C
1036	2023-02-15 18:35:50.984000	3.300890e+01	C
1037	2023-02-15 18:36:00.970000	3.322909e+01	C
1038	2023-02-15 18:36:10.955000	3.319766e+01	C
1039	2023-02-15 18:36:20.971000	3.315993e+01	C
1040	2023-02-15 18:36:30.953000	3.315993e+01	C
1041	2023-02-15 18:36:40.970000	3.327308e+01	C
1042	2023-02-15 18:36:50.956000	3.322909e+01	C
1043	2023-02-15 18:37:00.973000	3.333588e+01	C
1044	2023-02-15 18:37:10.955000	3.340492e+01	C
1045	2023-02-15 18:37:20.975000	3.315993e+01	C
1046	2023-02-15 18:37:30.959000	3.335471e+01	C
1047	2023-02-15 18:37:40.940000	3.343629e+01	C
1048	2023-02-15 18:37:50.957000	3.358047e+01	C
1049	2023-02-15 18:38:00.941000	3.356794e+01	C
1050	2023-02-15 18:38:10.959000	3.339237e+01	C
1051	2023-02-15 18:38:20.942000	3.358673e+01	C
1052	2023-02-15 18:38:30.926000	3.322909e+01	C
1053	2023-02-15 18:38:40.945000	3.324166e+01	C
1054	2023-02-15 18:38:50.930000	3.332960e+01	C
1055	2023-02-15 18:39:00.946000	3.344884e+01	C
1056	2023-02-15 18:39:10.930000	3.332960e+01	C
1057	2023-02-15 18:39:20.948000	3.337982e+01	C
1058	2023-02-15 18:39:30.931000	3.326051e+01	C
1059	2023-02-15 18:39:40.913000	3.329192e+01	C
1060	2023-02-15 18:39:50.934000	3.317251e+01	C
1061	2023-02-15 18:40:00.912000	3.318509e+01	C
1062	2023-02-15 18:40:10.935000	3.316622e+01	C
1063	2023-02-15 18:40:20.916000	3.321652e+01	C
1064	2023-02-15 18:40:30.899000	3.315364e+01	C
1065	2023-02-15 18:40:40.915000	3.320395e+01	C
1066	2023-02-15 18:40:50.901000	3.321652e+01	C
1067	2023-02-15 18:41:00.916000	3.368066e+01	C
1068	2023-02-15 18:41:10.902000	3.249758e+01	C
1069	2023-02-15 18:41:20.920000	3.204102e+01	C
1070	2023-02-15 18:41:30.900000	3.254186e+01	C
1071	2023-02-15 18:41:40.885000	3.269355e+01	C
1072	2023-02-15 18:41:50.868000	3.247226e+01	C
1073	2023-02-15 18:42:00.887000	3.206009e+01	C
1074	2023-02-15 18:42:10.905000	3.207914e+01	C
1075	2023-02-15 18:42:20.887000	3.195202e+01	C
1076	2023-02-15 18:42:30.874000	3.225052e+01	C
1077	2023-02-15 18:42:40.889000	3.197746e+01	C
1078	2023-02-15 18:42:50.873000	3.295850e+01	C
1079	2023-02-15 18:43:00.893000	3.471469e+01	C
1080	2023-02-15 18:43:10.873000	3.449749e+01	C
1081	2023-02-15 18:43:20.857000	3.381826e+01	C
1082	2023-02-15 18:43:30.876000	3.457200e+01	C
1083	2023-02-15 18:43:40.856000	3.459683e+01	C
1084	2023-02-15 18:43:50.875000	3.459683e+01	C
1085	2023-02-15 18:44:00.859000	3.495003e+01	C
1086	2023-02-15 18:44:10.843000	3.375574e+01	C
1087	2023-02-15 18:44:20.859000	3.493766e+01	C
1088	2023-02-15 18:44:30.843000	3.423627e+01	C
1089	2023-02-15 18:44:40.827000	3.467128e+01	C
1090	2023-02-15 18:44:50.846000	3.368066e+01	C
1091	2023-02-15 18:45:00.860000	3.448506e+01	C
1092	2023-02-15 18:45:10.846000	3.514164e+01	C
1093	2023-02-15 18:45:20.830000	3.541920e+01	C
1094	2023-02-15 18:45:30.847000	3.447263e+01	C
1095	2023-02-15 18:45:40.832000	3.491290e+01	C
1096	2023-02-15 18:45:50.816000	3.398690e+01	C
1097	2023-02-15 18:46:00.834000	3.546231e+01	C
1098	2023-02-15 18:46:10.818000	3.507369e+01	C
1099	2023-02-15 18:46:20.837000	3.520955e+01	C
1100	2023-02-15 18:46:30.820000	3.544999e+01	C
1101	2023-02-15 18:46:40.844000	3.527742e+01	C
1102	2023-02-15 18:46:50.827000	3.556694e+01	C
1103	2023-02-15 18:47:00.845000	3.556079e+01	C
1104	2023-02-15 18:47:10.829000	3.200925e+01	C
1105	2023-02-15 18:47:20.814000	3.624771e+01	C
1106	2023-02-15 18:47:30.830000	3.559770e+01	C
1107	2023-02-15 18:47:40.813000	3.594157e+01	C
1108	2023-02-15 18:47:50.829000	3.511076e+01	C
1109	2023-02-15 18:48:00.812000	3.597223e+01	C
1110	2023-02-15 18:48:10.832000	3.584957e+01	C
1111	2023-02-15 18:48:20.813000	3.633327e+01	C
1112	2023-02-15 18:48:30.798000	3.584957e+01	C
1113	2023-02-15 18:48:40.816000	3.535142e+01	C
1114	2023-02-15 18:48:50.799000	3.602738e+01	C
1115	2023-02-15 18:49:00.783000	3.625993e+01	C
1116	2023-02-15 18:49:10.800000	3.607638e+01	C
1117	2023-02-15 18:49:20.782000	3.668706e+01	C
1118	2023-02-15 18:49:30.804000	3.456580e+01	C
1119	2023-02-15 18:49:40.785000	3.591705e+01	C
1120	2023-02-15 18:49:50.805000	3.618043e+01	C
1121	2023-02-15 18:50:00.785000	3.635771e+01	C
1122	2023-02-15 18:50:10.771000	3.623548e+01	C
1123	2023-02-15 18:50:20.789000	3.641267e+01	C
1124	2023-02-15 18:50:30.772000	3.653470e+01	C
1125	2023-02-15 18:50:40.789000	3.434829e+01	C
1126	2023-02-15 18:50:50.772000	3.585571e+01	C
1127	2023-02-15 18:51:00.793000	3.632105e+01	C
1128	2023-02-15 18:51:10.773000	3.597836e+01	C
1129	2023-02-15 18:51:20.758000	3.627216e+01	C
1130	2023-02-15 18:51:30.776000	3.640656e+01	C
1131	2023-02-15 18:51:40.761000	3.626605e+01	C
1132	2023-02-15 18:51:50.745000	3.540688e+01	C
1133	2023-02-15 18:52:00.760000	3.462165e+01	C
1134	2023-02-15 18:52:10.742000	3.427985e+01	C
1135	2023-02-15 18:52:20.761000	3.250391e+01	C
1136	2023-02-15 18:52:30.743000	3.598448e+01	C
1137	2023-02-15 18:52:40.763000	3.636382e+01	C
1138	2023-02-15 18:52:50.743000	3.576977e+01	C
1139	2023-02-15 18:53:00.728000	3.589865e+01	C
1140	2023-02-15 18:53:10.749000	3.628439e+01	C
1141	2023-02-15 18:53:20.731000	3.633327e+01	C
1142	2023-02-15 18:53:30.751000	3.460304e+01	C
1143	2023-02-15 18:53:40.742000	3.324794e+01	C
1144	2023-02-15 18:53:50.726000	3.622936e+01	C
1145	2023-02-15 18:54:00.741000	3.520338e+01	C
1146	2023-02-15 18:54:10.730000	3.619267e+01	C
1147	2023-02-15 18:54:20.741000	3.534525e+01	C
1148	2023-02-15 18:54:30.727000	3.610087e+01	C
1149	2023-02-15 18:54:40.750000	3.570220e+01	C
1150	2023-02-15 18:54:50.732000	3.573906e+01	C
1151	2023-02-15 18:55:00.716000	3.678446e+01	C
1152	2023-02-15 18:55:10.736000	3.638824e+01	C
1153	2023-02-15 18:55:20.717000	3.670533e+01	C
1154	2023-02-15 18:55:30.701000	3.441670e+01	C
1155	2023-02-15 18:55:40.717000	3.652861e+01	C
1156	2023-02-15 18:55:50.702000	3.646760e+01	C
1157	2023-02-15 18:56:00.719000	3.697293e+01	C
1158	2023-02-15 18:56:10.702000	3.652251e+01	C
1159	2023-02-15 18:56:20.719000	3.668097e+01	C
1160	2023-02-15 18:56:30.704000	3.626605e+01	C
1161	2023-02-15 18:56:40.721000	3.645539e+01	C
1162	2023-02-15 18:56:50.703000	3.665051e+01	C
1163	2023-02-15 18:57:00.691000	3.671142e+01	C
1164	2023-02-15 18:57:10.706000	3.676620e+01	C
1165	2023-02-15 18:57:20.691000	3.698508e+01	C
1166	2023-02-15 18:57:30.709000	3.639435e+01	C
1167	2023-02-15 18:57:40.694000	3.642488e+01	C
1168	2023-02-15 18:57:50.676000	3.614371e+01	C
1169	2023-02-15 18:58:00.693000	3.661396e+01	C
1170	2023-02-15 18:58:10.680000	3.665660e+01	C
1171	2023-02-15 18:58:20.663000	3.686961e+01	C
1172	2023-02-15 18:58:30.678000	3.651031e+01	C
1173	2023-02-15 18:58:40.695000	3.689393e+01	C
1174	2023-02-15 18:58:50.678000	3.662614e+01	C
1175	2023-02-15 18:59:00.664000	3.723383e+01	C
1176	2023-02-15 18:59:10.682000	3.708828e+01	C
1177	2023-02-15 18:59:20.665000	3.713076e+01	C
1178	2023-02-15 18:59:30.650000	3.723989e+01	C
1179	2023-02-15 18:59:40.664000	3.685137e+01	C
1180	2023-02-15 18:59:50.649000	3.661396e+01	C
1181	2023-02-15 19:00:00.667000	3.700937e+01	C
1182	2023-02-15 19:00:10.650000	3.695470e+01	C
1183	2023-02-15 19:00:20.670000	3.663833e+01	C
1184	2023-02-15 19:00:30.654000	3.691217e+01	C
1185	2023-02-15 19:00:40.667000	3.679054e+01	C
1186	2023-02-15 19:00:50.652000	3.496240e+01	C
1187	2023-02-15 19:01:00.637000	3.653470e+01	C
1188	2023-02-15 19:01:10.620000	3.670533e+01	C
1189	2023-02-15 19:01:20.638000	3.642488e+01	C
1190	2023-02-15 19:01:30.653000	3.651031e+01	C
1191	2023-02-15 19:01:40.637000	3.640046e+01	C
1192	2023-02-15 19:01:50.621000	3.633938e+01	C
1193	2023-02-15 19:02:00.640000	3.619878e+01	C
1194	2023-02-15 19:02:10.624000	3.651641e+01	C
1195	2023-02-15 19:02:20.640000	3.657738e+01	C
1196	2023-02-15 19:02:30.622000	3.643098e+01	C
1197	2023-02-15 19:02:40.610000	3.658958e+01	C
1198	2023-02-15 19:02:50.625000	3.675403e+01	C
1199	2023-02-15 19:03:00.607000	3.695470e+01	C
1200	2023-02-15 19:03:10.627000	3.668706e+01	C
1201	2023-02-15 19:03:20.610000	3.682705e+01	C
1202	2023-02-15 19:03:30.625000	3.666270e+01	C
1203	2023-02-15 19:03:40.611000	3.709435e+01	C
1204	2023-02-15 19:03:50.593000	3.636992e+01	C
1205	2023-02-15 19:04:00.610000	3.614984e+01	C
1206	2023-02-15 19:04:10.596000	3.668097e+01	C
1207	2023-02-15 19:04:20.610000	3.674186e+01	C
1208	2023-02-15 19:04:30.594000	3.686961e+01	C
1209	2023-02-15 19:04:40.581000	3.663833e+01	C
1210	2023-02-15 19:04:50.563000	3.719746e+01	C
1211	2023-02-15 19:05:00.581000	3.688785e+01	C
1212	2023-02-15 19:05:10.567000	3.603350e+01	C
1213	2023-02-15 19:05:20.581000	3.674186e+01	C
1214	2023-02-15 19:05:30.566000	3.614371e+01	C
1215	2023-02-15 19:05:40.583000	3.686961e+01	C
1216	2023-02-15 19:05:50.566000	3.682705e+01	C
1217	2023-02-15 19:06:00.584000	3.676620e+01	C
1218	2023-02-15 19:06:10.565000	3.699115e+01	C
1219	2023-02-15 19:06:20.550000	3.684529e+01	C
1220	2023-02-15 19:06:30.569000	3.691217e+01	C
1221	2023-02-15 19:06:40.550000	3.683921e+01	C
1222	2023-02-15 19:06:50.571000	3.683921e+01	C
1223	2023-02-15 19:07:00.556000	3.691824e+01	C
1224	2023-02-15 19:07:10.571000	3.686961e+01	C
1225	2023-02-15 19:07:20.553000	3.550541e+01	C
1226	2023-02-15 19:07:30.570000	3.327936e+01	C
1227	2023-02-15 19:07:40.555000	3.462786e+01	C
1228	2023-02-15 19:07:50.539000	3.653470e+01	C
1229	2023-02-15 19:08:00.559000	3.659567e+01	C
1230	2023-02-15 19:08:10.539000	3.524041e+01	C
1231	2023-02-15 19:08:20.526000	3.627216e+01	C
1232	2023-02-15 19:08:30.542000	3.672359e+01	C
1233	2023-02-15 19:08:40.530000	3.632105e+01	C
1234	2023-02-15 19:08:50.550000	3.653470e+01	C
1235	2023-02-15 19:09:00.531000	3.709435e+01	C
1236	2023-02-15 19:09:10.550000	3.710649e+01	C
1237	2023-02-15 19:09:20.533000	3.693040e+01	C
1238	2023-02-15 19:09:30.552000	3.695470e+01	C
1239	2023-02-15 19:09:40.540000	3.674186e+01	C
1240	2023-02-15 19:09:50.523000	3.640656e+01	C
1241	2023-02-15 19:10:00.539000	3.682096e+01	C
1242	2023-02-15 19:10:10.522000	3.618655e+01	C
1243	2023-02-15 19:10:20.539000	3.488196e+01	C
1244	2023-02-15 19:10:30.521000	3.632105e+01	C
1245	2023-02-15 19:10:40.508000	3.660786e+01	C
1246	2023-02-15 19:10:50.524000	3.658958e+01	C
1247	2023-02-15 19:11:00.507000	3.687569e+01	C
1248	2023-02-15 19:11:10.526000	3.704580e+01	C
1249	2023-02-15 19:11:20.510000	3.677229e+01	C
1250	2023-02-15 19:11:30.492000	3.588025e+01	C
1251	2023-02-15 19:11:40.511000	3.672968e+01	C
1252	2023-02-15 19:11:50.494000	3.691824e+01	C
1253	2023-02-15 19:12:00.509000	3.639435e+01	C
1254	2023-02-15 19:12:10.494000	3.696685e+01	C
1255	2023-02-15 19:12:20.513000	3.685137e+01	C
1256	2023-02-15 19:12:30.497000	3.711256e+01	C
1257	2023-02-15 19:12:40.481000	3.700937e+01	C
1258	2023-02-15 19:12:50.498000	3.646150e+01	C
1259	2023-02-15 19:13:00.479000	3.670533e+01	C
1260	2023-02-15 19:13:10.495000	3.640656e+01	C
1261	2023-02-15 19:13:20.482000	3.702758e+01	C
1262	2023-02-15 19:13:30.465000	3.685745e+01	C
1263	2023-02-15 19:13:40.484000	3.724595e+01	C
1264	2023-02-15 19:13:50.469000	3.706401e+01	C
1265	2023-02-15 19:14:00.484000	3.419890e+01	C
1266	2023-02-15 19:14:10.468000	3.676012e+01	C
1267	2023-02-15 19:14:20.452000	3.539455e+01	C
1268	2023-02-15 19:14:30.468000	3.341747e+01	C
1269	2023-02-15 19:14:40.456000	3.643708e+01	C
1270	2023-02-15 19:14:50.471000	3.694255e+01	C
1271	2023-02-15 19:15:00.453000	3.482623e+01	C
1272	2023-02-15 19:15:10.439000	3.512929e+01	C
1273	2023-02-15 19:15:20.452000	3.595383e+01	C
1274	2023-02-15 19:15:30.436000	3.693647e+01	C
1275	2023-02-15 19:15:40.455000	3.637603e+01	C
1276	2023-02-15 19:15:50.441000	3.677837e+01	C
1277	2023-02-15 19:16:00.457000	3.703973e+01	C
1278	2023-02-15 19:16:10.439000	3.646150e+01	C
1279	2023-02-15 19:16:20.422000	3.626605e+01	C
1280	2023-02-15 19:16:30.441000	3.679663e+01	C
1281	2023-02-15 19:16:40.425000	3.712469e+01	C
1282	2023-02-15 19:16:50.442000	3.626605e+01	C
1283	2023-02-15 19:17:00.427000	3.702151e+01	C
1284	2023-02-15 19:17:10.443000	3.697900e+01	C
1285	2023-02-15 19:17:20.429000	3.650421e+01	C
1286	2023-02-15 19:17:30.415000	3.688785e+01	C
1287	2023-02-15 19:17:40.397000	3.657129e+01	C
1288	2023-02-15 19:17:50.415000	3.672359e+01	C
1289	2023-02-15 19:18:00.431000	3.418644e+01	C
1290	2023-02-15 19:18:10.416000	3.717927e+01	C
1291	2023-02-15 19:18:20.403000	3.696685e+01	C
1292	2023-02-15 19:18:30.419000	3.684529e+01	C
1293	2023-02-15 19:18:40.402000	3.650421e+01	C
1294	2023-02-15 19:18:50.421000	3.695470e+01	C
1295	2023-02-15 19:19:00.405000	3.672968e+01	C
1296	2023-02-15 19:19:10.387000	3.689393e+01	C
1297	2023-02-15 19:19:20.403000	3.680271e+01	C
1298	2023-02-15 19:19:30.388000	3.651031e+01	C
1299	2023-02-15 19:19:40.406000	3.625993e+01	C
1300	2023-02-15 19:19:50.390000	3.628439e+01	C
1301	2023-02-15 19:20:00.404000	3.623548e+01	C
1302	2023-02-15 19:20:10.392000	3.634549e+01	C
1303	2023-02-15 19:20:20.378000	3.621101e+01	C
1304	2023-02-15 19:20:30.391000	3.585571e+01	C
1305	2023-02-15 19:20:40.376000	3.581274e+01	C
1306	2023-02-15 19:20:50.399000	3.627827e+01	C
1307	2023-02-15 19:21:00.379000	3.633327e+01	C
1308	2023-02-15 19:21:10.363000	3.681488e+01	C
1309	2023-02-15 19:21:20.381000	3.684529e+01	C
1310	2023-02-15 19:21:30.362000	3.694863e+01	C
1311	2023-02-15 19:21:40.380000	3.685137e+01	C
1312	2023-02-15 19:21:50.362000	3.703973e+01	C
1313	2023-02-15 19:22:00.347000	3.600900e+01	C
1314	2023-02-15 19:22:10.365000	3.665051e+01	C
1315	2023-02-15 19:22:20.349000	3.703366e+01	C
1316	2023-02-15 19:22:30.366000	3.674794e+01	C
1317	2023-02-15 19:22:40.350000	3.686961e+01	C
1318	2023-02-15 19:22:50.367000	3.538839e+01	C
1319	2023-02-15 19:23:00.349000	3.595383e+01	C
1320	2023-02-15 19:23:10.336000	3.652861e+01	C
1321	2023-02-15 19:23:20.352000	3.669924e+01	C
1322	2023-02-15 19:23:30.333000	3.688177e+01	C
1323	2023-02-15 19:23:40.317000	3.652251e+01	C
1324	2023-02-15 19:23:50.336000	3.684529e+01	C
1325	2023-02-15 19:24:00.318000	3.683921e+01	C
1326	2023-02-15 19:24:10.336000	3.637603e+01	C
1327	2023-02-15 19:24:20.320000	3.674794e+01	C
1328	2023-02-15 19:24:30.338000	3.630272e+01	C
1329	2023-02-15 19:24:40.324000	3.680880e+01	C
1330	2023-02-15 19:24:50.339000	3.674186e+01	C
1331	2023-02-15 19:25:00.324000	3.639435e+01	C
1332	2023-02-15 19:25:10.305000	3.697293e+01	C
1333	2023-02-15 19:25:20.322000	3.683313e+01	C
1334	2023-02-15 19:25:30.308000	3.678446e+01	C
1335	2023-02-15 19:25:40.292000	3.685745e+01	C
1336	2023-02-15 19:25:50.310000	3.707008e+01	C
1337	2023-02-15 19:26:00.293000	3.727018e+01	C
1338	2023-02-15 19:26:10.309000	3.651641e+01	C
1339	2023-02-15 19:26:20.294000	3.717321e+01	C
1340	2023-02-15 19:26:30.311000	3.669315e+01	C
1341	2023-02-15 19:26:40.294000	3.699115e+01	C
1342	2023-02-15 19:26:50.312000	3.691824e+01	C
1343	2023-02-15 19:27:00.299000	3.654690e+01	C
1344	2023-02-15 19:27:10.280000	3.662614e+01	C
1345	2023-02-15 19:27:20.295000	3.655909e+01	C
1346	2023-02-15 19:27:30.280000	3.679663e+01	C
1347	2023-02-15 19:27:40.300000	3.681488e+01	C
1348	2023-02-15 19:27:50.282000	3.705187e+01	C
1349	2023-02-15 19:28:00.268000	3.680880e+01	C
1350	2023-02-15 19:28:10.284000	3.707615e+01	C
1351	2023-02-15 19:28:20.269000	3.674186e+01	C
1352	2023-02-15 19:28:30.253000	3.699115e+01	C
1353	2023-02-15 19:28:40.269000	3.608250e+01	C
1354	2023-02-15 19:28:50.253000	3.613148e+01	C
1355	2023-02-15 19:29:00.268000	3.588025e+01	C
1356	2023-02-15 19:29:10.251000	3.694255e+01	C
1357	2023-02-15 19:29:20.270000	3.677229e+01	C
1358	2023-02-15 19:29:30.251000	3.683921e+01	C
1359	2023-02-15 19:29:40.238000	3.625382e+01	C
1360	2023-02-15 19:29:50.252000	3.674794e+01	C
1361	2023-02-15 19:30:00.239000	3.660786e+01	C
1362	2023-02-15 19:30:10.254000	3.686961e+01	C
1363	2023-02-15 19:30:20.236000	3.676620e+01	C
1364	2023-02-15 19:30:30.254000	3.685745e+01	C
1365	2023-02-15 19:30:40.240000	3.636992e+01	C
1366	2023-02-15 19:30:50.222000	3.671751e+01	C
1367	2023-02-15 19:31:00.242000	3.679054e+01	C
1368	2023-02-15 19:31:10.225000	3.685137e+01	C
1369	2023-02-15 19:31:20.209000	3.700937e+01	C
1370	2023-02-15 19:31:30.224000	3.710042e+01	C
1371	2023-02-15 19:31:40.206000	3.676620e+01	C
1372	2023-02-15 19:31:50.225000	3.713076e+01	C
1373	2023-02-15 19:32:00.208000	3.656519e+01	C
1374	2023-02-15 19:32:10.227000	3.695470e+01	C
1375	2023-02-15 19:32:20.208000	3.662614e+01	C
1376	2023-02-15 19:32:30.230000	3.673577e+01	C
1377	2023-02-15 19:32:40.212000	3.688785e+01	C
1378	2023-02-15 19:32:50.194000	3.717321e+01	C
1379	2023-02-15 19:33:00.210000	3.705794e+01	C
1380	2023-02-15 19:33:10.193000	3.714895e+01	C
1381	2023-02-15 19:33:20.211000	3.673577e+01	C
1382	2023-02-15 19:33:30.196000	3.567147e+01	C
1383	2023-02-15 19:33:40.181000	3.667488e+01	C
1384	2023-02-15 19:33:50.195000	3.642488e+01	C
1385	2023-02-15 19:34:00.181000	3.663833e+01	C
1386	2023-02-15 19:34:10.196000	3.633327e+01	C
1387	2023-02-15 19:34:20.182000	3.660176e+01	C
1388	2023-02-15 19:34:30.200000	3.571449e+01	C
1389	2023-02-15 19:34:40.182000	3.631494e+01	C
1390	2023-02-15 19:34:50.168000	3.554848e+01	C
1391	2023-02-15 19:35:00.183000	3.437317e+01	C
1392	2023-02-15 19:35:10.168000	3.592931e+01	C
1393	2023-02-15 19:35:20.153000	3.525892e+01	C
1394	2023-02-15 19:35:30.170000	3.644929e+01	C
1395	2023-02-15 19:35:40.154000	3.545615e+01	C
1396	2023-02-15 19:35:50.168000	3.275039e+01	C
1397	2023-02-15 19:36:00.154000	3.501806e+01	C
1398	2023-02-15 19:36:10.171000	3.647980e+01	C
1399	2023-02-15 19:36:20.155000	3.539455e+01	C
1400	2023-02-15 19:36:30.172000	3.482623e+01	C
1401	2023-02-15 19:36:40.157000	3.642488e+01	C
1402	2023-02-15 19:36:50.139000	3.494384e+01	C
1403	2023-02-15 19:37:00.157000	3.312220e+01	C
1404	2023-02-15 19:37:10.138000	3.293330e+01	C
1405	2023-02-15 19:37:20.159000	3.617431e+01	C
1406	2023-02-15 19:37:30.143000	3.560385e+01	C
1407	2023-02-15 19:37:40.129000	3.624159e+01	C
1408	2023-02-15 19:37:50.144000	3.646760e+01	C
1409	2023-02-15 19:38:00.128000	3.568377e+01	C
1410	2023-02-15 19:38:10.113000	3.556694e+01	C
1411	2023-02-15 19:38:20.132000	3.655300e+01	C
1412	2023-02-15 19:38:30.148000	3.682096e+01	C
1413	2023-02-15 19:38:40.129000	3.660176e+01	C
1414	2023-02-15 19:38:50.113000	3.665051e+01	C
1415	2023-02-15 19:39:00.130000	3.680880e+01	C
1416	2023-02-15 19:39:10.115000	3.669315e+01	C
1417	2023-02-15 19:39:20.133000	3.679054e+01	C
1418	2023-02-15 19:39:30.118000	3.691824e+01	C
1419	2023-02-15 19:39:40.100000	3.666270e+01	C
1420	2023-02-15 19:39:50.121000	3.629661e+01	C
1421	2023-02-15 19:40:00.102000	3.660786e+01	C
1422	2023-02-15 19:40:10.119000	3.662005e+01	C
1423	2023-02-15 19:40:20.104000	3.677837e+01	C
1424	2023-02-15 19:40:30.091000	3.654080e+01	C
1425	2023-02-15 19:40:40.105000	3.661396e+01	C
1426	2023-02-15 19:40:50.088000	3.675403e+01	C
1427	2023-02-15 19:41:00.106000	3.632105e+01	C
1428	2023-02-15 19:41:10.086000	3.669315e+01	C
1429	2023-02-15 19:41:20.074000	3.679663e+01	C
1430	2023-02-15 19:41:30.091000	3.652861e+01	C
1431	2023-02-15 19:41:40.073000	3.685745e+01	C
1432	2023-02-15 19:41:50.094000	3.702758e+01	C
1433	2023-02-15 19:42:00.074000	3.451612e+01	C
1434	2023-02-15 19:42:10.091000	3.622325e+01	C
1435	2023-02-15 19:42:20.074000	3.632716e+01	C
1436	2023-02-15 19:42:30.056000	3.681488e+01	C
1437	2023-02-15 19:42:40.080000	3.701544e+01	C
1438	2023-02-15 19:42:50.059000	3.705794e+01	C
1439	2023-02-15 19:43:00.078000	3.680271e+01	C
1440	2023-02-15 19:43:10.066000	3.658958e+01	C
1441	2023-02-15 19:43:20.081000	3.710649e+01	C
1442	2023-02-15 19:43:30.063000	3.651641e+01	C
1443	2023-02-15 19:43:40.047000	3.630883e+01	C
1444	2023-02-15 19:43:50.065000	3.641877e+01	C
1445	2023-02-15 19:44:00.046000	3.693647e+01	C
1446	2023-02-15 19:44:10.065000	3.691217e+01	C
1447	2023-02-15 19:44:20.047000	3.548078e+01	C
1448	2023-02-15 19:44:30.031000	3.693647e+01	C
1449	2023-02-15 19:44:40.049000	3.686961e+01	C
1450	2023-02-15 19:44:50.031000	3.669924e+01	C
1451	2023-02-15 19:45:00.016000	3.705187e+01	C
1452	2023-02-15 19:45:10.036000	3.581889e+01	C
1453	2023-02-15 19:45:20.050000	3.694255e+01	C
1454	2023-02-15 19:45:30.036000	3.711256e+01	C
1455	2023-02-15 19:45:40.022000	3.668706e+01	C
1456	2023-02-15 19:45:50.034000	3.716714e+01	C
1457	2023-02-15 19:46:00.018000	3.660786e+01	C
1458	2023-02-15 19:46:10.036000	3.694255e+01	C
1459	2023-02-15 19:46:20.018000	3.703973e+01	C
1460	2023-02-15 19:46:30.006000	3.721564e+01	C
1461	2023-02-15 19:46:40.022000	3.651031e+01	C
1462	2023-02-15 19:46:50.007000	3.671751e+01	C
1463	2023-02-15 19:46:59.989000	3.671751e+01	C
1464	2023-02-15 19:47:10.004000	3.678446e+01	C
1465	2023-02-15 19:47:19.992000	3.662614e+01	C
1466	2023-02-15 19:47:30.006000	3.685137e+01	C
1467	2023-02-15 19:47:39.990000	3.688785e+01	C
1468	2023-02-15 19:47:50.010000	3.684529e+01	C
1469	2023-02-15 19:47:59.996000	3.679663e+01	C
1470	2023-02-15 19:48:10.013000	3.569606e+01	C
1471	2023-02-15 19:48:19.995000	3.653470e+01	C
1472	2023-02-15 19:48:29.979000	3.603963e+01	C
1473	2023-02-15 19:48:39.997000	3.538839e+01	C
1474	2023-02-15 19:48:49.980000	3.614371e+01	C
1475	2023-02-15 19:48:59.997000	3.540071e+01	C
1476	2023-02-15 19:49:09.985000	3.453475e+01	C
1477	2023-02-15 19:49:19.964000	3.398690e+01	C
1478	2023-02-15 19:49:29.981000	3.505515e+01	C
1479	2023-02-15 19:49:39.964000	3.652861e+01	C
1480	2023-02-15 19:49:49.983000	3.575749e+01	C
1481	2023-02-15 19:49:59.967000	3.650421e+01	C
1482	2023-02-15 19:50:09.950000	3.589865e+01	C
1483	2023-02-15 19:50:19.968000	3.652251e+01	C
1484	2023-02-15 19:50:29.952000	3.703366e+01	C
1485	2023-02-15 19:50:39.967000	3.636382e+01	C
1486	2023-02-15 19:50:49.950000	3.616819e+01	C
1487	2023-02-15 19:50:59.968000	3.687569e+01	C
1488	2023-02-15 19:51:09.953000	3.662005e+01	C
1489	2023-02-15 19:51:19.935000	3.672968e+01	C
1490	2023-02-15 19:51:29.955000	3.666879e+01	C
1491	2023-02-15 19:51:39.936000	3.665051e+01	C
1492	2023-02-15 19:51:49.922000	3.668097e+01	C
1493	2023-02-15 19:51:59.939000	3.662005e+01	C
1494	2023-02-15 19:52:09.924000	3.682705e+01	C
1495	2023-02-15 19:52:19.938000	3.659567e+01	C
1496	2023-02-15 19:52:29.928000	3.660786e+01	C
1497	2023-02-15 19:52:39.940000	3.677837e+01	C
1498	2023-02-15 19:52:49.926000	3.660176e+01	C
1499	2023-02-15 19:52:59.940000	3.630272e+01	C
1500	2023-02-15 19:53:09.926000	3.672359e+01	C
1501	2023-02-15 19:53:19.910000	3.653470e+01	C
1502	2023-02-15 19:53:29.927000	3.581274e+01	C
1503	2023-02-15 19:53:39.914000	3.639435e+01	C
1504	2023-02-15 19:53:49.931000	3.653470e+01	C
1505	2023-02-15 19:53:59.911000	3.700330e+01	C
1506	2023-02-15 19:54:09.895000	3.705794e+01	C
1507	2023-02-15 19:54:19.915000	3.680880e+01	C
1508	2023-02-15 19:54:29.896000	3.720958e+01	C
1509	2023-02-15 19:54:39.919000	3.696078e+01	C
1510	2023-02-15 19:54:49.901000	3.667488e+01	C
1511	2023-02-15 19:54:59.917000	3.689393e+01	C
1512	2023-02-15 19:55:09.902000	3.682096e+01	C
1513	2023-02-15 19:55:19.885000	3.670533e+01	C
1514	2023-02-15 19:55:29.869000	3.703973e+01	C
1515	2023-02-15 19:55:39.886000	3.681488e+01	C
1516	2023-02-15 19:55:49.904000	3.691824e+01	C
1517	2023-02-15 19:55:59.888000	3.652861e+01	C
1518	2023-02-15 19:56:09.869000	3.714289e+01	C
1519	2023-02-15 19:56:19.888000	3.685745e+01	C
1520	2023-02-15 19:56:29.872000	3.643098e+01	C
1521	2023-02-15 19:56:39.889000	3.588638e+01	C
1522	2023-02-15 19:56:49.871000	3.646150e+01	C
1523	2023-02-15 19:56:59.854000	3.683313e+01	C
1524	2023-02-15 19:57:09.873000	3.711256e+01	C
1525	2023-02-15 19:57:19.858000	3.613760e+01	C
1526	2023-02-15 19:57:29.843000	3.676620e+01	C
1527	2023-02-15 19:57:39.856000	3.678446e+01	C
1528	2023-02-15 19:57:49.874000	3.694863e+01	C
1529	2023-02-15 19:57:59.859000	3.664442e+01	C
1530	2023-02-15 19:58:09.845000	3.646760e+01	C
1531	2023-02-15 19:58:19.859000	3.684529e+01	C
1532	2023-02-15 19:58:29.844000	3.706401e+01	C
1533	2023-02-15 19:58:39.862000	3.739129e+01	C
1534	2023-02-15 19:58:49.847000	3.730653e+01	C
1535	2023-02-15 19:58:59.827000	3.647370e+01	C
1536	2023-02-15 19:59:09.849000	3.733681e+01	C
1537	2023-02-15 19:59:19.832000	3.703366e+01	C
1538	2023-02-15 19:59:29.849000	3.666879e+01	C
1539	2023-02-15 19:59:39.833000	3.663224e+01	C
1540	2023-02-15 19:59:49.816000	3.719140e+01	C
1541	2023-02-15 19:59:59.835000	3.683313e+01	C
1542	2023-02-15 20:00:09.815000	3.736102e+01	C
1543	2023-02-15 20:00:19.842000	3.719746e+01	C
1544	2023-02-15 20:00:29.824000	3.730653e+01	C
1545	2023-02-15 20:00:39.840000	3.603350e+01	C
1546	2023-02-15 20:00:49.820000	3.670533e+01	C
1547	2023-02-15 20:00:59.808000	3.692432e+01	C
1548	2023-02-15 20:01:09.825000	3.703973e+01	C
1549	2023-02-15 20:01:19.809000	3.677229e+01	C
1550	2023-02-15 20:01:29.825000	3.674186e+01	C
1551	2023-02-15 20:01:39.808000	3.635160e+01	C
1552	2023-02-15 20:01:49.827000	3.652251e+01	C
1553	2023-02-15 20:01:59.809000	3.734892e+01	C
1554	2023-02-15 20:02:09.793000	3.734892e+01	C
1555	2023-02-15 20:02:19.811000	3.683921e+01	C
1556	2023-02-15 20:02:29.794000	3.690609e+01	C
1557	2023-02-15 20:02:39.777000	3.654080e+01	C
1558	2023-02-15 20:02:49.792000	3.719140e+01	C
1559	2023-02-15 20:02:59.778000	3.467128e+01	C
1560	2023-02-15 20:03:09.800000	3.467128e+01	C
1561	2023-02-15 20:03:19.780000	3.680271e+01	C
1562	2023-02-15 20:03:29.765000	3.625993e+01	C
1563	2023-02-15 20:03:39.788000	3.760290e+01	C
1564	2023-02-15 20:03:49.768000	3.623548e+01	C
1565	2023-02-15 20:03:59.784000	3.690609e+01	C
1566	2023-02-15 20:04:09.769000	3.659567e+01	C
1567	2023-02-15 20:04:19.785000	3.680271e+01	C
1568	2023-02-15 20:04:29.768000	3.696685e+01	C
1569	2023-02-15 20:04:39.786000	3.686961e+01	C
1570	2023-02-15 20:04:49.769000	3.728836e+01	C
1571	2023-02-15 20:04:59.755000	3.689393e+01	C
1572	2023-02-15 20:05:09.773000	3.663833e+01	C
1573	2023-02-15 20:05:19.753000	3.642488e+01	C
1574	2023-02-15 20:05:29.770000	3.626605e+01	C
1575	2023-02-15 20:05:39.753000	3.697900e+01	C
1576	2023-02-15 20:05:49.742000	3.716108e+01	C
1577	2023-02-15 20:05:59.758000	3.739734e+01	C
1578	2023-02-15 20:06:09.741000	3.742759e+01	C
1579	2023-02-15 20:06:19.757000	3.721564e+01	C
1580	2023-02-15 20:06:29.741000	3.649200e+01	C
1581	2023-02-15 20:06:39.760000	3.638824e+01	C
1582	2023-02-15 20:06:49.744000	3.648590e+01	C
1583	2023-02-15 20:06:59.728000	3.678446e+01	C
1584	2023-02-15 20:07:09.747000	3.714895e+01	C
1585	2023-02-15 20:07:19.730000	3.666270e+01	C
1586	2023-02-15 20:07:29.746000	3.737313e+01	C
1587	2023-02-15 20:07:39.728000	3.657129e+01	C
1588	2023-02-15 20:07:49.713000	3.636992e+01	C
1589	2023-02-15 20:07:59.732000	3.661396e+01	C
1590	2023-02-15 20:08:09.717000	3.635771e+01	C
1591	2023-02-15 20:08:19.730000	3.655300e+01	C
1592	2023-02-15 20:08:29.717000	3.671142e+01	C
1593	2023-02-15 20:08:39.705000	3.704580e+01	C
1594	2023-02-15 20:08:49.726000	3.666879e+01	C
1595	2023-02-15 20:08:59.710000	3.682096e+01	C
1596	2023-02-15 20:09:09.727000	3.672968e+01	C
1597	2023-02-15 20:09:19.709000	3.654080e+01	C
1598	2023-02-15 20:09:29.729000	3.713682e+01	C
1599	2023-02-15 20:09:39.710000	3.706401e+01	C
1600	2023-02-15 20:09:49.697000	3.735497e+01	C
1601	2023-02-15 20:09:59.712000	3.682705e+01	C
1602	2023-02-15 20:10:09.698000	3.693647e+01	C
1603	2023-02-15 20:10:19.716000	3.700937e+01	C
1604	2023-02-15 20:10:29.696000	3.703973e+01	C
1605	2023-02-15 20:10:39.681000	3.698508e+01	C
1606	2023-02-15 20:10:49.701000	3.694863e+01	C
1607	2023-02-15 20:10:59.684000	3.696078e+01	C
1608	2023-02-15 20:11:09.698000	3.719746e+01	C
1609	2023-02-15 20:11:19.689000	3.713682e+01	C
1610	2023-02-15 20:11:29.702000	3.699115e+01	C
1611	2023-02-15 20:11:39.686000	3.688785e+01	C
1612	2023-02-15 20:11:49.672000	3.676012e+01	C
1613	2023-02-15 20:11:59.687000	3.697900e+01	C
1614	2023-02-15 20:12:09.671000	3.675403e+01	C
1615	2023-02-15 20:12:19.688000	3.534525e+01	C
1616	2023-02-15 20:12:29.671000	3.533292e+01	C
1617	2023-02-15 20:12:39.656000	3.641267e+01	C
1618	2023-02-15 20:12:49.672000	3.677837e+01	C
1619	2023-02-15 20:12:59.658000	3.716108e+01	C
1620	2023-02-15 20:13:09.675000	3.198382e+01	C
1621	2023-02-15 20:13:19.656000	3.725201e+01	C
1622	2023-02-15 20:13:29.674000	3.686353e+01	C
1623	2023-02-15 20:13:39.656000	3.622325e+01	C
1624	2023-02-15 20:13:49.643000	3.646760e+01	C
1625	2023-02-15 20:13:59.660000	3.610699e+01	C
1626	2023-02-15 20:14:09.642000	3.652861e+01	C
1627	2023-02-15 20:14:19.626000	3.611923e+01	C
1628	2023-02-15 20:14:29.643000	3.611923e+01	C
1629	2023-02-15 20:14:39.628000	3.632105e+01	C
1630	2023-02-15 20:14:49.647000	3.705794e+01	C
1631	2023-02-15 20:14:59.630000	3.617431e+01	C
1632	2023-02-15 20:15:09.646000	3.664442e+01	C
1633	2023-02-15 20:15:19.629000	3.720352e+01	C
1634	2023-02-15 20:15:29.616000	3.674794e+01	C
1635	2023-02-15 20:15:39.632000	3.702151e+01	C
1636	2023-02-15 20:15:49.615000	3.717321e+01	C
1637	2023-02-15 20:15:59.631000	3.731258e+01	C
1638	2023-02-15 20:16:09.615000	3.712469e+01	C
1639	2023-02-15 20:16:19.602000	3.745784e+01	C
1640	2023-02-15 20:16:29.619000	3.659567e+01	C
1641	2023-02-15 20:16:39.602000	3.714895e+01	C
1642	2023-02-15 20:16:49.619000	3.647980e+01	C
1643	2023-02-15 20:16:59.602000	3.695470e+01	C
1644	2023-02-15 20:17:09.620000	3.685137e+01	C
1645	2023-02-15 20:17:19.603000	3.517252e+01	C
1646	2023-02-15 20:17:29.589000	3.647980e+01	C
1647	2023-02-15 20:17:39.606000	3.668097e+01	C
1648	2023-02-15 20:17:49.590000	3.704580e+01	C
1649	2023-02-15 20:17:59.607000	3.752435e+01	C
1650	2023-02-15 20:18:09.590000	3.707008e+01	C
1651	2023-02-15 20:18:19.575000	3.554848e+01	C
1652	2023-02-15 20:18:29.591000	3.618655e+01	C
1653	2023-02-15 20:18:39.575000	3.470849e+01	C
1654	2023-02-15 20:18:49.559000	3.730653e+01	C
1655	2023-02-15 20:18:59.574000	3.690001e+01	C
1656	2023-02-15 20:19:09.559000	3.662614e+01	C
1657	2023-02-15 20:19:19.576000	3.716108e+01	C
1658	2023-02-15 20:19:29.559000	3.729441e+01	C
1659	2023-02-15 20:19:39.577000	3.741549e+01	C
1660	2023-02-15 20:19:49.560000	3.750017e+01	C
1661	2023-02-15 20:19:59.577000	3.705187e+01	C
1662	2023-02-15 20:20:09.560000	3.731864e+01	C
1663	2023-02-15 20:20:19.545000	3.731258e+01	C
1664	2023-02-15 20:20:29.563000	3.748203e+01	C
1665	2023-02-15 20:20:39.548000	3.728836e+01	C
1666	2023-02-15 20:20:49.566000	3.719746e+01	C
1667	2023-02-15 20:20:59.551000	3.660176e+01	C
1668	2023-02-15 20:21:09.535000	3.707615e+01	C
1669	2023-02-15 20:21:19.552000	3.668097e+01	C
1670	2023-02-15 20:21:29.537000	3.644929e+01	C
1671	2023-02-15 20:21:39.549000	3.660786e+01	C
1672	2023-02-15 20:21:49.533000	3.714289e+01	C
1673	2023-02-15 20:21:59.552000	3.720958e+01	C
1674	2023-02-15 20:22:09.538000	3.723383e+01	C
1675	2023-02-15 20:22:19.522000	3.661396e+01	C
1676	2023-02-15 20:22:29.539000	3.759082e+01	C
1677	2023-02-15 20:22:39.525000	3.722171e+01	C
1678	2023-02-15 20:22:49.538000	3.728230e+01	C
1679	2023-02-15 20:22:59.522000	3.733075e+01	C
1680	2023-02-15 20:23:09.509000	3.682705e+01	C
1681	2023-02-15 20:23:19.525000	3.731864e+01	C
1682	2023-02-15 20:23:29.507000	3.630272e+01	C
1683	2023-02-15 20:23:39.522000	3.720352e+01	C
1684	2023-02-15 20:23:49.509000	3.730653e+01	C
1685	2023-02-15 20:23:59.491000	3.722777e+01	C
1686	2023-02-15 20:24:09.507000	3.660786e+01	C
1687	2023-02-15 20:24:19.492000	3.686353e+01	C
1688	2023-02-15 20:24:29.509000	3.690609e+01	C
1689	2023-02-15 20:24:39.495000	3.636382e+01	C
1690	2023-02-15 20:24:49.507000	3.705187e+01	C
1691	2023-02-15 20:24:59.490000	3.705187e+01	C
1692	2023-02-15 20:25:09.475000	3.635160e+01	C
1693	2023-02-15 20:25:19.492000	3.740944e+01	C
1694	2023-02-15 20:25:29.478000	3.757270e+01	C
1695	2023-02-15 20:25:39.494000	3.660176e+01	C
1696	2023-02-15 20:25:49.477000	3.719140e+01	C
1697	2023-02-15 20:25:59.462000	3.732470e+01	C
1698	2023-02-15 20:26:09.478000	3.594157e+01	C
1699	2023-02-15 20:26:19.463000	3.405554e+01	C
1700	2023-02-15 20:26:29.478000	3.653470e+01	C
1701	2023-02-15 20:26:39.465000	3.713076e+01	C
1702	2023-02-15 20:26:49.479000	3.696685e+01	C
1703	2023-02-15 20:26:59.464000	3.718533e+01	C
1704	2023-02-15 20:27:09.447000	3.719140e+01	C
1705	2023-02-15 20:27:19.467000	3.648590e+01	C
1706	2023-02-15 20:27:29.449000	3.697293e+01	C
1707	2023-02-15 20:27:39.468000	3.711256e+01	C
1708	2023-02-15 20:27:49.451000	3.668706e+01	C
1709	2023-02-15 20:27:59.433000	3.682096e+01	C
1710	2023-02-15 20:28:09.451000	3.690001e+01	C
1711	2023-02-15 20:28:19.433000	3.765121e+01	C
1712	2023-02-15 20:28:29.450000	3.647370e+01	C
1713	2023-02-15 20:28:39.434000	3.591705e+01	C
1714	2023-02-15 20:28:49.452000	3.660176e+01	C
1715	2023-02-15 20:28:59.437000	3.711862e+01	C
1716	2023-02-15 20:29:09.421000	3.646760e+01	C
1717	2023-02-15 20:29:19.436000	3.689393e+01	C
1718	2023-02-15 20:29:29.421000	3.705794e+01	C
1719	2023-02-15 20:29:39.436000	3.702758e+01	C
1720	2023-02-15 20:29:49.421000	3.730653e+01	C
1721	2023-02-15 20:29:59.410000	3.564689e+01	C
1722	2023-02-15 20:30:09.424000	3.728230e+01	C
1723	2023-02-15 20:30:19.412000	3.744574e+01	C
1724	2023-02-15 20:30:29.431000	3.745179e+01	C
1725	2023-02-15 20:30:39.415000	3.726413e+01	C
1726	2023-02-15 20:30:49.430000	3.707008e+01	C
1727	2023-02-15 20:30:59.416000	3.692432e+01	C
1728	2023-02-15 20:31:09.398000	3.756061e+01	C
1729	2023-02-15 20:31:19.417000	3.561615e+01	C
1730	2023-02-15 20:31:29.401000	3.696078e+01	C
1731	2023-02-15 20:31:39.418000	3.622325e+01	C
1732	2023-02-15 20:31:49.402000	3.726413e+01	C
1733	2023-02-15 20:31:59.386000	3.708222e+01	C
1734	2023-02-15 20:32:09.404000	3.710649e+01	C
1735	2023-02-15 20:32:19.386000	3.734892e+01	C
1736	2023-02-15 20:32:29.406000	3.725201e+01	C
1737	2023-02-15 20:32:39.385000	3.668706e+01	C
1738	2023-02-15 20:32:49.405000	3.686961e+01	C
1739	2023-02-15 20:32:59.387000	3.742759e+01	C
1740	2023-02-15 20:33:09.371000	3.737918e+01	C
1741	2023-02-15 20:33:19.387000	3.748203e+01	C
1742	2023-02-15 20:33:29.371000	3.745179e+01	C
1743	2023-02-15 20:33:39.355000	3.743364e+01	C
1744	2023-02-15 20:33:49.378000	3.720352e+01	C
1745	2023-02-15 20:33:59.354000	3.686961e+01	C
1746	2023-02-15 20:34:09.375000	3.697900e+01	C
1747	2023-02-15 20:34:19.358000	3.668097e+01	C
1748	2023-02-15 20:34:29.376000	3.736708e+01	C
1749	2023-02-15 20:34:39.357000	3.646760e+01	C
1750	2023-02-15 20:34:49.340000	3.679054e+01	C
1751	2023-02-15 20:34:59.360000	3.672968e+01	C
1752	2023-02-15 20:35:09.343000	3.739129e+01	C
1753	2023-02-15 20:35:19.329000	3.655300e+01	C
1754	2023-02-15 20:35:29.346000	3.677837e+01	C
1755	2023-02-15 20:35:39.329000	3.711256e+01	C
1756	2023-02-15 20:35:49.349000	3.707615e+01	C
1757	2023-02-15 20:35:59.331000	3.723989e+01	C
1758	2023-02-15 20:36:09.350000	3.684529e+01	C
1759	2023-02-15 20:36:19.332000	3.633938e+01	C
1760	2023-02-15 20:36:29.345000	3.676620e+01	C
1761	2023-02-15 20:36:39.332000	3.775985e+01	C
1762	2023-02-15 20:36:49.317000	3.693040e+01	C
1763	2023-02-15 20:36:59.335000	3.688785e+01	C
1764	2023-02-15 20:37:09.316000	3.696685e+01	C
1765	2023-02-15 20:37:19.335000	3.695470e+01	C
1766	2023-02-15 20:37:29.317000	3.702151e+01	C
1767	2023-02-15 20:37:39.333000	3.686353e+01	C
1768	2023-02-15 20:37:49.319000	3.691217e+01	C
1769	2023-02-15 20:37:59.302000	3.705794e+01	C
1770	2023-02-15 20:38:09.317000	3.674186e+01	C
1771	2023-02-15 20:38:19.304000	3.549310e+01	C
1772	2023-02-15 20:38:29.320000	3.673577e+01	C
1773	2023-02-15 20:38:39.303000	3.694255e+01	C
1774	2023-02-15 20:38:49.291000	3.740339e+01	C
1775	2023-02-15 20:38:59.304000	3.650421e+01	C
1776	2023-02-15 20:39:09.290000	3.705794e+01	C
1777	2023-02-15 20:39:19.306000	3.739129e+01	C
1778	2023-02-15 20:39:29.293000	3.698508e+01	C
1779	2023-02-15 20:39:39.272000	3.697293e+01	C
1780	2023-02-15 20:39:49.290000	3.702151e+01	C
1781	2023-02-15 20:39:59.273000	3.630883e+01	C
1782	2023-02-15 20:40:09.292000	3.701544e+01	C
1783	2023-02-15 20:40:19.276000	3.723383e+01	C
1784	2023-02-15 20:40:29.292000	3.640046e+01	C
1785	2023-02-15 20:40:39.276000	3.634549e+01	C
1786	2023-02-15 20:40:49.261000	3.674186e+01	C
1787	2023-02-15 20:40:59.277000	3.711256e+01	C
1788	2023-02-15 20:41:09.260000	3.707008e+01	C
1789	2023-02-15 20:41:19.278000	3.676620e+01	C
1790	2023-02-15 20:41:29.262000	3.657738e+01	C
1791	2023-02-15 20:41:39.246000	3.646760e+01	C
1792	2023-02-15 20:41:49.264000	3.697293e+01	C
1793	2023-02-15 20:41:59.245000	3.655909e+01	C
1794	2023-02-15 20:42:09.264000	3.727624e+01	C
1795	2023-02-15 20:42:19.249000	3.704580e+01	C
1796	2023-02-15 20:42:29.233000	3.669315e+01	C
1797	2023-02-15 20:42:39.253000	3.619878e+01	C
1798	2023-02-15 20:42:49.232000	3.714895e+01	C
1799	2023-02-15 20:42:59.249000	3.649200e+01	C
1800	2023-02-15 20:43:09.236000	3.716714e+01	C
1801	2023-02-15 20:43:19.250000	3.711862e+01	C
1802	2023-02-15 20:43:29.233000	3.694255e+01	C
1803	2023-02-15 20:43:39.220000	3.734286e+01	C
1804	2023-02-15 20:43:49.202000	3.677837e+01	C
1805	2023-02-15 20:43:59.220000	3.710649e+01	C
1806	2023-02-15 20:44:09.236000	3.714895e+01	C
1807	2023-02-15 20:44:19.219000	3.688177e+01	C
1808	2023-02-15 20:44:29.205000	3.711256e+01	C
1809	2023-02-15 20:44:39.223000	3.720352e+01	C
1810	2023-02-15 20:44:49.206000	3.669924e+01	C
1811	2023-02-15 20:44:59.222000	3.701544e+01	C
1812	2023-02-15 20:45:09.204000	3.740339e+01	C
1813	2023-02-15 20:45:19.189000	3.696078e+01	C
1814	2023-02-15 20:45:29.206000	3.672359e+01	C
1815	2023-02-15 20:45:39.190000	3.684529e+01	C
1816	2023-02-15 20:45:49.207000	3.679663e+01	C
1817	2023-02-15 20:45:59.191000	3.711256e+01	C
1818	2023-02-15 20:46:09.177000	3.634549e+01	C
1819	2023-02-15 20:46:19.192000	3.723989e+01	C
1820	2023-02-15 20:46:29.177000	3.647370e+01	C
1821	2023-02-15 20:46:39.197000	3.707008e+01	C
1822	2023-02-15 20:46:49.177000	3.730653e+01	C
1823	2023-02-15 20:46:59.160000	3.641877e+01	C
1824	2023-02-15 20:47:09.176000	3.755457e+01	C
1825	2023-02-15 20:47:19.161000	3.629661e+01	C
1826	2023-02-15 20:47:29.180000	3.654080e+01	C
1827	2023-02-15 20:47:39.163000	3.725201e+01	C
1828	2023-02-15 20:47:49.179000	3.658348e+01	C
1829	2023-02-15 20:47:59.165000	3.707008e+01	C
1830	2023-02-15 20:48:09.179000	3.716108e+01	C
1831	2023-02-15 20:48:19.167000	3.720958e+01	C
1832	2023-02-15 20:48:29.150000	3.722171e+01	C
1833	2023-02-15 20:48:39.169000	3.682096e+01	C
1834	2023-02-15 20:48:49.150000	3.699115e+01	C
1835	2023-02-15 20:48:59.170000	3.672968e+01	C
1836	2023-02-15 20:49:09.154000	3.655300e+01	C
1837	2023-02-15 20:49:19.170000	3.705794e+01	C
1838	2023-02-15 20:49:29.156000	3.649811e+01	C
1839	2023-02-15 20:49:39.138000	3.678446e+01	C
1840	2023-02-15 20:49:49.154000	3.690001e+01	C
1841	2023-02-15 20:49:59.138000	3.677837e+01	C
1842	2023-02-15 20:50:09.154000	3.666270e+01	C
1843	2023-02-15 20:50:19.141000	3.705794e+01	C
1844	2023-02-15 20:50:29.123000	3.499951e+01	C
1845	2023-02-15 20:50:39.144000	3.496240e+01	C
1846	2023-02-15 20:50:49.124000	3.725807e+01	C
1847	2023-02-15 20:50:59.109000	3.724595e+01	C
1848	2023-02-15 20:51:09.125000	3.746993e+01	C
1849	2023-02-15 20:51:19.109000	3.739129e+01	C
1850	2023-02-15 20:51:29.126000	3.715502e+01	C
1851	2023-02-15 20:51:39.113000	3.669924e+01	C
1852	2023-02-15 20:51:49.127000	3.720958e+01	C
1853	2023-02-15 20:51:59.113000	3.753644e+01	C
1854	2023-02-15 20:52:09.130000	3.706401e+01	C
1855	2023-02-15 20:52:19.109000	3.677837e+01	C
1856	2023-02-15 20:52:29.095000	3.757874e+01	C
1857	2023-02-15 20:52:39.116000	3.695470e+01	C
1858	2023-02-15 20:52:49.099000	3.650421e+01	C
1859	2023-02-15 20:52:59.113000	3.720352e+01	C
1860	2023-02-15 20:53:09.101000	3.725807e+01	C
1861	2023-02-15 20:53:19.084000	3.735497e+01	C
1862	2023-02-15 20:53:29.100000	3.685745e+01	C
1863	2023-02-15 20:53:39.083000	3.693647e+01	C
1864	2023-02-15 20:53:49.100000	3.734892e+01	C
1865	2023-02-15 20:53:59.088000	3.694255e+01	C
1866	2023-02-15 20:54:09.067000	3.720958e+01	C
1867	2023-02-15 20:54:19.087000	3.679054e+01	C
1868	2023-02-15 20:54:29.068000	2.882184e+01	C
1869	2023-02-15 20:54:39.086000	3.671142e+01	C
1870	2023-02-15 20:54:49.070000	3.737313e+01	C
1871	2023-02-15 20:54:59.053000	3.669924e+01	C
1872	2023-02-15 20:55:09.070000	3.737313e+01	C
1873	2023-02-15 20:55:19.054000	3.670533e+01	C
1874	2023-02-15 20:55:29.071000	3.742154e+01	C
1875	2023-02-15 20:55:39.057000	3.751830e+01	C
1876	2023-02-15 20:55:49.040000	3.674794e+01	C
1877	2023-02-15 20:55:59.057000	3.739734e+01	C
1878	2023-02-15 20:56:09.074000	3.662005e+01	C
1879	2023-02-15 20:56:19.057000	3.690001e+01	C
1880	2023-02-15 20:56:29.041000	3.707008e+01	C
1881	2023-02-15 20:56:39.060000	3.694255e+01	C
1882	2023-02-15 20:56:49.040000	3.666270e+01	C
1883	2023-02-15 20:56:59.057000	3.683921e+01	C
1884	2023-02-15 20:57:09.044000	3.671751e+01	C
1885	2023-02-15 20:57:19.026000	3.707008e+01	C
1886	2023-02-15 20:57:29.046000	3.716108e+01	C
1887	2023-02-15 20:57:39.029000	3.716714e+01	C
1888	2023-02-15 20:57:49.012000	3.625382e+01	C
1889	2023-02-15 20:57:59.027000	3.665051e+01	C
1890	2023-02-15 20:58:09.012000	3.721564e+01	C
1891	2023-02-15 20:58:19.031000	3.664442e+01	C
1892	2023-02-15 20:58:29.015000	3.703973e+01	C
1893	2023-02-15 20:58:39.033000	3.740944e+01	C
1894	2023-02-15 20:58:49.017000	3.685745e+01	C
1895	2023-02-15 20:58:58.998000	3.705794e+01	C
1896	2023-02-15 20:59:09.016000	3.765121e+01	C
1897	2023-02-15 20:59:19.003000	3.672968e+01	C
1898	2023-02-15 20:59:29.017000	3.700330e+01	C
1899	2023-02-15 20:59:39.005000	3.688177e+01	C
1900	2023-02-15 20:59:49.018000	3.659567e+01	C
1901	2023-02-15 20:59:59.000000	3.713076e+01	C
1902	2023-02-15 21:00:08.986000	3.716714e+01	C
1903	2023-02-15 21:00:19.006000	3.653470e+01	C
1904	2023-02-15 21:00:28.987000	3.731258e+01	C
1905	2023-02-15 21:00:39.003000	3.629661e+01	C
1906	2023-02-15 21:00:48.986000	3.723383e+01	C
1907	2023-02-15 21:00:58.973000	3.693647e+01	C
1908	2023-02-15 21:01:08.989000	3.723989e+01	C
1909	2023-02-15 21:01:18.974000	3.655300e+01	C
1910	2023-02-15 21:01:28.990000	3.497477e+01	C
1911	2023-02-15 21:01:38.973000	3.697293e+01	C
1912	2023-02-15 21:01:48.989000	3.614371e+01	C
1913	2023-02-15 21:01:58.972000	3.613148e+01	C
1914	2023-02-15 21:02:08.959000	3.734892e+01	C
1915	2023-02-15 21:02:18.975000	3.719140e+01	C
1916	2023-02-15 21:02:28.957000	3.704580e+01	C
1917	2023-02-15 21:02:38.941000	3.739734e+01	C
1918	2023-02-15 21:02:48.961000	3.677229e+01	C
1919	2023-02-15 21:02:58.943000	3.737313e+01	C
1920	2023-02-15 21:03:08.961000	3.756061e+01	C
1921	2023-02-15 21:03:18.943000	3.749412e+01	C
1922	2023-02-15 21:03:28.928000	3.703973e+01	C
1923	2023-02-15 21:03:38.944000	3.732470e+01	C
1924	2023-02-15 21:03:48.961000	3.693040e+01	C
1925	2023-02-15 21:03:58.947000	3.737313e+01	C
1926	2023-02-15 21:04:08.931000	3.711256e+01	C
1927	2023-02-15 21:04:18.946000	3.684529e+01	C
1928	2023-02-15 21:04:28.932000	3.662005e+01	C
1929	2023-02-15 21:04:38.948000	3.689393e+01	C
1930	2023-02-15 21:04:48.930000	3.743969e+01	C
1931	2023-02-15 21:04:58.914000	3.663224e+01	C
1932	2023-02-15 21:05:08.932000	3.733681e+01	C
1933	2023-02-15 21:05:18.915000	3.746993e+01	C
1934	2023-02-15 21:05:28.933000	3.700937e+01	C
1935	2023-02-15 21:05:38.916000	3.745784e+01	C
1936	2023-02-15 21:05:48.899000	3.738523e+01	C
1937	2023-02-15 21:05:58.917000	3.769951e+01	C
1938	2023-02-15 21:06:08.900000	3.561000e+01	C
1939	2023-02-15 21:06:18.920000	3.722777e+01	C
1940	2023-02-15 21:06:28.902000	3.774175e+01	C
1941	2023-02-15 21:06:38.918000	3.707615e+01	C
1942	2023-02-15 21:06:48.904000	3.735497e+01	C
1943	2023-02-15 21:06:58.887000	3.640046e+01	C
1944	2023-02-15 21:07:08.904000	3.733075e+01	C
1945	2023-02-15 21:07:18.888000	3.643098e+01	C
1946	2023-02-15 21:07:28.874000	3.722777e+01	C
1947	2023-02-15 21:07:38.886000	3.660176e+01	C
1948	2023-02-15 21:07:48.872000	3.605188e+01	C
1949	2023-02-15 21:07:58.894000	3.710649e+01	C
1950	2023-02-15 21:08:08.876000	3.669315e+01	C
1951	2023-02-15 21:08:18.891000	3.697900e+01	C
1952	2023-02-15 21:08:28.874000	3.739129e+01	C
1953	2023-02-15 21:08:38.894000	3.687569e+01	C
1954	2023-02-15 21:08:48.876000	3.739734e+01	C
1955	2023-02-15 21:08:58.863000	3.691217e+01	C
1956	2023-02-15 21:09:08.876000	3.652861e+01	C
1957	2023-02-15 21:09:18.860000	3.659567e+01	C
1958	2023-02-15 21:09:28.878000	3.679054e+01	C
1959	2023-02-15 21:09:38.860000	3.735497e+01	C
1960	2023-02-15 21:09:48.844000	3.686961e+01	C
1961	2023-02-15 21:09:58.863000	3.697293e+01	C
1962	2023-02-15 21:10:08.845000	3.643098e+01	C
1963	2023-02-15 21:10:18.864000	3.696078e+01	C
1964	2023-02-15 21:10:28.846000	3.733681e+01	C
1965	2023-02-15 21:10:38.829000	3.647370e+01	C
1966	2023-02-15 21:10:48.849000	3.719746e+01	C
1967	2023-02-15 21:10:58.833000	3.649811e+01	C
1968	2023-02-15 21:11:08.848000	3.707008e+01	C
1969	2023-02-15 21:11:18.832000	3.708222e+01	C
1970	2023-02-15 21:11:28.848000	3.672968e+01	C
1971	2023-02-15 21:11:38.834000	3.707615e+01	C
1972	2023-02-15 21:11:48.817000	3.718533e+01	C
1973	2023-02-15 21:11:58.833000	3.678446e+01	C
1974	2023-02-15 21:12:08.819000	3.673577e+01	C
1975	2023-02-15 21:12:18.835000	3.692432e+01	C
1976	2023-02-15 21:12:28.822000	3.745179e+01	C
1977	2023-02-15 21:12:38.803000	3.720958e+01	C
1978	2023-02-15 21:12:48.819000	3.714895e+01	C
1979	2023-02-15 21:12:58.805000	3.714289e+01	C
1980	2023-02-15 21:13:08.821000	3.766329e+01	C
1981	2023-02-15 21:13:18.804000	3.731864e+01	C
1982	2023-02-15 21:13:28.824000	3.695470e+01	C
1983	2023-02-15 21:13:38.807000	3.733075e+01	C
1984	2023-02-15 21:13:48.791000	3.634549e+01	C
1985	2023-02-15 21:13:58.807000	3.543152e+01	C
1986	2023-02-15 21:14:08.791000	3.660786e+01	C
1987	2023-02-15 21:14:18.810000	3.723989e+01	C
1988	2023-02-15 21:14:28.791000	3.487577e+01	C
1989	2023-02-15 21:14:38.776000	3.716714e+01	C
1990	2023-02-15 21:14:48.795000	3.711862e+01	C
1991	2023-02-15 21:14:58.778000	3.538223e+01	C
1992	2023-02-15 21:15:08.793000	3.713076e+01	C
1993	2023-02-15 21:15:18.780000	3.622325e+01	C
1994	2023-02-15 21:15:28.763000	3.715502e+01	C
1995	2023-02-15 21:15:38.779000	3.715502e+01	C
1996	2023-02-15 21:15:48.764000	3.731258e+01	C
1997	2023-02-15 21:15:58.780000	3.674186e+01	C
1998	2023-02-15 21:16:08.764000	3.718533e+01	C
1999	2023-02-15 21:16:18.783000	3.666270e+01	C
[truncated: 5,609 more rows]
