# Supplementary material for: The cold truth: torpor as a confound in studies of caloric restriction
Source: J Comp Physiol B. 2025 Jun 9;195(3):263–76. doi: 10.1007/s00360-025-01616-1 (PMC12289793; doi:10.1007/s00360-025-01616-1)
Supplement: Supplementary file 2 — Supplementary file2: Figure 2 supplemental data - Torpor entry data ( XLSX 11 KB) [file 360_2025_1616_MOESM2_ESM.xlsx]

## Sheet: Sheet1
Sex	Weight	Torpor	Torpor latency	Age
1	22.6	100	10.97	62
1	23	100	10.33	62
1	19	100	11.07	50									Heading Key
1	16.4	100	17.4	50									Sex		female = 1, male = 2
1	19.9	100	9.1	53									Weight		weight at start of fast in grams
1	19.3	100	10.94	53									Torpor		100 = at least one torpor bout observed, 0 = no torpor bouts observed
1	19.9	100	9.76	54									Torpor Latency		Time from food removal to first torpor bout observed (hours)
1	16.1	100	12.17	52									Age		Age of mice in days at the start of food removal
1	19.2	100	11.85	52
1	21.1	100	12.02	77
1	19.9	100	15.52	77
1	21.9	100	12.87	77
1	21.9	100	16.05	77
1	18.6	100	17.82	82
1	21.5	100	16.68	82
1	21.2	100	15.05	82
1	21.8	100	16.58	82
2	29.2	100	16.78	70
2	26.8	100	14.9	70
2	31.2	100	17.48	70
2	24.8	100	17.5	70
2	26.9	0		75
2	30.1	100	15.57	75
2	30.8	100	15.52	75
2	26.4	100	15.18	75
1	19.2	100	12.83	51
1	20.8	100	16.31	55
1	19.1	100	11.75	51
1	19.3	100	12.77	51
1	21	100	10.52	51
1	20.7	100	14.85	51
1	20	100	11.03	51
1	21	100	15.88	51
2	22.3	100	16.66	51
2	24.3	0		51
2	23	100	14.19	51
2	23.1	0		51
2	21.8	100	12.25	51
2	24.1	100	13.82	51
2	24.3	0		51
2	24.9	100	18.2	51
2	24.23	100	9.76	83
2	27.16	100	10.53	83
2	28	100	9.24	83
2	23.77	100	9.32	83
2	26.14	100	8.96	83
2	27.3	100	8.99	83
2	27.78	100	7.91	83
2	26.14	100	12.35	83
1	19.58	100	8.84	83
1	19.68	100	8.55	83
1	20.44	100	10.73	83
1	19.08	100	7.81	83
1	21.2	0		83
1	17.25	100	7.26	83
1	21.12	100	6.82	83
1	19.87	100	11.61	83
2	26.1	100		83
2	27.5	100		83
1	25.5	100		83
1	24.2	100		83
1	22.3	100	11.87	85
1	22.7	100	15.27	107
1	24.1	100	16.48	107
1	23.5	100	11.33	107
1	21.7	100	10.25	108
1	22	100	13.27	108
1	23.6	100	18.7	108
1	22.9	100	13.03	108
2	30.6	100	18.06	212
2	36	0		212
1	30	0		212
1	29.6	100	17.48	212
2	36.8	0		192
2	40.4	0		192
2	33.5	100	19.083	192
2	35.1	0		192
1	27.8	100	15.372	192
1	33.5	0		192
1	31.2	100	13.27	192
1	31.7	100	17.136	192
1	27.1	100		102
1	27.8	100		102
