# Supplementary material for: The cold truth: torpor as a confound in studies of caloric restriction
Source: J Comp Physiol B. 2025 Jun 9;195(3):263–76. doi: 10.1007/s00360-025-01616-1 (PMC12289793; doi:10.1007/s00360-025-01616-1)
Supplement: Supplementary file 3 — Supplementary file3 (ZIP 4,474 KB) [file 360_2025_1616_MOESM3_ESM.zip]

Archive with 5 entries (5 files):
- Figure 3b - Day 1 surface temperature.txt
- Figure 3b - Day 2 surface temperature.txt
- Figure 3b - Day 3 surface temperature.txt
- Figure 3b - Day 4 surface temperature.txt
- Figure 3b - Day 5 surface temperature.txt
