# Supplementary material for: The cold truth: torpor as a confound in studies of caloric restriction
Source: J Comp Physiol B. 2025 Jun 9;195(3):263–76. doi: 10.1007/s00360-025-01616-1 (PMC12289793; doi:10.1007/s00360-025-01616-1)
Supplement: Supplementary file 3 — Supplementary file3 (ZIP 4,474 KB) [file 360_2025_1616_MOESM3_ESM.zip › Figure 3b - Day 1 surface temperature.txt]

frame	time	temperature	units
1	2024-07-01 18:06:30.416000	3.125430e+01	C
2	2024-07-01 18:06:31.300000	3.116875e+01	C
3	2024-07-01 18:06:32.263000	3.131536e+01	C
4	2024-07-01 18:06:33.146000	3.201527e+01	C
5	2024-07-01 18:06:34.070000	3.115652e+01	C
6	2024-07-01 18:06:35.435000	3.116263e+01	C
7	2024-07-01 18:06:36.318000	3.061721e+01	C
8	2024-07-01 18:06:37.201000	3.078909e+01	C
9	2024-07-01 18:06:38.165000	3.088719e+01	C
10	2024-07-01 18:06:39.048000	3.205773e+01	C
11	2024-07-01 18:06:40.453000	3.210018e+01	C
12	2024-07-01 18:06:41.376000	3.157758e+01	C
13	2024-07-01 18:06:42.260000	3.252981e+01	C
14	2024-07-01 18:06:43.223000	3.227586e+01	C
15	2024-07-01 18:06:44.106000	3.268071e+01	C
16	2024-07-01 18:06:45.150000	3.168716e+01	C
17	2024-07-01 18:06:46.475000	3.178448e+01	C
18	2024-07-01 18:06:47.439000	3.091783e+01	C
19	2024-07-01 18:06:48.402000	3.116875e+01	C
20	2024-07-01 18:06:49.285000	3.110760e+01	C
21	2024-07-01 18:06:50.168000	3.218502e+01	C
22	2024-07-01 18:06:51.051000	3.150446e+01	C
23	2024-07-01 18:06:52.376000	3.114429e+01	C
24	2024-07-01 18:06:53.342000	3.154103e+01	C
25	2024-07-01 18:06:54.225000	3.181487e+01	C
26	2024-07-01 18:06:55.189000	3.136419e+01	C
27	2024-07-01 18:06:56.151000	3.147398e+01	C
28	2024-07-01 18:06:57.476000	3.152884e+01	C
29	2024-07-01 18:06:58.359000	3.158367e+01	C
30	2024-07-01 18:06:59.243000	3.185741e+01	C
31	2024-07-01 18:07:00.206000	3.189386e+01	C
32	2024-07-01 18:07:01.089000	3.181487e+01	C
33	2024-07-01 18:07:02.494000	3.196672e+01	C
34	2024-07-01 18:07:03.458000	3.157149e+01	C
35	2024-07-01 18:07:04.341000	3.160803e+01	C
36	2024-07-01 18:07:05.224000	3.141910e+01	C
37	2024-07-01 18:07:06.150000	3.139470e+01	C
38	2024-07-01 18:07:07.475000	3.107701e+01	C
39	2024-07-01 18:07:08.358000	3.203954e+01	C
40	2024-07-01 18:07:09.241000	3.152884e+01	C
41	2024-07-01 18:07:10.124000	3.132147e+01	C
42	2024-07-01 18:07:11.409000	3.151665e+01	C
43	2024-07-01 18:07:12.292000	3.140690e+01	C
44	2024-07-01 18:07:13.175000	3.150446e+01	C
45	2024-07-01 18:07:14.139000	3.152275e+01	C
46	2024-07-01 18:07:15.464000	3.151056e+01	C
47	2024-07-01 18:07:16.427000	3.152275e+01	C
48	2024-07-01 18:07:17.391000	3.195458e+01	C
49	2024-07-01 18:07:18.274000	3.219108e+01	C
50	2024-07-01 18:07:19.237000	3.197279e+01	C
51	2024-07-01 18:07:20.201000	3.164456e+01	C
52	2024-07-01 18:07:21.084000	3.149227e+01	C
53	2024-07-01 18:07:22.409000	3.228796e+01	C
54	2024-07-01 18:07:23.292000	3.223953e+01	C
55	2024-07-01 18:07:24.175000	3.235453e+01	C
56	2024-07-01 18:07:25.139000	3.191208e+01	C
57	2024-07-01 18:07:26.464000	3.200920e+01	C
58	2024-07-01 18:07:27.427000	3.205167e+01	C
59	2024-07-01 18:07:28.311000	3.208805e+01	C
60	2024-07-01 18:07:29.193000	3.226375e+01	C
61	2024-07-01 18:07:30.076000	3.237267e+01	C
62	2024-07-01 18:07:31.481000	3.239686e+01	C
63	2024-07-01 18:07:32.445000	3.235453e+01	C
64	2024-07-01 18:07:33.328000	3.233033e+01	C
65	2024-07-01 18:07:34.291000	3.205167e+01	C
66	2024-07-01 18:07:35.215000	3.179056e+01	C
67	2024-07-01 18:07:36.098000	3.221531e+01	C
68	2024-07-01 18:07:37.503000	3.157149e+01	C
69	2024-07-01 18:07:38.386000	3.183310e+01	C
70	2024-07-01 18:07:39.269000	3.209412e+01	C
71	2024-07-01 18:07:40.153000	3.174191e+01	C
72	2024-07-01 18:07:41.477000	3.194851e+01	C
73	2024-07-01 18:07:42.401000	3.197886e+01	C
74	2024-07-01 18:07:43.404000	3.199706e+01	C
75	2024-07-01 18:07:44.368000	3.551047e+01	C
76	2024-07-01 18:07:45.251000	3.121764e+01	C
77	2024-07-01 18:07:46.135000	3.115652e+01	C
78	2024-07-01 18:07:47.098000	3.126651e+01	C
79	2024-07-01 18:07:48.423000	3.127873e+01	C
80	2024-07-01 18:07:49.306000	3.121764e+01	C
81	2024-07-01 18:07:50.189000	3.138860e+01	C
82	2024-07-01 18:07:51.073000	3.109536e+01	C
83	2024-07-01 18:07:52.116000	3.102193e+01	C
84	2024-07-01 18:07:53.443000	3.097296e+01	C
85	2024-07-01 18:07:54.326000	3.117486e+01	C
86	2024-07-01 18:07:55.250000	3.127873e+01	C
87	2024-07-01 18:07:56.133000	3.127873e+01	C
88	2024-07-01 18:07:57.096000	3.126651e+01	C
89	2024-07-01 18:07:58.060000	3.140080e+01	C
90	2024-07-01 18:07:59.385000	3.066021e+01	C
91	2024-07-01 18:08:00.268000	3.038352e+01	C
92	2024-07-01 18:08:01.151000	3.048198e+01	C
93	2024-07-01 18:08:02.115000	3.037737e+01	C
94	2024-07-01 18:08:03.440000	3.048813e+01	C
95	2024-07-01 18:08:04.403000	3.162020e+01	C
96	2024-07-01 18:08:05.367000	3.173583e+01	C
97	2024-07-01 18:08:06.210000	3.191208e+01	C
98	2024-07-01 18:08:07.173000	3.254189e+01	C
99	2024-07-01 18:08:08.056000	3.157758e+01	C
100	2024-07-01 18:08:09.462000	3.091170e+01	C
101	2024-07-01 18:08:10.425000	3.080749e+01	C
102	2024-07-01 18:08:11.308000	3.095458e+01	C
103	2024-07-01 18:08:12.191000	3.132147e+01	C
104	2024-07-01 18:08:13.235000	3.143130e+01	C
105	2024-07-01 18:08:14.118000	3.163847e+01	C
106	2024-07-01 18:08:15.524000	3.133978e+01	C
107	2024-07-01 18:08:16.046000	3.138250e+01	C
108	2024-07-01 18:08:17.371000	3.149837e+01	C
109	2024-07-01 18:08:18.334000	3.150446e+01	C
110	2024-07-01 18:08:19.217000	3.157758e+01	C
111	2024-07-01 18:08:20.100000	3.138250e+01	C
112	2024-07-01 18:08:21.425000	3.130315e+01	C
113	2024-07-01 18:08:22.308000	3.138250e+01	C
114	2024-07-01 18:08:23.352000	3.141300e+01	C
115	2024-07-01 18:08:24.235000	3.131536e+01	C
116	2024-07-01 18:08:25.119000	3.170541e+01	C
117	2024-07-01 18:08:26.162000	3.143740e+01	C
118	2024-07-01 18:08:27.045000	3.164456e+01	C
119	2024-07-01 18:08:28.369000	3.165064e+01	C
120	2024-07-01 18:08:29.333000	3.155321e+01	C
121	2024-07-01 18:08:30.256000	3.151056e+01	C
122	2024-07-01 18:08:31.139000	3.103418e+01	C
123	2024-07-01 18:08:32.103000	3.087493e+01	C
124	2024-07-01 18:08:33.428000	3.115652e+01	C
125	2024-07-01 18:08:34.474000	3.135809e+01	C
126	2024-07-01 18:08:35.357000	3.118708e+01	C
127	2024-07-01 18:08:36.240000	3.105254e+01	C
128	2024-07-01 18:08:37.163000	3.118097e+01	C
129	2024-07-01 18:08:38.046000	3.197886e+01	C
130	2024-07-01 18:08:39.452000	3.108925e+01	C
131	2024-07-01 18:08:40.415000	3.207592e+01	C
132	2024-07-01 18:08:41.298000	3.146179e+01	C
133	2024-07-01 18:08:42.342000	3.179056e+01	C
134	2024-07-01 18:08:43.266000	3.113206e+01	C
135	2024-07-01 18:08:44.149000	3.215473e+01	C
136	2024-07-01 18:08:45.474000	3.166282e+01	C
137	2024-07-01 18:08:46.357000	3.058649e+01	C
138	2024-07-01 18:08:47.239000	3.158367e+01	C
139	2024-07-01 18:08:48.122000	3.103418e+01	C
140	2024-07-01 18:08:49.447000	3.048813e+01	C
141	2024-07-01 18:08:50.330000	3.075228e+01	C
142	2024-07-01 18:08:51.214000	3.107701e+01	C
143	2024-07-01 18:08:52.177000	3.147398e+01	C
144	2024-07-01 18:08:53.060000	3.125430e+01	C
145	2024-07-01 18:08:54.466000	3.125430e+01	C
146	2024-07-01 18:08:55.349000	3.127873e+01	C
147	2024-07-01 18:08:56.314000	3.118097e+01	C
148	2024-07-01 18:08:57.278000	3.097296e+01	C
149	2024-07-01 18:08:58.159000	3.144350e+01	C
150	2024-07-01 18:08:59.042000	3.126651e+01	C
151	2024-07-01 18:09:00.367000	3.177232e+01	C
152	2024-07-01 18:09:01.250000	3.116875e+01	C
153	2024-07-01 18:09:02.214000	3.069091e+01	C
154	2024-07-01 18:09:03.097000	3.087493e+01	C
155	2024-07-01 18:09:04.060000	3.123597e+01	C
156	2024-07-01 18:09:05.386000	3.151665e+01	C
157	2024-07-01 18:09:06.269000	3.133978e+01	C
158	2024-07-01 18:09:07.154000	3.151665e+01	C
159	2024-07-01 18:09:08.479000	3.165064e+01	C
160	2024-07-01 18:09:09.362000	3.135809e+01	C
161	2024-07-01 18:09:10.245000	3.149837e+01	C
162	2024-07-01 18:09:11.209000	3.172975e+01	C
163	2024-07-01 18:09:12.092000	3.174799e+01	C
164	2024-07-01 18:09:13.055000	3.162020e+01	C
165	2024-07-01 18:09:14.460000	3.133978e+01	C
166	2024-07-01 18:09:15.344000	3.097908e+01	C
167	2024-07-01 18:09:16.307000	3.143740e+01	C
168	2024-07-01 18:09:17.271000	3.138250e+01	C
169	2024-07-01 18:09:18.153000	3.103418e+01	C
170	2024-07-01 18:09:19.116000	3.104030e+01	C
171	2024-07-01 18:09:20.080000	3.154103e+01	C
172	2024-07-01 18:09:21.405000	3.111983e+01	C
173	2024-07-01 18:09:22.368000	3.051273e+01	C
174	2024-07-01 18:09:23.251000	3.064792e+01	C
175	2024-07-01 18:09:24.135000	3.065406e+01	C
176	2024-07-01 18:09:25.460000	3.110148e+01	C
177	2024-07-01 18:09:26.423000	3.117486e+01	C
178	2024-07-01 18:09:27.387000	3.097908e+01	C
179	2024-07-01 18:09:28.270000	3.177840e+01	C
180	2024-07-01 18:09:29.233000	3.096071e+01	C
181	2024-07-01 18:09:30.076000	3.111371e+01	C
182	2024-07-01 18:09:31.481000	3.094233e+01	C
183	2024-07-01 18:09:32.365000	3.085041e+01	C
184	2024-07-01 18:09:33.288000	3.088106e+01	C
185	2024-07-01 18:09:34.171000	3.091170e+01	C
186	2024-07-01 18:09:35.135000	3.056191e+01	C
187	2024-07-01 18:09:36.460000	3.078296e+01	C
188	2024-07-01 18:09:37.343000	3.115652e+01	C
189	2024-07-01 18:09:38.226000	3.050658e+01	C
190	2024-07-01 18:09:39.190000	3.003206e+01	C
191	2024-07-01 18:09:40.073000	3.038968e+01	C
192	2024-07-01 18:09:41.478000	3.126651e+01	C
193	2024-07-01 18:09:42.443000	3.142520e+01	C
194	2024-07-01 18:09:43.327000	3.153493e+01	C
195	2024-07-01 18:09:44.290000	3.278320e+01	C
196	2024-07-01 18:09:45.254000	3.149837e+01	C
197	2024-07-01 18:09:46.137000	3.052502e+01	C
198	2024-07-01 18:09:47.100000	3.106477e+01	C
199	2024-07-01 18:09:48.064000	3.121764e+01	C
200	2024-07-01 18:09:49.389000	3.119931e+01	C
201	2024-07-01 18:09:50.272000	3.111371e+01	C
202	2024-07-01 18:09:51.155000	2.984664e+01	C
203	2024-07-01 18:09:52.480000	3.099133e+01	C
204	2024-07-01 18:09:53.403000	3.133368e+01	C
205	2024-07-01 18:09:54.287000	3.089944e+01	C
206	2024-07-01 18:09:55.250000	3.072774e+01	C
207	2024-07-01 18:09:56.134000	3.065406e+01	C
208	2024-07-01 18:09:57.538000	3.111371e+01	C
209	2024-07-01 18:09:58.421000	3.066021e+01	C
210	2024-07-01 18:09:59.305000	3.069704e+01	C
211	2024-07-01 18:10:00.188000	3.106477e+01	C
212	2024-07-01 18:10:01.071000	3.107701e+01	C
213	2024-07-01 18:10:02.115000	3.088719e+01	C
214	2024-07-01 18:10:03.440000	3.104030e+01	C
215	2024-07-01 18:10:04.323000	3.088719e+01	C
216	2024-07-01 18:10:05.206000	3.121153e+01	C
217	2024-07-01 18:10:06.090000	3.156539e+01	C
218	2024-07-01 18:10:07.374000	3.145569e+01	C
219	2024-07-01 18:10:08.258000	3.142520e+01	C
220	2024-07-01 18:10:09.141000	3.164456e+01	C
221	2024-07-01 18:10:10.466000	3.122375e+01	C
222	2024-07-01 18:10:11.429000	3.030962e+01	C
223	2024-07-01 18:10:12.394000	3.014934e+01	C
224	2024-07-01 18:10:13.277000	3.006294e+01	C
225	2024-07-01 18:10:14.240000	3.091783e+01	C
226	2024-07-01 18:10:15.124000	3.155321e+01	C
227	2024-07-01 18:10:16.087000	3.091170e+01	C
228	2024-07-01 18:10:17.091000	3.024184e+01	C
229	2024-07-01 18:10:18.416000	3.096071e+01	C
230	2024-07-01 18:10:19.339000	3.203347e+01	C
231	2024-07-01 18:10:20.222000	3.030962e+01	C
232	2024-07-01 18:10:21.105000	3.064792e+01	C
233	2024-07-01 18:10:22.430000	3.083202e+01	C
234	2024-07-01 18:10:23.394000	3.110148e+01	C
235	2024-07-01 18:10:24.357000	3.098520e+01	C
236	2024-07-01 18:10:25.240000	3.114429e+01	C
237	2024-07-01 18:10:26.124000	3.121153e+01	C
238	2024-07-01 18:10:27.087000	3.110760e+01	C
239	2024-07-01 18:10:28.452000	3.095458e+01	C
240	2024-07-01 18:10:29.335000	3.125430e+01	C
241	2024-07-01 18:10:30.259000	3.072774e+01	C
242	2024-07-01 18:10:31.141000	3.050658e+01	C
243	2024-07-01 18:10:32.104000	3.016168e+01	C
244	2024-07-01 18:10:33.068000	3.085041e+01	C
245	2024-07-01 18:10:34.473000	3.090557e+01	C
246	2024-07-01 18:10:35.356000	3.097908e+01	C
247	2024-07-01 18:10:36.239000	3.094233e+01	C
248	2024-07-01 18:10:37.203000	3.070318e+01	C
249	2024-07-01 18:10:38.046000	3.053117e+01	C
250	2024-07-01 18:10:39.371000	3.074615e+01	C
251	2024-07-01 18:10:40.254000	3.062335e+01	C
252	2024-07-01 18:10:41.137000	3.093008e+01	C
253	2024-07-01 18:10:42.101000	3.110760e+01	C
254	2024-07-01 18:10:43.508000	3.089332e+01	C
255	2024-07-01 18:10:44.953000	3.535736e+01	C
256	2024-07-01 18:10:45.475000	3.102806e+01	C
257	2024-07-01 18:10:46.359000	3.069091e+01	C
258	2024-07-01 18:10:47.322000	3.095458e+01	C
259	2024-07-01 18:10:48.286000	3.108925e+01	C
260	2024-07-01 18:10:49.169000	3.056805e+01	C
261	2024-07-01 18:10:50.132000	3.121153e+01	C
262	2024-07-01 18:10:51.096000	3.066021e+01	C
263	2024-07-01 18:10:52.421000	2.940656e+01	C
264	2024-07-01 18:10:53.304000	3.130926e+01	C
265	2024-07-01 18:10:54.187000	3.097296e+01	C
266	2024-07-01 18:10:55.070000	3.178448e+01	C
267	2024-07-01 18:10:56.355000	3.043891e+01	C
268	2024-07-01 18:10:57.238000	2.923253e+01	C
269	2024-07-01 18:10:58.121000	3.061107e+01	C
270	2024-07-01 18:10:59.446000	3.205773e+01	C
271	2024-07-01 18:11:00.370000	3.094846e+01	C
272	2024-07-01 18:11:01.253000	3.074615e+01	C
273	2024-07-01 18:11:02.096000	3.118708e+01	C
274	2024-07-01 18:11:03.501000	3.141910e+01	C
275	2024-07-01 18:11:04.463000	3.126651e+01	C
276	2024-07-01 18:11:05.347000	3.158976e+01	C
277	2024-07-01 18:11:06.310000	3.114429e+01	C
278	2024-07-01 18:11:07.274000	3.154103e+01	C
279	2024-07-01 18:11:08.157000	3.127873e+01	C
280	2024-07-01 18:11:09.121000	3.187564e+01	C
281	2024-07-01 18:11:10.084000	3.141910e+01	C
282	2024-07-01 18:11:11.409000	3.156539e+01	C
283	2024-07-01 18:11:12.292000	3.119931e+01	C
284	2024-07-01 18:11:13.175000	3.138250e+01	C
285	2024-07-01 18:11:14.058000	3.137640e+01	C
286	2024-07-01 18:11:15.463000	3.160803e+01	C
287	2024-07-01 18:11:16.347000	3.165673e+01	C
288	2024-07-01 18:11:17.390000	3.160803e+01	C
289	2024-07-01 18:11:18.276000	3.132757e+01	C
290	2024-07-01 18:11:19.159000	3.126651e+01	C
291	2024-07-01 18:11:20.203000	3.186956e+01	C
292	2024-07-01 18:11:21.086000	3.155930e+01	C
293	2024-07-01 18:11:22.489000	3.148008e+01	C
294	2024-07-01 18:11:23.453000	3.199706e+01	C
295	2024-07-01 18:11:24.336000	3.117486e+01	C
296	2024-07-01 18:11:25.299000	3.100969e+01	C
297	2024-07-01 18:11:26.183000	3.113206e+01	C
298	2024-07-01 18:11:27.066000	3.159585e+01	C
299	2024-07-01 18:11:28.391000	3.149837e+01	C
300	2024-07-01 18:11:29.236000	3.165064e+01	C
301	2024-07-01 18:11:30.119000	3.321626e+01	C
302	2024-07-01 18:11:31.042000	3.270483e+01	C
303	2024-07-01 18:11:32.447000	3.296986e+01	C
304	2024-07-01 18:11:33.331000	3.297588e+01	C
305	2024-07-01 18:11:34.214000	3.258416e+01	C
306	2024-07-01 18:11:35.258000	3.233033e+01	C
307	2024-07-01 18:11:36.141000	3.111983e+01	C
308	2024-07-01 18:11:37.546000	3.132757e+01	C
309	2024-07-01 18:11:38.068000	3.157758e+01	C
310	2024-07-01 18:11:39.393000	3.166890e+01	C
311	2024-07-01 18:11:40.356000	3.143130e+01	C
312	2024-07-01 18:11:41.320000	3.192422e+01	C
313	2024-07-01 18:11:42.203000	3.141300e+01	C
314	2024-07-01 18:11:43.086000	3.165673e+01	C
315	2024-07-01 18:11:44.130000	3.185741e+01	C
316	2024-07-01 18:11:45.455000	3.130926e+01	C
317	2024-07-01 18:11:46.338000	3.154103e+01	C
318	2024-07-01 18:11:47.221000	3.121764e+01	C
319	2024-07-01 18:11:48.104000	3.186348e+01	C
320	2024-07-01 18:11:49.390000	3.211836e+01	C
321	2024-07-01 18:11:50.353000	3.220320e+01	C
322	2024-07-01 18:11:51.316000	3.173583e+01	C
323	2024-07-01 18:11:52.200000	3.180879e+01	C
324	2024-07-01 18:11:53.163000	3.283140e+01	C
325	2024-07-01 18:11:54.127000	3.322227e+01	C
326	2024-07-01 18:11:55.451000	3.135809e+01	C
327	2024-07-01 18:11:56.375000	3.086880e+01	C
328	2024-07-01 18:11:57.258000	3.080749e+01	C
329	2024-07-01 18:11:58.141000	3.128483e+01	C
330	2024-07-01 18:11:59.466000	3.155321e+01	C
331	2024-07-01 18:12:00.349000	3.173583e+01	C
332	2024-07-01 18:12:01.192000	3.174799e+01	C
333	2024-07-01 18:12:02.076000	3.214867e+01	C
334	2024-07-01 18:12:03.119000	3.179663e+01	C
335	2024-07-01 18:12:04.444000	3.034042e+01	C
336	2024-07-01 18:12:05.328000	3.103418e+01	C
337	2024-07-01 18:12:06.211000	3.097908e+01	C
338	2024-07-01 18:12:07.094000	3.071546e+01	C
339	2024-07-01 18:12:08.459000	3.070318e+01	C
340	2024-07-01 18:12:09.342000	3.102193e+01	C
341	2024-07-01 18:12:10.306000	3.118097e+01	C
342	2024-07-01 18:12:11.189000	3.131536e+01	C
343	2024-07-01 18:12:12.152000	3.161411e+01	C
344	2024-07-01 18:12:13.116000	3.171758e+01	C
345	2024-07-01 18:12:14.441000	3.136419e+01	C
346	2024-07-01 18:12:15.324000	3.165064e+01	C
347	2024-07-01 18:12:16.207000	3.143130e+01	C
348	2024-07-01 18:12:17.090000	3.153493e+01	C
349	2024-07-01 18:12:18.415000	3.160803e+01	C
350	2024-07-01 18:12:19.339000	3.171758e+01	C
351	2024-07-01 18:12:20.222000	3.142520e+01	C
352	2024-07-01 18:12:21.105000	3.116263e+01	C
353	2024-07-01 18:12:22.430000	3.141300e+01	C
354	2024-07-01 18:12:23.313000	3.129094e+01	C
355	2024-07-01 18:12:24.196000	3.104030e+01	C
356	2024-07-01 18:12:25.079000	3.116875e+01	C
357	2024-07-01 18:12:26.043000	2.992703e+01	C
358	2024-07-01 18:12:27.368000	3.084428e+01	C
359	2024-07-01 18:12:28.331000	3.080136e+01	C
360	2024-07-01 18:12:29.295000	3.074001e+01	C
361	2024-07-01 18:12:30.178000	3.089332e+01	C
362	2024-07-01 18:12:31.061000	3.110148e+01	C
363	2024-07-01 18:12:32.466000	3.132757e+01	C
364	2024-07-01 18:12:33.350000	3.119931e+01	C
365	2024-07-01 18:12:34.233000	3.115652e+01	C
366	2024-07-01 18:12:35.196000	3.125430e+01	C
367	2024-07-01 18:12:36.079000	2.992085e+01	C
368	2024-07-01 18:12:37.043000	2.886491e+01	C
369	2024-07-01 18:12:38.368000	3.096683e+01	C
370	2024-07-01 18:12:39.251000	3.102193e+01	C
371	2024-07-01 18:12:40.214000	3.087493e+01	C
372	2024-07-01 18:12:41.098000	3.115652e+01	C
373	2024-07-01 18:12:42.423000	3.059263e+01	C
374	2024-07-01 18:12:43.386000	3.118097e+01	C
375	2024-07-01 18:12:44.352000	3.148618e+01	C
376	2024-07-01 18:12:45.235000	3.106477e+01	C
377	2024-07-01 18:12:46.118000	3.143130e+01	C
378	2024-07-01 18:12:47.443000	3.242105e+01	C
379	2024-07-01 18:12:48.326000	3.153493e+01	C
380	2024-07-01 18:12:49.169000	3.102193e+01	C
381	2024-07-01 18:12:50.133000	3.103418e+01	C
382	2024-07-01 18:12:51.458000	3.099745e+01	C
383	2024-07-01 18:12:52.341000	3.159585e+01	C
384	2024-07-01 18:12:53.223000	3.113206e+01	C
385	2024-07-01 18:12:54.107000	3.140690e+01	C
386	2024-07-01 18:12:55.070000	3.122986e+01	C
387	2024-07-01 18:12:56.354000	3.123597e+01	C
388	2024-07-01 18:12:57.318000	3.126651e+01	C
389	2024-07-01 18:12:58.201000	3.157149e+01	C
390	2024-07-01 18:12:59.084000	3.185133e+01	C
391	2024-07-01 18:13:00.409000	3.088719e+01	C
392	2024-07-01 18:13:01.373000	3.067863e+01	C
393	2024-07-01 18:13:02.336000	3.115652e+01	C
394	2024-07-01 18:13:03.219000	3.228191e+01	C
395	2024-07-01 18:13:04.103000	3.193029e+01	C
396	2024-07-01 18:13:05.468000	3.180271e+01	C
397	2024-07-01 18:13:06.431000	3.157758e+01	C
398	2024-07-01 18:13:07.315000	3.211836e+01	C
399	2024-07-01 18:13:08.278000	3.201527e+01	C
400	2024-07-01 18:13:09.161000	3.133978e+01	C
401	2024-07-01 18:13:10.125000	3.058649e+01	C
402	2024-07-01 18:13:11.088000	3.110760e+01	C
403	2024-07-01 18:13:12.052000	3.196672e+01	C
404	2024-07-01 18:13:13.457000	3.153493e+01	C
405	2024-07-01 18:13:14.340000	3.116875e+01	C
406	2024-07-01 18:13:15.223000	3.048198e+01	C
407	2024-07-01 18:13:16.187000	3.119931e+01	C
408	2024-07-01 18:13:17.152000	3.093008e+01	C
409	2024-07-01 18:13:18.557000	3.024184e+01	C
410	2024-07-01 18:13:19.079000	3.078296e+01	C
411	2024-07-01 18:13:20.404000	3.089332e+01	C
412	2024-07-01 18:13:21.287000	3.095458e+01	C
413	2024-07-01 18:13:22.331000	3.097296e+01	C
414	2024-07-01 18:13:23.214000	3.130926e+01	C
415	2024-07-01 18:13:24.098000	3.206380e+01	C
416	2024-07-01 18:13:25.422000	3.160194e+01	C
417	2024-07-01 18:13:26.306000	3.268674e+01	C
418	2024-07-01 18:13:27.148000	3.177232e+01	C
419	2024-07-01 18:13:28.472000	3.145569e+01	C
420	2024-07-01 18:13:29.356000	3.175407e+01	C
421	2024-07-01 18:13:30.239000	3.282537e+01	C
422	2024-07-01 18:13:31.203000	3.157758e+01	C
423	2024-07-01 18:13:32.086000	3.062950e+01	C
424	2024-07-01 18:13:33.049000	3.006294e+01	C
425	2024-07-01 18:13:34.454000	3.081362e+01	C
426	2024-07-01 18:13:35.338000	3.102193e+01	C
427	2024-07-01 18:13:36.301000	3.074001e+01	C
428	2024-07-01 18:13:37.184000	3.110148e+01	C
429	2024-07-01 18:13:38.067000	3.121153e+01	C
430	2024-07-01 18:13:39.392000	3.088719e+01	C
431	2024-07-01 18:13:40.277000	3.119931e+01	C
432	2024-07-01 18:13:41.321000	3.085654e+01	C
433	2024-07-01 18:13:42.204000	3.144959e+01	C
434	2024-07-01 18:13:43.248000	7.514195e+01	C
435	2024-07-01 18:13:44.212000	3.302399e+01	C
436	2024-07-01 18:13:45.135000	3.081976e+01	C
437	2024-07-01 18:13:46.460000	3.125430e+01	C
438	2024-07-01 18:13:47.424000	3.088106e+01	C
439	2024-07-01 18:13:48.387000	3.087493e+01	C
440	2024-07-01 18:13:49.270000	3.093621e+01	C
441	2024-07-01 18:13:50.314000	3.122375e+01	C
442	2024-07-01 18:13:51.197000	3.061107e+01	C
443	2024-07-01 18:13:52.080000	3.078909e+01	C
444	2024-07-01 18:13:53.405000	3.080749e+01	C
445	2024-07-01 18:13:54.288000	3.110760e+01	C
446	2024-07-01 18:13:55.252000	3.140080e+01	C
447	2024-07-01 18:13:56.135000	3.144350e+01	C
448	2024-07-01 18:13:57.099000	3.160803e+01	C
449	2024-07-01 18:13:58.062000	3.107701e+01	C
450	2024-07-01 18:13:59.388000	3.091170e+01	C
451	2024-07-01 18:14:00.351000	3.100969e+01	C
452	2024-07-01 18:14:01.274000	3.192422e+01	C
453	2024-07-01 18:14:02.157000	3.178448e+01	C
454	2024-07-01 18:14:03.040000	3.099133e+01	C
455	2024-07-01 18:14:04.446000	3.097296e+01	C
456	2024-07-01 18:14:05.409000	3.102193e+01	C
457	2024-07-01 18:14:06.333000	3.100969e+01	C
458	2024-07-01 18:14:07.216000	3.098520e+01	C
459	2024-07-01 18:14:08.179000	3.111983e+01	C
460	2024-07-01 18:14:09.103000	3.116875e+01	C
461	2024-07-01 18:14:10.428000	3.121153e+01	C
462	2024-07-01 18:14:11.311000	3.097908e+01	C
463	2024-07-01 18:14:12.194000	3.121764e+01	C
464	2024-07-01 18:14:13.158000	3.115652e+01	C
465	2024-07-01 18:14:14.121000	3.124208e+01	C
466	2024-07-01 18:14:15.446000	3.140690e+01	C
467	2024-07-01 18:14:16.490000	3.103418e+01	C
468	2024-07-01 18:14:17.373000	3.102193e+01	C
469	2024-07-01 18:14:18.256000	3.073387e+01	C
470	2024-07-01 18:14:19.219000	3.108925e+01	C
471	2024-07-01 18:14:20.183000	3.149227e+01	C
472	2024-07-01 18:14:21.066000	3.079522e+01	C
473	2024-07-01 18:14:22.431000	3.088719e+01	C
474	2024-07-01 18:14:23.315000	3.110148e+01	C
475	2024-07-01 18:14:24.359000	3.085654e+01	C
476	2024-07-01 18:14:25.243000	3.142520e+01	C
477	2024-07-01 18:14:26.126000	3.095458e+01	C
478	2024-07-01 18:14:27.450000	3.070318e+01	C
479	2024-07-01 18:14:28.334000	3.084428e+01	C
480	2024-07-01 18:14:29.217000	3.098520e+01	C
481	2024-07-01 18:14:30.100000	3.038352e+01	C
482	2024-07-01 18:14:31.425000	3.146179e+01	C
483	2024-07-01 18:14:32.388000	3.217290e+01	C
484	2024-07-01 18:14:33.272000	3.166890e+01	C
485	2024-07-01 18:14:34.155000	3.042045e+01	C
486	2024-07-01 18:14:35.520000	3.319225e+01	C
487	2024-07-01 18:14:36.042000	3.132757e+01	C
488	2024-07-01 18:14:37.367000	3.004441e+01	C
489	2024-07-01 18:14:38.330000	3.043276e+01	C
490	2024-07-01 18:14:39.294000	3.045122e+01	C
491	2024-07-01 18:14:40.177000	3.045737e+01	C
492	2024-07-01 18:14:41.060000	3.042045e+01	C
493	2024-07-01 18:14:42.425000	3.011849e+01	C
494	2024-07-01 18:14:43.308000	3.046967e+01	C
495	2024-07-01 18:14:44.191000	2.925119e+01	C
496	2024-07-01 18:14:45.075000	2.927606e+01	C
497	2024-07-01 18:14:46.400000	3.066021e+01	C
498	2024-07-01 18:14:47.283000	3.011849e+01	C
499	2024-07-01 18:14:48.166000	3.032194e+01	C
500	2024-07-01 18:14:49.050000	3.091170e+01	C
501	2024-07-01 18:14:50.454000	3.085041e+01	C
502	2024-07-01 18:14:51.418000	3.095458e+01	C
503	2024-07-01 18:14:52.382000	3.138250e+01	C
504	2024-07-01 18:14:53.345000	3.058035e+01	C
505	2024-07-01 18:14:54.228000	3.078296e+01	C
506	2024-07-01 18:14:55.111000	3.075842e+01	C
507	2024-07-01 18:14:56.155000	3.109536e+01	C
508	2024-07-01 18:14:57.038000	3.161411e+01	C
509	2024-07-01 18:14:58.363000	3.116263e+01	C
510	2024-07-01 18:14:59.246000	3.115652e+01	C
511	2024-07-01 18:15:00.130000	3.225164e+01	C
512	2024-07-01 18:15:01.093000	3.044506e+01	C
513	2024-07-01 18:15:02.418000	3.077682e+01	C
514	2024-07-01 18:15:03.382000	3.146789e+01	C
515	2024-07-01 18:15:04.265000	3.155930e+01	C
516	2024-07-01 18:15:05.148000	2.890235e+01	C
517	2024-07-01 18:15:06.473000	3.199100e+01	C
518	2024-07-01 18:15:07.356000	3.196065e+01	C
519	2024-07-01 18:15:08.400000	3.093008e+01	C
520	2024-07-01 18:15:09.283000	3.044506e+01	C
521	2024-07-01 18:15:10.166000	3.075228e+01	C
522	2024-07-01 18:15:11.130000	3.064792e+01	C
523	2024-07-01 18:15:12.093000	3.115652e+01	C
524	2024-07-01 18:15:13.498000	3.108925e+01	C
525	2024-07-01 18:15:14.462000	3.092395e+01	C
526	2024-07-01 18:15:15.345000	3.091170e+01	C
527	2024-07-01 18:15:16.228000	3.068477e+01	C
528	2024-07-01 18:15:17.272000	3.043276e+01	C
529	2024-07-01 18:15:18.157000	3.040199e+01	C
530	2024-07-01 18:15:19.040000	3.061721e+01	C
531	2024-07-01 18:15:20.084000	3.024184e+01	C
532	2024-07-01 18:15:21.410000	3.050043e+01	C
533	2024-07-01 18:15:22.373000	3.049428e+01	C
534	2024-07-01 18:15:23.336000	3.124208e+01	C
535	2024-07-01 18:15:24.219000	3.077069e+01	C
536	2024-07-01 18:15:25.183000	3.147398e+01	C
537	2024-07-01 18:15:26.146000	3.040814e+01	C
538	2024-07-01 18:15:27.471000	3.243918e+01	C
539	2024-07-01 18:15:28.515000	3.248148e+01	C
540	2024-07-01 18:15:29.398000	3.148008e+01	C
541	2024-07-01 18:15:30.282000	3.037737e+01	C
542	2024-07-01 18:15:31.165000	3.113206e+01	C
543	2024-07-01 18:15:32.048000	3.078909e+01	C
544	2024-07-01 18:15:33.453000	3.082589e+01	C
545	2024-07-01 18:15:34.336000	3.089332e+01	C
546	2024-07-01 18:15:35.219000	3.102193e+01	C
547	2024-07-01 18:15:36.263000	3.116263e+01	C
548	2024-07-01 18:15:37.146000	3.092395e+01	C
549	2024-07-01 18:15:38.552000	3.061107e+01	C
550	2024-07-01 18:15:39.073000	3.061107e+01	C
551	2024-07-01 18:15:40.398000	3.028498e+01	C
552	2024-07-01 18:15:41.362000	3.088719e+01	C
553	2024-07-01 18:15:42.325000	3.180879e+01	C
554	2024-07-01 18:15:43.209000	3.353400e+01	C
555	2024-07-01 18:15:44.172000	3.210018e+01	C
556	2024-07-01 18:15:45.136000	3.191815e+01	C
557	2024-07-01 18:15:46.461000	3.038352e+01	C
558	2024-07-01 18:15:47.344000	3.186348e+01	C
559	2024-07-01 18:15:48.247000	3.113206e+01	C
560	2024-07-01 18:15:49.130000	3.107701e+01	C
561	2024-07-01 18:15:50.094000	3.014934e+01	C
562	2024-07-01 18:15:51.419000	3.055576e+01	C
563	2024-07-01 18:15:52.462000	3.061721e+01	C
564	2024-07-01 18:15:53.346000	3.072160e+01	C
565	2024-07-01 18:15:54.229000	3.093621e+01	C
566	2024-07-01 18:15:55.192000	3.092395e+01	C
567	2024-07-01 18:15:56.116000	3.062950e+01	C
568	2024-07-01 18:15:57.119000	3.057420e+01	C
569	2024-07-01 18:15:58.484000	3.083815e+01	C
570	2024-07-01 18:15:59.368000	3.050043e+01	C
571	2024-07-01 18:16:00.203000	3.006294e+01	C
572	2024-07-01 18:16:01.086000	3.114429e+01	C
573	2024-07-01 18:16:02.491000	3.152884e+01	C
574	2024-07-01 18:16:03.454000	3.137029e+01	C
575	2024-07-01 18:16:04.338000	3.126651e+01	C
576	2024-07-01 18:16:05.301000	3.297588e+01	C
577	2024-07-01 18:16:06.265000	3.213049e+01	C
578	2024-07-01 18:16:07.141000	3.099133e+01	C
579	2024-07-01 18:16:08.105000	3.069704e+01	C
580	2024-07-01 18:16:09.429000	3.130315e+01	C
581	2024-07-01 18:16:10.313000	3.164456e+01	C
582	2024-07-01 18:16:11.196000	3.151665e+01	C
583	2024-07-01 18:16:12.079000	3.095458e+01	C
584	2024-07-01 18:16:13.123000	3.111983e+01	C
585	2024-07-01 18:16:14.447000	2.997029e+01	C
586	2024-07-01 18:16:15.411000	3.094233e+01	C
587	2024-07-01 18:16:16.374000	3.081976e+01	C
588	2024-07-01 18:16:17.258000	3.202134e+01	C
589	2024-07-01 18:16:18.221000	3.069091e+01	C
590	2024-07-01 18:16:19.104000	3.111983e+01	C
591	2024-07-01 18:16:20.470000	3.114429e+01	C
592	2024-07-01 18:16:21.433000	3.205773e+01	C
593	2024-07-01 18:16:22.316000	3.175407e+01	C
594	2024-07-01 18:16:23.199000	3.151665e+01	C
595	2024-07-01 18:16:24.243000	3.231823e+01	C
596	2024-07-01 18:16:25.126000	3.145569e+01	C
597	2024-07-01 18:16:26.451000	3.169933e+01	C
598	2024-07-01 18:16:27.334000	3.125430e+01	C
599	2024-07-01 18:16:28.218000	3.088719e+01	C
600	2024-07-01 18:16:29.181000	3.087493e+01	C
601	2024-07-01 18:16:30.065000	3.067249e+01	C
602	2024-07-01 18:16:31.470000	3.286753e+01	C
603	2024-07-01 18:16:32.433000	3.132757e+01	C
604	2024-07-01 18:16:33.316000	3.125430e+01	C
605	2024-07-01 18:16:34.360000	3.103418e+01	C
606	2024-07-01 18:16:35.243000	3.075842e+01	C
607	2024-07-01 18:16:36.127000	2.991467e+01	C
608	2024-07-01 18:16:37.449000	3.013083e+01	C
609	2024-07-01 18:16:38.413000	3.053732e+01	C
610	2024-07-01 18:16:39.296000	3.117486e+01	C
611	2024-07-01 18:16:40.179000	3.132147e+01	C
612	2024-07-01 18:16:41.062000	3.124208e+01	C
613	2024-07-01 18:16:42.106000	3.075228e+01	C
614	2024-07-01 18:16:43.953000	3.566338e+01	C
615	2024-07-01 18:16:44.395000	3.070318e+01	C
616	2024-07-01 18:16:45.278000	3.188778e+01	C
617	2024-07-01 18:16:46.160000	3.115652e+01	C
618	2024-07-01 18:16:47.043000	3.107701e+01	C
619	2024-07-01 18:16:48.368000	3.094846e+01	C
620	2024-07-01 18:16:49.412000	3.143740e+01	C
621	2024-07-01 18:16:50.295000	3.205773e+01	C
622	2024-07-01 18:16:51.259000	3.122986e+01	C
623	2024-07-01 18:16:52.142000	3.188778e+01	C
624	2024-07-01 18:16:53.106000	3.161411e+01	C
625	2024-07-01 18:16:54.430000	3.183918e+01	C
626	2024-07-01 18:16:55.314000	3.037121e+01	C
627	2024-07-01 18:16:56.197000	3.062950e+01	C
628	2024-07-01 18:16:57.080000	3.078909e+01	C
629	2024-07-01 18:16:58.365000	3.084428e+01	C
630	2024-07-01 18:16:59.248000	3.110760e+01	C
631	2024-07-01 18:17:00.131000	3.130926e+01	C
632	2024-07-01 18:17:01.456000	3.142520e+01	C
633	2024-07-01 18:17:02.339000	3.146789e+01	C
634	2024-07-01 18:17:03.263000	3.146179e+01	C
635	2024-07-01 18:17:04.186000	3.097908e+01	C
636	2024-07-01 18:17:05.069000	3.125430e+01	C
637	2024-07-01 18:17:06.073000	3.081362e+01	C
638	2024-07-01 18:17:07.478000	3.045737e+01	C
639	2024-07-01 18:17:08.361000	3.050658e+01	C
640	2024-07-01 18:17:09.244000	3.080136e+01	C
641	2024-07-01 18:17:10.127000	3.086267e+01	C
642	2024-07-01 18:17:11.091000	3.099745e+01	C
643	2024-07-01 18:17:12.416000	3.103418e+01	C
644	2024-07-01 18:17:13.299000	3.086880e+01	C
645	2024-07-01 18:17:14.182000	3.100969e+01	C
646	2024-07-01 18:17:15.066000	3.115652e+01	C
647	2024-07-01 18:17:16.390000	3.103418e+01	C
648	2024-07-01 18:17:17.274000	3.170541e+01	C
649	2024-07-01 18:17:18.158000	3.177232e+01	C
650	2024-07-01 18:17:19.041000	3.150446e+01	C
651	2024-07-01 18:17:20.085000	3.286152e+01	C
652	2024-07-01 18:17:21.410000	3.091783e+01	C
653	2024-07-01 18:17:23.337000	3.110148e+01	C
654	2024-07-01 18:17:24.260000	3.170541e+01	C
655	2024-07-01 18:17:25.143000	3.128483e+01	C
656	2024-07-01 18:17:26.468000	3.046967e+01	C
657	2024-07-01 18:17:27.351000	2.992085e+01	C
658	2024-07-01 18:17:28.395000	3.081362e+01	C
659	2024-07-01 18:17:29.279000	3.037121e+01	C
660	2024-07-01 18:17:30.163000	3.268674e+01	C
661	2024-07-01 18:17:31.046000	3.268071e+01	C
662	2024-07-01 18:17:32.371000	3.041430e+01	C
663	2024-07-01 18:17:33.334000	2.988375e+01	C
664	2024-07-01 18:17:34.217000	2.952450e+01	C
665	2024-07-01 18:17:35.140000	2.987757e+01	C
666	2024-07-01 18:17:36.545000	2.972285e+01	C
667	2024-07-01 18:17:37.428000	3.058035e+01	C
668	2024-07-01 18:17:38.392000	3.032194e+01	C
669	2024-07-01 18:17:39.276000	2.987138e+01	C
670	2024-07-01 18:17:40.239000	2.980952e+01	C
671	2024-07-01 18:17:41.203000	3.114429e+01	C
672	2024-07-01 18:17:42.086000	3.086880e+01	C
673	2024-07-01 18:17:43.491000	3.014317e+01	C
674	2024-07-01 18:17:44.455000	3.041430e+01	C
675	2024-07-01 18:17:45.338000	3.078296e+01	C
676	2024-07-01 18:17:46.221000	3.048813e+01	C
677	2024-07-01 18:17:47.104000	3.077069e+01	C
678	2024-07-01 18:17:48.510000	3.080749e+01	C
679	2024-07-01 18:17:49.393000	3.096071e+01	C
680	2024-07-01 18:17:50.274000	3.104030e+01	C
681	2024-07-01 18:17:51.318000	3.093008e+01	C
682	2024-07-01 18:17:52.201000	3.095458e+01	C
683	2024-07-01 18:17:53.084000	3.052502e+01	C
684	2024-07-01 18:17:54.128000	3.013083e+01	C
685	2024-07-01 18:17:55.453000	3.058649e+01	C
686	2024-07-01 18:17:56.336000	3.057420e+01	C
687	2024-07-01 18:17:57.259000	3.069091e+01	C
688	2024-07-01 18:17:58.143000	3.090557e+01	C
689	2024-07-01 18:17:59.106000	3.091783e+01	C
690	2024-07-01 18:18:00.070000	3.133978e+01	C
691	2024-07-01 18:18:01.395000	3.118097e+01	C
692	2024-07-01 18:18:02.278000	3.117486e+01	C
693	2024-07-01 18:18:03.161000	3.091783e+01	C
694	2024-07-01 18:18:04.044000	3.089332e+01	C
695	2024-07-01 18:18:05.329000	3.087493e+01	C
696	2024-07-01 18:18:06.373000	3.035889e+01	C
697	2024-07-01 18:18:07.256000	3.077682e+01	C
698	2024-07-01 18:18:08.139000	3.061721e+01	C
699	2024-07-01 18:18:09.183000	3.076455e+01	C
700	2024-07-01 18:18:10.066000	3.122986e+01	C
701	2024-07-01 18:18:11.471000	3.105865e+01	C
702	2024-07-01 18:18:12.435000	3.100969e+01	C
703	2024-07-01 18:18:13.318000	3.098520e+01	C
704	2024-07-01 18:18:14.201000	3.123597e+01	C
705	2024-07-01 18:18:15.245000	3.090557e+01	C
706	2024-07-01 18:18:16.128000	3.071546e+01	C
707	2024-07-01 18:18:17.533000	3.082589e+01	C
708	2024-07-01 18:18:18.055000	3.119931e+01	C
709	2024-07-01 18:18:19.380000	3.088719e+01	C
710	2024-07-01 18:18:20.343000	3.085654e+01	C
711	2024-07-01 18:18:21.227000	3.165064e+01	C
712	2024-07-01 18:18:22.110000	3.125430e+01	C
713	2024-07-01 18:18:23.475000	3.107701e+01	C
714	2024-07-01 18:18:24.360000	3.133978e+01	C
715	2024-07-01 18:18:25.243000	3.109536e+01	C
716	2024-07-01 18:18:26.127000	3.039583e+01	C
717	2024-07-01 18:18:27.090000	3.104642e+01	C
718	2024-07-01 18:18:28.375000	3.148618e+01	C
719	2024-07-01 18:18:29.258000	3.117486e+01	C
720	2024-07-01 18:18:30.141000	3.157149e+01	C
721	2024-07-01 18:18:31.466000	3.029114e+01	C
722	2024-07-01 18:18:32.309000	3.051888e+01	C
723	2024-07-01 18:18:33.192000	3.048813e+01	C
724	2024-07-01 18:18:34.076000	3.081362e+01	C
725	2024-07-01 18:18:35.400000	3.053117e+01	C
726	2024-07-01 18:18:36.244000	3.050043e+01	C
727	2024-07-01 18:18:37.127000	3.083202e+01	C
728	2024-07-01 18:18:38.090000	3.102193e+01	C
729	2024-07-01 18:18:39.375000	3.105254e+01	C
730	2024-07-01 18:18:40.419000	3.065406e+01	C
731	2024-07-01 18:18:41.302000	3.072774e+01	C
732	2024-07-01 18:18:42.185000	3.092395e+01	C
733	2024-07-01 18:18:43.229000	3.082589e+01	C
734	2024-07-01 18:18:44.193000	3.083202e+01	C
735	2024-07-01 18:18:45.076000	3.036505e+01	C
736	2024-07-01 18:18:46.403000	3.125430e+01	C
737	2024-07-01 18:18:47.246000	3.038968e+01	C
738	2024-07-01 18:18:48.209000	3.095458e+01	C
739	2024-07-01 18:18:49.092000	3.072774e+01	C
740	2024-07-01 18:18:50.457000	3.211230e+01	C
741	2024-07-01 18:18:51.301000	3.142520e+01	C
742	2024-07-01 18:18:52.184000	3.252981e+01	C
743	2024-07-01 18:18:53.067000	3.149837e+01	C
744	2024-07-01 18:18:54.391000	3.245127e+01	C
745	2024-07-01 18:18:55.354000	3.163238e+01	C
746	2024-07-01 18:18:56.237000	3.153493e+01	C
747	2024-07-01 18:18:57.201000	3.029730e+01	C
748	2024-07-01 18:18:58.164000	3.037737e+01	C
749	2024-07-01 18:18:59.048000	3.069704e+01	C
750	2024-07-01 18:19:00.533000	3.091170e+01	C
751	2024-07-01 18:19:01.416000	3.088106e+01	C
0	2024-07-01 18:06:29.533000	3.236662e+01	C
752	2024-07-01 18:19:02.300000	3.094846e+01	C
753	2024-07-01 18:19:03.183000	3.059263e+01	C
754	2024-07-01 18:19:04.066000	3.084428e+01	C
755	2024-07-01 18:19:05.350000	3.187564e+01	C
756	2024-07-01 18:19:06.234000	3.069704e+01	C
757	2024-07-01 18:19:07.197000	3.090557e+01	C
758	2024-07-01 18:19:08.081000	3.036505e+01	C
759	2024-07-01 18:19:09.405000	2.973524e+01	C
760	2024-07-01 18:19:10.289000	3.117486e+01	C
761	2024-07-01 18:19:11.172000	2.940035e+01	C
762	2024-07-01 18:19:12.216000	3.093621e+01	C
763	2024-07-01 18:19:13.099000	3.034658e+01	C
764	2024-07-01 18:19:14.504000	3.032194e+01	C
765	2024-07-01 18:19:15.468000	2.983427e+01	C
766	2024-07-01 18:19:16.351000	2.964231e+01	C
767	2024-07-01 18:19:17.314000	3.014317e+01	C
768	2024-07-01 18:19:18.278000	2.998883e+01	C
769	2024-07-01 18:19:19.161000	3.008763e+01	C
770	2024-07-01 18:19:20.044000	3.022951e+01	C
771	2024-07-01 18:19:21.088000	3.103418e+01	C
772	2024-07-01 18:19:22.413000	3.136419e+01	C
773	2024-07-01 18:19:23.376000	3.119931e+01	C
774	2024-07-01 18:19:24.300000	3.089944e+01	C
775	2024-07-01 18:19:25.183000	3.109536e+01	C
776	2024-07-01 18:19:26.147000	3.027265e+01	C
777	2024-07-01 18:19:27.471000	3.035274e+01	C
778	2024-07-01 18:19:28.435000	3.046352e+01	C
779	2024-07-01 18:19:29.840000	3.074001e+01	C
780	2024-07-01 18:19:30.281000	3.048198e+01	C
781	2024-07-01 18:19:31.245000	3.098520e+01	C
782	2024-07-01 18:19:32.208000	3.077682e+01	C
783	2024-07-01 18:19:33.172000	2.978476e+01	C
784	2024-07-01 18:19:34.055000	3.019868e+01	C
785	2024-07-01 18:19:35.420000	3.178448e+01	C
786	2024-07-01 18:19:36.304000	3.180271e+01	C
787	2024-07-01 18:19:37.147000	3.150446e+01	C
788	2024-07-01 18:19:38.471000	3.072160e+01	C
789	2024-07-01 18:19:39.435000	3.046352e+01	C
790	2024-07-01 18:19:40.318000	3.028498e+01	C
791	2024-07-01 18:19:41.201000	3.047582e+01	C
792	2024-07-01 18:19:42.085000	3.030962e+01	C
793	2024-07-01 18:19:43.048000	3.048813e+01	C
794	2024-07-01 18:19:44.493000	3.585716e+01	C
795	2024-07-01 18:19:45.417000	3.165064e+01	C
796	2024-07-01 18:19:46.300000	3.214261e+01	C
797	2024-07-01 18:19:47.263000	3.133978e+01	C
798	2024-07-01 18:19:48.227000	3.195458e+01	C
799	2024-07-01 18:19:49.110000	3.135809e+01	C
800	2024-07-01 18:19:50.074000	3.220926e+01	C
801	2024-07-01 18:19:51.398000	3.043276e+01	C
802	2024-07-01 18:19:52.362000	3.062950e+01	C
803	2024-07-01 18:19:53.325000	2.887739e+01	C
804	2024-07-01 18:19:54.209000	3.082589e+01	C
805	2024-07-01 18:19:55.092000	3.048198e+01	C
806	2024-07-01 18:19:56.417000	3.138250e+01	C
807	2024-07-01 18:19:57.380000	3.111983e+01	C
808	2024-07-01 18:19:58.266000	3.036505e+01	C
809	2024-07-01 18:19:59.150000	3.042045e+01	C
810	2024-07-01 18:20:00.475000	3.238477e+01	C
811	2024-07-01 18:20:01.358000	3.149227e+01	C
812	2024-07-01 18:20:02.321000	3.072160e+01	C
813	2024-07-01 18:20:03.204000	3.147398e+01	C
814	2024-07-01 18:20:04.168000	3.171150e+01	C
815	2024-07-01 18:20:05.131000	3.134588e+01	C
816	2024-07-01 18:20:06.456000	3.227586e+01	C
817	2024-07-01 18:20:07.420000	3.154712e+01	C
818	2024-07-01 18:20:08.383000	3.087493e+01	C
819	2024-07-01 18:20:09.266000	3.044506e+01	C
820	2024-07-01 18:20:10.150000	2.996411e+01	C
821	2024-07-01 18:20:11.475000	3.223348e+01	C
822	2024-07-01 18:20:12.438000	3.201527e+01	C
823	2024-07-01 18:20:13.321000	3.169933e+01	C
824	2024-07-01 18:20:14.205000	3.161411e+01	C
825	2024-07-01 18:20:15.168000	3.126651e+01	C
826	2024-07-01 18:20:16.051000	3.165673e+01	C
827	2024-07-01 18:20:17.376000	3.225770e+01	C
828	2024-07-01 18:20:18.259000	3.211230e+01	C
829	2024-07-01 18:20:19.223000	3.115652e+01	C
830	2024-07-01 18:20:20.186000	3.162629e+01	C
831	2024-07-01 18:20:21.070000	3.177840e+01	C
832	2024-07-01 18:20:22.555000	3.174799e+01	C
833	2024-07-01 18:20:23.438000	3.042045e+01	C
834	2024-07-01 18:20:24.321000	3.039583e+01	C
835	2024-07-01 18:20:25.285000	3.103418e+01	C
836	2024-07-01 18:20:26.128000	3.089332e+01	C
837	2024-07-01 18:20:27.533000	3.051273e+01	C
838	2024-07-01 18:20:28.055000	3.135199e+01	C
839	2024-07-01 18:20:29.380000	2.987138e+01	C
840	2024-07-01 18:20:30.343000	2.997647e+01	C
841	2024-07-01 18:20:31.307000	3.093008e+01	C
842	2024-07-01 18:20:32.190000	3.050043e+01	C
843	2024-07-01 18:20:33.154000	3.018635e+01	C
844	2024-07-01 18:20:34.478000	3.000736e+01	C
845	2024-07-01 18:20:35.362000	3.056805e+01	C
846	2024-07-01 18:20:36.245000	3.048813e+01	C
847	2024-07-01 18:20:37.128000	3.127873e+01	C
848	2024-07-01 18:20:38.092000	3.046967e+01	C
849	2024-07-01 18:20:39.055000	3.050043e+01	C
850	2024-07-01 18:20:40.380000	2.998265e+01	C
851	2024-07-01 18:20:41.423000	2.972285e+01	C
852	2024-07-01 18:20:42.306000	2.971046e+01	C
853	2024-07-01 18:20:43.189000	2.937550e+01	C
854	2024-07-01 18:20:44.073000	2.997647e+01	C
855	2024-07-01 18:20:45.399000	2.997029e+01	C
856	2024-07-01 18:20:46.282000	3.008763e+01	C
857	2024-07-01 18:20:47.206000	3.069091e+01	C
858	2024-07-01 18:20:48.170000	3.124208e+01	C
859	2024-07-01 18:20:49.133000	3.139470e+01	C
860	2024-07-01 18:20:50.458000	3.028498e+01	C
861	2024-07-01 18:20:51.421000	3.024184e+01	C
862	2024-07-01 18:20:52.385000	3.018635e+01	C
863	2024-07-01 18:20:53.268000	3.023567e+01	C
864	2024-07-01 18:20:54.151000	2.997647e+01	C
865	2024-07-01 18:20:55.075000	3.029730e+01	C
866	2024-07-01 18:20:56.479000	2.992703e+01	C
867	2024-07-01 18:20:57.362000	3.013083e+01	C
868	2024-07-01 18:20:58.326000	3.035274e+01	C
869	2024-07-01 18:20:59.209000	3.061107e+01	C
870	2024-07-01 18:21:00.132000	3.016784e+01	C
871	2024-07-01 18:21:01.457000	3.077069e+01	C
872	2024-07-01 18:21:02.340000	3.072160e+01	C
873	2024-07-01 18:21:03.223000	3.167499e+01	C
874	2024-07-01 18:21:04.107000	3.067863e+01	C
875	2024-07-01 18:21:05.432000	3.045122e+01	C
876	2024-07-01 18:21:06.315000	3.058035e+01	C
877	2024-07-01 18:21:07.198000	3.042661e+01	C
878	2024-07-01 18:21:08.161000	3.096071e+01	C
879	2024-07-01 18:21:09.044000	2.992085e+01	C
880	2024-07-01 18:21:10.530000	3.060492e+01	C
881	2024-07-01 18:21:11.413000	3.071546e+01	C
882	2024-07-01 18:21:12.296000	3.121764e+01	C
883	2024-07-01 18:21:13.140000	3.104642e+01	C
884	2024-07-01 18:21:14.464000	3.155321e+01	C
885	2024-07-01 18:21:15.347000	3.169933e+01	C
886	2024-07-01 18:21:16.231000	2.959892e+01	C
887	2024-07-01 18:21:17.194000	3.037737e+01	C
888	2024-07-01 18:21:18.160000	3.060492e+01	C
889	2024-07-01 18:21:19.044000	2.984664e+01	C
890	2024-07-01 18:21:20.368000	3.007528e+01	C
891	2024-07-01 18:21:21.251000	3.032194e+01	C
892	2024-07-01 18:21:22.215000	3.051888e+01	C
893	2024-07-01 18:21:23.178000	3.044506e+01	C
894	2024-07-01 18:21:24.061000	3.073387e+01	C
895	2024-07-01 18:21:25.467000	3.111371e+01	C
896	2024-07-01 18:21:26.350000	3.158976e+01	C
897	2024-07-01 18:21:27.313000	3.074001e+01	C
898	2024-07-01 18:21:28.277000	3.097908e+01	C
899	2024-07-01 18:21:29.159000	3.095458e+01	C
900	2024-07-01 18:21:30.042000	3.222137e+01	C
901	2024-07-01 18:21:31.367000	3.151665e+01	C
902	2024-07-01 18:21:32.250000	3.108925e+01	C
903	2024-07-01 18:21:33.093000	3.078296e+01	C
904	2024-07-01 18:21:34.499000	3.077682e+01	C
905	2024-07-01 18:21:35.462000	3.072774e+01	C
906	2024-07-01 18:21:36.345000	3.111983e+01	C
907	2024-07-01 18:21:37.228000	3.159585e+01	C
908	2024-07-01 18:21:38.154000	3.176624e+01	C
909	2024-07-01 18:21:39.559000	3.128483e+01	C
910	2024-07-01 18:21:40.040000	3.129094e+01	C
911	2024-07-01 18:21:41.446000	3.195458e+01	C
912	2024-07-01 18:21:42.329000	3.119931e+01	C
913	2024-07-01 18:21:43.292000	3.119931e+01	C
914	2024-07-01 18:21:44.176000	3.181487e+01	C
915	2024-07-01 18:21:45.059000	3.290366e+01	C
916	2024-07-01 18:21:46.464000	3.257208e+01	C
917	2024-07-01 18:21:47.347000	3.195458e+01	C
918	2024-07-01 18:21:48.231000	3.348610e+01	C
919	2024-07-01 18:21:49.114000	3.249357e+01	C
920	2024-07-01 18:21:50.398000	3.074001e+01	C
921	2024-07-01 18:21:51.282000	3.045122e+01	C
922	2024-07-01 18:21:52.325000	3.186348e+01	C
923	2024-07-01 18:21:53.209000	3.195458e+01	C
924	2024-07-01 18:21:54.092000	3.173583e+01	C
925	2024-07-01 18:21:55.136000	3.273498e+01	C
926	2024-07-01 18:21:56.461000	3.118708e+01	C
927	2024-07-01 18:21:57.424000	2.937550e+01	C
928	2024-07-01 18:21:58.388000	3.126651e+01	C
929	2024-07-01 18:21:59.270000	3.111371e+01	C
930	2024-07-01 18:22:00.233000	3.177840e+01	C
931	2024-07-01 18:22:01.198000	3.085041e+01	C
932	2024-07-01 18:22:02.081000	3.074001e+01	C
933	2024-07-01 18:22:03.406000	3.064178e+01	C
934	2024-07-01 18:22:04.409000	3.086880e+01	C
935	2024-07-01 18:22:05.293000	3.133978e+01	C
936	2024-07-01 18:22:06.176000	3.094233e+01	C
937	2024-07-01 18:22:07.059000	3.148008e+01	C
938	2024-07-01 18:22:08.384000	3.045737e+01	C
939	2024-07-01 18:22:09.267000	3.063564e+01	C
940	2024-07-01 18:22:10.231000	3.125430e+01	C
941	2024-07-01 18:22:11.154000	3.231823e+01	C
942	2024-07-01 18:22:12.037000	3.169324e+01	C
943	2024-07-01 18:22:13.441000	3.160803e+01	C
944	2024-07-01 18:22:14.325000	3.063564e+01	C
945	2024-07-01 18:22:15.288000	3.069704e+01	C
946	2024-07-01 18:22:16.252000	3.082589e+01	C
947	2024-07-01 18:22:17.135000	3.066021e+01	C
948	2024-07-01 18:22:18.460000	3.076455e+01	C
949	2024-07-01 18:22:19.343000	3.074001e+01	C
950	2024-07-01 18:22:20.226000	3.226375e+01	C
951	2024-07-01 18:22:21.069000	3.108925e+01	C
952	2024-07-01 18:22:22.474000	3.125430e+01	C
953	2024-07-01 18:22:23.440000	3.126651e+01	C
954	2024-07-01 18:22:24.323000	3.181487e+01	C
955	2024-07-01 18:22:25.206000	3.071546e+01	C
956	2024-07-01 18:22:26.089000	3.055576e+01	C
957	2024-07-01 18:22:27.494000	3.083815e+01	C
958	2024-07-01 18:22:28.378000	3.115652e+01	C
959	2024-07-01 18:22:29.261000	3.100969e+01	C
960	2024-07-01 18:22:30.305000	3.044506e+01	C
961	2024-07-01 18:22:31.268000	3.189386e+01	C
962	2024-07-01 18:22:32.151000	3.154103e+01	C
963	2024-07-01 18:22:33.115000	3.148008e+01	C
964	2024-07-01 18:22:34.520000	3.174191e+01	C
965	2024-07-01 18:22:35.403000	3.096071e+01	C
966	2024-07-01 18:22:36.367000	3.046967e+01	C
967	2024-07-01 18:22:37.250000	3.226375e+01	C
968	2024-07-01 18:22:38.133000	3.121764e+01	C
969	2024-07-01 18:22:39.177000	3.162629e+01	C
970	2024-07-01 18:22:40.060000	3.289162e+01	C
971	2024-07-01 18:22:41.466000	3.152275e+01	C
972	2024-07-01 18:22:42.429000	3.135809e+01	C
973	2024-07-01 18:22:43.391000	7.252936e+01	C
974	2024-07-01 18:22:44.355000	3.612674e+01	C
975	2024-07-01 18:22:45.278000	3.016168e+01	C
976	2024-07-01 18:22:46.202000	3.063564e+01	C
977	2024-07-01 18:22:47.085000	3.069091e+01	C
978	2024-07-01 18:22:48.049000	3.086267e+01	C
979	2024-07-01 18:22:49.373000	3.130315e+01	C
980	2024-07-01 18:22:50.337000	3.205167e+01	C
981	2024-07-01 18:22:51.220000	3.078909e+01	C
982	2024-07-01 18:22:52.103000	3.064178e+01	C
983	2024-07-01 18:22:53.428000	3.086880e+01	C
984	2024-07-01 18:22:54.311000	3.186348e+01	C
985	2024-07-01 18:22:55.275000	3.017401e+01	C
986	2024-07-01 18:22:56.158000	3.218502e+01	C
987	2024-07-01 18:22:57.081000	3.096071e+01	C
988	2024-07-01 18:22:58.406000	3.123597e+01	C
989	2024-07-01 18:22:59.289000	3.144350e+01	C
990	2024-07-01 18:23:00.173000	3.125430e+01	C
991	2024-07-01 18:23:01.056000	3.081362e+01	C
992	2024-07-01 18:23:02.100000	3.058035e+01	C
993	2024-07-01 18:23:03.424000	3.106477e+01	C
994	2024-07-01 18:23:04.388000	3.102193e+01	C
995	2024-07-01 18:23:05.353000	3.140080e+01	C
996	2024-07-01 18:23:06.277000	3.023567e+01	C
997	2024-07-01 18:23:07.160000	3.148008e+01	C
998	2024-07-01 18:23:08.043000	2.990848e+01	C
999	2024-07-01 18:23:09.368000	3.061721e+01	C
1000	2024-07-01 18:23:10.251000	3.017401e+01	C
1001	2024-07-01 18:23:11.135000	3.056191e+01	C
1002	2024-07-01 18:23:12.459000	3.000736e+01	C
1003	2024-07-01 18:23:13.342000	3.053732e+01	C
1004	2024-07-01 18:23:14.225000	2.987757e+01	C
1005	2024-07-01 18:23:15.108000	3.114429e+01	C
1006	2024-07-01 18:23:16.072000	3.184526e+01	C
1007	2024-07-01 18:23:17.477000	3.161411e+01	C
1008	2024-07-01 18:23:18.440000	3.154712e+01	C
1009	2024-07-01 18:23:19.404000	3.158367e+01	C
1010	2024-07-01 18:23:20.287000	3.152275e+01	C
1011	2024-07-01 18:23:21.170000	3.164456e+01	C
1012	2024-07-01 18:23:22.134000	3.177840e+01	C
1013	2024-07-01 18:23:23.097000	3.048198e+01	C
1014	2024-07-01 18:23:24.422000	3.025417e+01	C
1015	2024-07-01 18:23:25.466000	3.063564e+01	C
1016	2024-07-01 18:23:26.349000	3.010615e+01	C
1017	2024-07-01 18:23:27.232000	3.004441e+01	C
1018	2024-07-01 18:23:28.278000	2.983427e+01	C
1019	2024-07-01 18:23:29.159000	3.147398e+01	C
1020	2024-07-01 18:23:30.043000	3.222742e+01	C
1021	2024-07-01 18:23:31.367000	2.963612e+01	C
1022	2024-07-01 18:23:32.251000	2.989612e+01	C
1023	2024-07-01 18:23:33.094000	2.902083e+01	C
1024	2024-07-01 18:23:34.499000	2.964231e+01	C
1025	2024-07-01 18:23:35.462000	2.969808e+01	C
1026	2024-07-01 18:23:36.345000	3.062950e+01	C
1027	2024-07-01 18:23:37.311000	3.070318e+01	C
1028	2024-07-01 18:23:38.274000	3.087493e+01	C
1029	2024-07-01 18:23:39.158000	3.186348e+01	C
1030	2024-07-01 18:23:40.041000	3.135809e+01	C
1031	2024-07-01 18:23:41.366000	3.146789e+01	C
1032	2024-07-01 18:23:42.249000	3.077682e+01	C
1033	2024-07-01 18:23:43.213000	3.042661e+01	C
1034	2024-07-01 18:23:44.096000	3.100969e+01	C
1035	2024-07-01 18:23:45.059000	3.086267e+01	C
1036	2024-07-01 18:23:46.344000	3.179056e+01	C
1037	2024-07-01 18:23:47.307000	3.152884e+01	C
1038	2024-07-01 18:23:48.211000	3.077069e+01	C
1039	2024-07-01 18:23:49.134000	3.107701e+01	C
1040	2024-07-01 18:23:50.097000	3.197279e+01	C
1041	2024-07-01 18:23:51.422000	3.152884e+01	C
1042	2024-07-01 18:23:52.306000	3.122986e+01	C
1043	2024-07-01 18:23:53.349000	3.029730e+01	C
1044	2024-07-01 18:23:54.233000	3.162629e+01	C
1045	2024-07-01 18:23:55.116000	3.190600e+01	C
1046	2024-07-01 18:23:56.441000	3.132757e+01	C
1047	2024-07-01 18:23:57.324000	3.098520e+01	C
1048	2024-07-01 18:23:58.288000	2.942519e+01	C
1049	2024-07-01 18:23:59.150000	2.972904e+01	C
1050	2024-07-01 18:24:00.113000	3.038968e+01	C
1051	2024-07-01 18:24:01.077000	3.072774e+01	C
1052	2024-07-01 18:24:02.401000	3.102193e+01	C
1053	2024-07-01 18:24:03.285000	3.110760e+01	C
1054	2024-07-01 18:24:04.168000	3.149837e+01	C
1055	2024-07-01 18:24:05.131000	3.158976e+01	C
1056	2024-07-01 18:24:06.456000	3.007528e+01	C
1057	2024-07-01 18:24:07.420000	3.047582e+01	C
1058	2024-07-01 18:24:08.383000	3.023567e+01	C
1059	2024-07-01 18:24:09.266000	3.061107e+01	C
1060	2024-07-01 18:24:10.230000	2.996411e+01	C
1061	2024-07-01 18:24:11.195000	3.160803e+01	C
1062	2024-07-01 18:24:12.079000	3.144350e+01	C
1063	2024-07-01 18:24:13.404000	3.088719e+01	C
1064	2024-07-01 18:24:14.287000	2.970427e+01	C
1065	2024-07-01 18:24:15.170000	3.034042e+01	C
1066	2024-07-01 18:24:16.134000	3.032194e+01	C
1067	2024-07-01 18:24:17.539000	3.092395e+01	C
1068	2024-07-01 18:24:18.502000	3.062950e+01	C
1069	2024-07-01 18:24:19.385000	3.055576e+01	C
1070	2024-07-01 18:24:20.268000	3.067249e+01	C
1071	2024-07-01 18:24:21.152000	3.102193e+01	C
1072	2024-07-01 18:24:22.477000	2.980952e+01	C
1073	2024-07-01 18:24:23.440000	3.000118e+01	C
1074	2024-07-01 18:24:24.323000	2.962992e+01	C
1075	2024-07-01 18:24:25.287000	3.103418e+01	C
1076	2024-07-01 18:24:26.250000	3.073387e+01	C
1077	2024-07-01 18:24:27.134000	3.188778e+01	C
1078	2024-07-01 18:24:28.498000	3.138860e+01	C
1079	2024-07-01 18:24:29.382000	3.108925e+01	C
1080	2024-07-01 18:24:30.264000	3.052502e+01	C
1081	2024-07-01 18:24:31.227000	2.993321e+01	C
1082	2024-07-01 18:24:32.111000	3.090557e+01	C
1083	2024-07-01 18:24:33.436000	3.116263e+01	C
1084	2024-07-01 18:24:34.319000	3.130315e+01	C
1085	2024-07-01 18:24:35.282000	3.187564e+01	C
1086	2024-07-01 18:24:36.206000	3.126651e+01	C
1087	2024-07-01 18:24:37.089000	3.225770e+01	C
1088	2024-07-01 18:24:38.052000	3.147398e+01	C
1089	2024-07-01 18:24:39.377000	3.396423e+01	C
1090	2024-07-01 18:24:40.341000	3.328228e+01	C
1091	2024-07-01 18:24:41.304000	3.314420e+01	C
1092	2024-07-01 18:24:42.187000	3.210018e+01	C
1093	2024-07-01 18:24:43.071000	3.045122e+01	C
1094	2024-07-01 18:24:44.114000	3.168107e+01	C
1095	2024-07-01 18:24:45.439000	3.045122e+01	C
1096	2024-07-01 18:24:46.323000	3.046967e+01	C
1097	2024-07-01 18:24:47.206000	3.103418e+01	C
1098	2024-07-01 18:24:48.089000	3.169933e+01	C
1099	2024-07-01 18:24:49.454000	3.262037e+01	C
1100	2024-07-01 18:24:50.337000	3.265054e+01	C
1101	2024-07-01 18:24:51.301000	3.327028e+01	C
1102	2024-07-01 18:24:52.184000	3.164456e+01	C
1103	2024-07-01 18:24:53.147000	3.053732e+01	C
1104	2024-07-01 18:24:54.472000	3.082589e+01	C
1105	2024-07-01 18:24:55.358000	3.090557e+01	C
1106	2024-07-01 18:24:56.241000	3.045737e+01	C
1107	2024-07-01 18:24:57.124000	3.064178e+01	C
1108	2024-07-01 18:24:58.047000	3.037121e+01	C
1109	2024-07-01 18:24:59.372000	3.021718e+01	C
1110	2024-07-01 18:25:00.336000	3.021101e+01	C
1111	2024-07-01 18:25:01.259000	3.113206e+01	C
1112	2024-07-01 18:25:02.142000	3.180879e+01	C
1113	2024-07-01 18:25:03.467000	3.118097e+01	C
1114	2024-07-01 18:25:04.350000	3.165673e+01	C
1115	2024-07-01 18:25:05.354000	3.097908e+01	C
1116	2024-07-01 18:25:06.236000	3.078296e+01	C
1117	2024-07-01 18:25:07.119000	3.215473e+01	C
1118	2024-07-01 18:25:08.043000	3.128483e+01	C
1119	2024-07-01 18:25:09.368000	3.199100e+01	C
1120	2024-07-01 18:25:10.412000	3.230612e+01	C
1121	2024-07-01 18:25:11.295000	3.146789e+01	C
1122	2024-07-01 18:25:12.178000	3.143130e+01	C
1123	2024-07-01 18:25:13.222000	3.174799e+01	C
1124	2024-07-01 18:25:14.105000	3.144959e+01	C
1125	2024-07-01 18:25:15.510000	3.118708e+01	C
1126	2024-07-01 18:25:16.395000	3.143740e+01	C
1127	2024-07-01 18:25:17.319000	3.011849e+01	C
1128	2024-07-01 18:25:18.282000	3.041430e+01	C
1129	2024-07-01 18:25:19.165000	3.056191e+01	C
1130	2024-07-01 18:25:20.049000	3.246336e+01	C
1131	2024-07-01 18:25:21.534000	3.185741e+01	C
1132	2024-07-01 18:25:22.417000	3.144350e+01	C
1133	2024-07-01 18:25:23.300000	3.149227e+01	C
1134	2024-07-01 18:25:24.183000	3.240291e+01	C
1135	2024-07-01 18:25:25.067000	3.070318e+01	C
1136	2024-07-01 18:25:26.472000	3.043276e+01	C
1137	2024-07-01 18:25:27.355000	3.045122e+01	C
1138	2024-07-01 18:25:28.319000	3.027265e+01	C
1139	2024-07-01 18:25:29.282000	2.999500e+01	C
1140	2024-07-01 18:25:30.165000	3.058035e+01	C
1141	2024-07-01 18:25:31.129000	3.048813e+01	C
1142	2024-07-01 18:25:32.092000	3.139470e+01	C
1143	2024-07-01 18:25:33.417000	3.035889e+01	C
1144	2024-07-01 18:25:34.300000	3.029114e+01	C
1145	2024-07-01 18:25:35.184000	3.052502e+01	C
1146	2024-07-01 18:25:36.067000	2.998265e+01	C
1147	2024-07-01 18:25:37.552000	3.021718e+01	C
1148	2024-07-01 18:25:38.436000	3.025417e+01	C
1149	2024-07-01 18:25:39.279000	3.085041e+01	C
1150	2024-07-01 18:25:40.162000	3.152884e+01	C
1151	2024-07-01 18:25:41.045000	3.140690e+01	C
1152	2024-07-01 18:25:42.370000	3.107701e+01	C
1153	2024-07-01 18:25:43.333000	7.248923e+01	C
1154	2024-07-01 18:25:44.297000	3.623792e+01	C
1155	2024-07-01 18:25:45.180000	3.187564e+01	C
1156	2024-07-01 18:25:46.144000	3.149837e+01	C
1157	2024-07-01 18:25:47.468000	3.071546e+01	C
1158	2024-07-01 18:25:48.432000	2.984664e+01	C
1159	2024-07-01 18:25:49.315000	3.040814e+01	C
1160	2024-07-01 18:25:50.197000	3.029114e+01	C
1161	2024-07-01 18:25:51.080000	3.094233e+01	C
1162	2024-07-01 18:25:52.405000	3.021718e+01	C
1163	2024-07-01 18:25:53.329000	2.997647e+01	C
1164	2024-07-01 18:25:54.212000	3.005059e+01	C
1165	2024-07-01 18:25:55.095000	3.077682e+01	C
1166	2024-07-01 18:25:56.420000	3.110148e+01	C
1167	2024-07-01 18:25:57.303000	3.086880e+01	C
1168	2024-07-01 18:25:58.227000	3.056191e+01	C
1169	2024-07-01 18:25:59.110000	3.048198e+01	C
1170	2024-07-01 18:26:00.073000	3.086267e+01	C
1171	2024-07-01 18:26:01.398000	3.110148e+01	C
1172	2024-07-01 18:26:02.362000	3.070932e+01	C
1173	2024-07-01 18:26:03.325000	3.055576e+01	C
1174	2024-07-01 18:26:04.208000	3.061107e+01	C
1175	2024-07-01 18:26:05.092000	3.064178e+01	C
1176	2024-07-01 18:26:06.416000	3.077682e+01	C
1177	2024-07-01 18:26:07.300000	3.081362e+01	C
1178	2024-07-01 18:26:08.263000	3.124208e+01	C
1179	2024-07-01 18:26:09.147000	3.125430e+01	C
1180	2024-07-01 18:26:10.471000	3.057420e+01	C
1181	2024-07-01 18:26:11.355000	3.109536e+01	C
1182	2024-07-01 18:26:12.318000	3.061107e+01	C
1183	2024-07-01 18:26:13.282000	3.043276e+01	C
1184	2024-07-01 18:26:14.165000	2.936308e+01	C
1185	2024-07-01 18:26:15.048000	3.046352e+01	C
1186	2024-07-01 18:26:16.413000	3.149837e+01	C
1187	2024-07-01 18:26:17.378000	3.200920e+01	C
1188	2024-07-01 18:26:18.262000	3.021718e+01	C
1189	2024-07-01 18:26:19.145000	3.070318e+01	C
1190	2024-07-01 18:26:20.189000	3.037737e+01	C
1191	2024-07-01 18:26:21.072000	3.095458e+01	C
1192	2024-07-01 18:26:22.397000	3.086267e+01	C
1193	2024-07-01 18:26:23.320000	3.126651e+01	C
1194	2024-07-01 18:26:24.203000	2.968569e+01	C
1195	2024-07-01 18:26:25.167000	3.035889e+01	C
1196	2024-07-01 18:26:26.050000	3.211836e+01	C
1197	2024-07-01 18:26:27.375000	3.064792e+01	C
1198	2024-07-01 18:26:28.258000	3.137029e+01	C
1199	2024-07-01 18:26:29.140000	3.074615e+01	C
1200	2024-07-01 18:26:30.465000	3.127873e+01	C
1201	2024-07-01 18:26:31.348000	3.125430e+01	C
1202	2024-07-01 18:26:32.312000	3.089332e+01	C
1203	2024-07-01 18:26:33.195000	3.122986e+01	C
1204	2024-07-01 18:26:34.159000	3.129094e+01	C
1205	2024-07-01 18:26:35.122000	3.005059e+01	C
1206	2024-07-01 18:26:36.046000	3.086267e+01	C
1207	2024-07-01 18:26:37.370000	3.130315e+01	C
1208	2024-07-01 18:26:38.334000	3.053732e+01	C
1209	2024-07-01 18:26:39.217000	2.974762e+01	C
1210	2024-07-01 18:26:40.180000	3.021718e+01	C
1211	2024-07-01 18:26:41.064000	3.069704e+01	C
1212	2024-07-01 18:26:42.469000	3.080749e+01	C
1213	2024-07-01 18:26:43.432000	3.113206e+01	C
1214	2024-07-01 18:26:44.316000	3.043891e+01	C
1215	2024-07-01 18:26:45.279000	3.133368e+01	C
1216	2024-07-01 18:26:46.243000	3.116875e+01	C
1217	2024-07-01 18:26:47.126000	3.173583e+01	C
1218	2024-07-01 18:26:48.089000	3.240895e+01	C
1219	2024-07-01 18:26:49.053000	3.103418e+01	C
1220	2024-07-01 18:26:50.618000	3.620282e+01	C
1221	2024-07-01 18:26:51.060000	3.080136e+01	C
1222	2024-07-01 18:26:52.546000	3.062950e+01	C
1223	2024-07-01 18:26:53.429000	3.126651e+01	C
1224	2024-07-01 18:26:54.312000	3.050043e+01	C
1225	2024-07-01 18:26:55.195000	3.097908e+01	C
1226	2024-07-01 18:26:56.079000	3.085041e+01	C
1227	2024-07-01 18:26:57.484000	3.080136e+01	C
1228	2024-07-01 18:26:58.367000	3.114429e+01	C
1229	2024-07-01 18:26:59.250000	3.124208e+01	C
1230	2024-07-01 18:27:00.214000	3.016784e+01	C
1231	2024-07-01 18:27:01.097000	3.081976e+01	C
1232	2024-07-01 18:27:02.422000	3.093008e+01	C
1233	2024-07-01 18:27:03.388000	3.116875e+01	C
1234	2024-07-01 18:27:04.271000	3.078296e+01	C
1235	2024-07-01 18:27:05.235000	3.140690e+01	C
1236	2024-07-01 18:27:06.118000	3.138860e+01	C
1237	2024-07-01 18:27:07.082000	3.111371e+01	C
1238	2024-07-01 18:27:08.045000	3.044506e+01	C
1239	2024-07-01 18:27:09.370000	3.066021e+01	C
1240	2024-07-01 18:27:10.333000	3.021101e+01	C
1241	2024-07-01 18:27:11.257000	3.114429e+01	C
1242	2024-07-01 18:27:12.140000	3.075228e+01	C
1243	2024-07-01 18:27:13.103000	3.100969e+01	C
1244	2024-07-01 18:27:14.428000	3.107701e+01	C
1245	2024-07-01 18:27:15.392000	3.029114e+01	C
1246	2024-07-01 18:27:16.275000	3.029114e+01	C
1247	2024-07-01 18:27:17.199000	3.081362e+01	C
1248	2024-07-01 18:27:18.042000	2.931958e+01	C
1249	2024-07-01 18:27:19.366000	2.997647e+01	C
1250	2024-07-01 18:27:20.330000	2.974762e+01	C
1251	2024-07-01 18:27:21.213000	3.027265e+01	C
1252	2024-07-01 18:27:22.094000	3.029730e+01	C
1253	2024-07-01 18:27:23.419000	3.140690e+01	C
1254	2024-07-01 18:27:24.302000	3.144959e+01	C
1255	2024-07-01 18:27:25.266000	3.162629e+01	C
1256	2024-07-01 18:27:26.189000	3.090557e+01	C
1257	2024-07-01 18:27:27.073000	3.181487e+01	C
1258	2024-07-01 18:27:28.397000	3.054347e+01	C
1259	2024-07-01 18:27:29.281000	3.083202e+01	C
1260	2024-07-01 18:27:30.164000	3.115652e+01	C
1261	2024-07-01 18:27:31.047000	3.133368e+01	C
1262	2024-07-01 18:27:32.091000	3.205773e+01	C
1263	2024-07-01 18:27:33.415000	3.049428e+01	C
1264	2024-07-01 18:27:34.379000	2.994557e+01	C
1265	2024-07-01 18:27:35.343000	3.046967e+01	C
1266	2024-07-01 18:27:36.226000	2.984664e+01	C
1267	2024-07-01 18:27:37.189000	3.108925e+01	C
1268	2024-07-01 18:27:38.153000	2.987757e+01	C
1269	2024-07-01 18:27:39.036000	2.977238e+01	C
1270	2024-07-01 18:27:40.523000	3.051273e+01	C
1271	2024-07-01 18:27:41.407000	3.029730e+01	C
1272	2024-07-01 18:27:42.290000	3.070318e+01	C
1273	2024-07-01 18:27:43.253000	3.105254e+01	C
1274	2024-07-01 18:27:44.137000	3.078296e+01	C
1275	2024-07-01 18:27:45.462000	2.941277e+01	C
1276	2024-07-01 18:27:46.345000	2.991467e+01	C
1277	2024-07-01 18:27:47.228000	2.953691e+01	C
1278	2024-07-01 18:27:48.111000	3.009380e+01	C
1279	2024-07-01 18:27:49.436000	3.023567e+01	C
1280	2024-07-01 18:27:50.399000	3.052502e+01	C
1281	2024-07-01 18:27:51.283000	2.931958e+01	C
1282	2024-07-01 18:27:52.246000	2.897720e+01	C
1283	2024-07-01 18:27:53.210000	2.951209e+01	C
1284	2024-07-01 18:27:54.093000	2.982189e+01	C
1285	2024-07-01 18:27:55.418000	3.050043e+01	C
1286	2024-07-01 18:27:56.301000	3.000736e+01	C
1287	2024-07-01 18:27:57.265000	3.078909e+01	C
1288	2024-07-01 18:27:58.148000	2.949348e+01	C
1289	2024-07-01 18:27:59.473000	3.072160e+01	C
1290	2024-07-01 18:28:00.516000	3.086880e+01	C
1291	2024-07-01 18:28:01.400000	3.082589e+01	C
1292	2024-07-01 18:28:02.283000	3.107701e+01	C
1293	2024-07-01 18:28:03.166000	3.074615e+01	C
1294	2024-07-01 18:28:04.049000	3.078909e+01	C
1295	2024-07-01 18:28:05.454000	3.011232e+01	C
1296	2024-07-01 18:28:06.338000	3.043891e+01	C
1297	2024-07-01 18:28:07.301000	3.077069e+01	C
1298	2024-07-01 18:28:08.265000	2.954931e+01	C
1299	2024-07-01 18:28:09.148000	3.007528e+01	C
1300	2024-07-01 18:28:10.111000	2.928850e+01	C
1301	2024-07-01 18:28:11.476000	2.974143e+01	C
1302	2024-07-01 18:28:12.360000	3.064792e+01	C
1303	2024-07-01 18:28:13.323000	3.059263e+01	C
1304	2024-07-01 18:28:14.206000	3.080749e+01	C
1305	2024-07-01 18:28:15.089000	3.001971e+01	C
1306	2024-07-01 18:28:16.053000	2.966090e+01	C
1307	2024-07-01 18:28:17.378000	3.014317e+01	C
1308	2024-07-01 18:28:18.261000	3.042045e+01	C
1309	2024-07-01 18:28:19.144000	3.099133e+01	C
1310	2024-07-01 18:28:20.108000	3.017401e+01	C
1311	2024-07-01 18:28:21.433000	2.992085e+01	C
1312	2024-07-01 18:28:22.356000	2.995793e+01	C
1313	2024-07-01 18:28:23.199000	3.080136e+01	C
1314	2024-07-01 18:28:24.163000	3.222742e+01	C
1315	2024-07-01 18:28:25.046000	3.085654e+01	C
1316	2024-07-01 18:28:26.451000	3.237267e+01	C
1317	2024-07-01 18:28:27.415000	3.081362e+01	C
1318	2024-07-01 18:28:28.378000	3.096071e+01	C
1319	2024-07-01 18:28:29.342000	3.040814e+01	C
1320	2024-07-01 18:28:30.227000	3.186348e+01	C
1321	2024-07-01 18:28:31.190000	3.226375e+01	C
1322	2024-07-01 18:28:32.073000	3.126651e+01	C
1323	2024-07-01 18:28:33.398000	3.087493e+01	C
1324	2024-07-01 18:28:34.281000	3.129094e+01	C
1325	2024-07-01 18:28:35.165000	2.994557e+01	C
1326	2024-07-01 18:28:36.048000	2.991467e+01	C
1327	2024-07-01 18:28:37.413000	2.978476e+01	C
1328	2024-07-01 18:28:38.296000	2.956792e+01	C
1329	2024-07-01 18:28:39.179000	2.989612e+01	C
1330	2024-07-01 18:28:40.062000	2.964851e+01	C
1331	2024-07-01 18:28:41.468000	2.936308e+01	C
1332	2024-07-01 18:28:42.351000	2.953070e+01	C
1333	2024-07-01 18:28:43.314000	2.993939e+01	C
1334	2024-07-01 18:28:44.198000	2.978476e+01	C
1335	2024-07-01 18:28:45.241000	2.872752e+01	C
1336	2024-07-01 18:28:46.125000	3.037737e+01	C
1337	2024-07-01 18:28:47.530000	3.063564e+01	C
1338	2024-07-01 18:28:48.493000	3.029114e+01	C
1339	2024-07-01 18:28:49.377000	2.941277e+01	C
1340	2024-07-01 18:28:50.260000	2.920764e+01	C
1341	2024-07-01 18:28:51.143000	2.991467e+01	C
1342	2024-07-01 18:28:52.147000	3.046352e+01	C
1343	2024-07-01 18:28:53.552000	3.088719e+01	C
1344	2024-07-01 18:28:54.435000	3.119931e+01	C
1345	2024-07-01 18:28:55.318000	3.264451e+01	C
1346	2024-07-01 18:28:56.201000	3.214261e+01	C
1347	2024-07-01 18:28:57.085000	3.086267e+01	C
1348	2024-07-01 18:28:58.048000	3.151665e+01	C
1349	2024-07-01 18:28:59.373000	3.085041e+01	C
1350	2024-07-01 18:29:00.337000	2.987138e+01	C
1351	2024-07-01 18:29:01.300000	2.987138e+01	C
1352	2024-07-01 18:29:02.183000	3.119931e+01	C
1353	2024-07-01 18:29:03.147000	3.107701e+01	C
1354	2024-07-01 18:29:04.110000	2.991467e+01	C
1355	2024-07-01 18:29:05.435000	2.963612e+01	C
1356	2024-07-01 18:29:06.318000	3.099745e+01	C
1357	2024-07-01 18:29:07.201000	2.916408e+01	C
1358	2024-07-01 18:29:08.085000	2.980333e+01	C
1359	2024-07-01 18:29:09.410000	2.959272e+01	C
1360	2024-07-01 18:29:10.293000	3.081362e+01	C
1361	2024-07-01 18:29:11.176000	3.117486e+01	C
1362	2024-07-01 18:29:12.059000	3.053732e+01	C
1363	2024-07-01 18:29:13.103000	3.118097e+01	C
1364	2024-07-01 18:29:14.428000	3.010615e+01	C
1365	2024-07-01 18:29:15.391000	3.049428e+01	C
1366	2024-07-01 18:29:16.355000	3.122375e+01	C
1367	2024-07-01 18:29:17.238000	3.111983e+01	C
1368	2024-07-01 18:29:18.202000	3.100969e+01	C
1369	2024-07-01 18:29:19.165000	3.153493e+01	C
1370	2024-07-01 18:29:20.048000	3.006294e+01	C
1371	2024-07-01 18:29:21.453000	3.102193e+01	C
1372	2024-07-01 18:29:22.417000	3.086267e+01	C
1373	2024-07-01 18:29:23.300000	3.027265e+01	C
1374	2024-07-01 18:29:24.183000	2.955552e+01	C
1375	2024-07-01 18:29:25.468000	2.917031e+01	C
1376	2024-07-01 18:29:26.353000	2.917031e+01	C
1377	2024-07-01 18:29:27.236000	2.919520e+01	C
1378	2024-07-01 18:29:28.200000	2.848980e+01	C
1379	2024-07-01 18:29:29.163000	2.909559e+01	C
1380	2024-07-01 18:29:30.047000	2.843969e+01	C
1381	2024-07-01 18:29:31.492000	2.937550e+01	C
1382	2024-07-01 18:29:32.375000	2.946244e+01	C
1383	2024-07-01 18:29:33.259000	2.925741e+01	C
1384	2024-07-01 18:29:34.222000	3.105865e+01	C
1385	2024-07-01 18:29:35.105000	3.042045e+01	C
1386	2024-07-01 18:29:36.069000	3.109536e+01	C
1387	2024-07-01 18:29:37.474000	2.993939e+01	C
1388	2024-07-01 18:29:38.357000	2.917031e+01	C
1389	2024-07-01 18:29:39.320000	2.980952e+01	C
1390	2024-07-01 18:29:40.284000	2.974143e+01	C
1391	2024-07-01 18:29:41.167000	3.009380e+01	C
1392	2024-07-01 18:29:42.131000	2.998883e+01	C
1393	2024-07-01 18:29:43.094000	3.127873e+01	C
1394	2024-07-01 18:29:44.419000	3.099745e+01	C
1395	2024-07-01 18:29:45.302000	3.140080e+01	C
1396	2024-07-01 18:29:46.186000	3.121764e+01	C
1397	2024-07-01 18:29:47.149000	3.222742e+01	C
1398	2024-07-01 18:29:48.474000	3.072774e+01	C
1399	2024-07-01 18:29:49.438000	3.142520e+01	C
1400	2024-07-01 18:29:50.401000	2.992085e+01	C
1401	2024-07-01 18:29:51.806000	3.672231e+01	C
1402	2024-07-01 18:29:52.248000	3.013083e+01	C
1403	2024-07-01 18:29:53.131000	3.151056e+01	C
1404	2024-07-01 18:29:54.456000	3.128483e+01	C
1405	2024-07-01 18:29:55.339000	3.091170e+01	C
1406	2024-07-01 18:29:56.302000	3.106477e+01	C
1407	2024-07-01 18:29:57.186000	3.098520e+01	C
1408	2024-07-01 18:29:58.069000	3.162629e+01	C
1409	2024-07-01 18:29:59.394000	3.081362e+01	C
1410	2024-07-01 18:30:00.277000	3.102193e+01	C
1411	2024-07-01 18:30:01.159000	3.085041e+01	C
1412	2024-07-01 18:30:02.123000	3.070932e+01	C
1413	2024-07-01 18:30:03.448000	3.219108e+01	C
1414	2024-07-01 18:30:04.331000	3.141300e+01	C
1415	2024-07-01 18:30:05.214000	3.173583e+01	C
1416	2024-07-01 18:30:06.178000	3.172366e+01	C
1417	2024-07-01 18:30:07.141000	3.102193e+01	C
1418	2024-07-01 18:30:08.466000	3.027265e+01	C
1419	2024-07-01 18:30:09.510000	2.994557e+01	C
1420	2024-07-01 18:30:10.393000	3.030962e+01	C
1421	2024-07-01 18:30:11.356000	3.070318e+01	C
1422	2024-07-01 18:30:12.241000	2.984664e+01	C
1423	2024-07-01 18:30:13.085000	3.018635e+01	C
1424	2024-07-01 18:30:14.490000	3.019868e+01	C
1425	2024-07-01 18:30:15.373000	2.951209e+01	C
1426	2024-07-01 18:30:16.256000	3.162629e+01	C
1427	2024-07-01 18:30:17.139000	3.189386e+01	C
1428	2024-07-01 18:30:18.464000	3.140080e+01	C
1429	2024-07-01 18:30:19.347000	3.138250e+01	C
1430	2024-07-01 18:30:20.231000	3.153493e+01	C
1431	2024-07-01 18:30:21.114000	3.153493e+01	C
1432	2024-07-01 18:30:22.077000	3.177232e+01	C
1433	2024-07-01 18:30:23.483000	3.032194e+01	C
1434	2024-07-01 18:30:24.446000	2.985283e+01	C
1435	2024-07-01 18:30:25.329000	3.064178e+01	C
1436	2024-07-01 18:30:26.213000	3.030962e+01	C
1437	2024-07-01 18:30:27.256000	3.034042e+01	C
1438	2024-07-01 18:30:28.140000	3.107701e+01	C
1439	2024-07-01 18:30:29.464000	2.999500e+01	C
1440	2024-07-01 18:30:30.348000	3.104642e+01	C
1441	2024-07-01 18:30:31.232000	3.139470e+01	C
1442	2024-07-01 18:30:32.113000	3.076455e+01	C
1443	2024-07-01 18:30:33.036000	3.038968e+01	C
1444	2024-07-01 18:30:34.442000	3.034042e+01	C
1445	2024-07-01 18:30:35.325000	3.336625e+01	C
1446	2024-07-01 18:30:36.288000	3.138860e+01	C
1447	2024-07-01 18:30:37.252000	3.005059e+01	C
1448	2024-07-01 18:30:38.135000	2.983427e+01	C
1449	2024-07-01 18:30:39.099000	3.028498e+01	C
1450	2024-07-01 18:30:40.062000	3.014317e+01	C
1451	2024-07-01 18:30:41.387000	3.066021e+01	C
1452	2024-07-01 18:30:42.350000	3.065406e+01	C
1453	2024-07-01 18:30:43.233000	2.956172e+01	C
1454	2024-07-01 18:30:44.117000	3.056805e+01	C
1455	2024-07-01 18:30:45.441000	3.017401e+01	C
1456	2024-07-01 18:30:46.325000	2.983427e+01	C
1457	2024-07-01 18:30:47.208000	3.004441e+01	C
1458	2024-07-01 18:30:48.091000	3.009380e+01	C
1459	2024-07-01 18:30:49.055000	3.013083e+01	C
1460	2024-07-01 18:30:50.380000	2.977238e+01	C
1461	2024-07-01 18:30:51.343000	2.977857e+01	C
1462	2024-07-01 18:30:52.347000	2.994557e+01	C
1463	2024-07-01 18:30:53.310000	3.001353e+01	C
1464	2024-07-01 18:30:54.193000	3.025417e+01	C
1465	2024-07-01 18:30:55.197000	3.026649e+01	C
1466	2024-07-01 18:30:56.081000	3.024184e+01	C
1467	2024-07-01 18:30:57.486000	3.088719e+01	C
1468	2024-07-01 18:30:58.369000	3.022334e+01	C
1469	2024-07-01 18:30:59.252000	3.044506e+01	C
1470	2024-07-01 18:31:00.215000	3.056191e+01	C
1471	2024-07-01 18:31:01.139000	3.081362e+01	C
1472	2024-07-01 18:31:02.464000	3.228796e+01	C
1473	2024-07-01 18:31:03.307000	3.072774e+01	C
1474	2024-07-01 18:31:04.190000	3.038968e+01	C
1475	2024-07-01 18:31:05.153000	3.066021e+01	C
1476	2024-07-01 18:31:06.037000	3.119931e+01	C
1477	2024-07-01 18:31:07.362000	3.097296e+01	C
1478	2024-07-01 18:31:08.245000	3.051888e+01	C
1479	2024-07-01 18:31:09.208000	3.058649e+01	C
1480	2024-07-01 18:31:10.172000	3.100969e+01	C
1481	2024-07-01 18:31:11.055000	3.066635e+01	C
1482	2024-07-01 18:31:12.541000	3.086267e+01	C
1483	2024-07-01 18:31:13.424000	3.104030e+01	C
1484	2024-07-01 18:31:14.307000	3.148618e+01	C
1485	2024-07-01 18:31:15.270000	3.098520e+01	C
1486	2024-07-01 18:31:16.194000	3.079522e+01	C
1487	2024-07-01 18:31:17.077000	3.050043e+01	C
1488	2024-07-01 18:31:18.442000	3.103418e+01	C
1489	2024-07-01 18:31:19.325000	3.103418e+01	C
1490	2024-07-01 18:31:20.289000	3.062950e+01	C
1491	2024-07-01 18:31:21.172000	3.162629e+01	C
1492	2024-07-01 18:31:22.055000	3.048813e+01	C
1493	2024-07-01 18:31:23.420000	3.140080e+01	C
1494	2024-07-01 18:31:24.303000	3.188778e+01	C
1495	2024-07-01 18:31:25.347000	3.231217e+01	C
1496	2024-07-01 18:31:26.230000	3.283140e+01	C
1497	2024-07-01 18:31:27.113000	3.042661e+01	C
1498	2024-07-01 18:31:28.157000	3.141300e+01	C
1499	2024-07-01 18:31:29.121000	3.117486e+01	C
1500	2024-07-01 18:31:30.446000	3.115652e+01	C
1501	2024-07-01 18:31:31.409000	3.091783e+01	C
1502	2024-07-01 18:31:32.292000	3.141300e+01	C
1503	2024-07-01 18:31:33.176000	3.143740e+01	C
1504	2024-07-01 18:31:34.139000	3.163238e+01	C
1505	2024-07-01 18:31:35.464000	3.151665e+01	C
1506	2024-07-01 18:31:36.350000	3.172366e+01	C
1507	2024-07-01 18:31:37.234000	3.069091e+01	C
1508	2024-07-01 18:31:38.197000	3.079522e+01	C
1509	2024-07-01 18:31:39.080000	3.166282e+01	C
1510	2024-07-01 18:31:40.405000	3.126651e+01	C
1511	2024-07-01 18:31:41.288000	3.154103e+01	C
1512	2024-07-01 18:31:42.171000	3.183918e+01	C
1513	2024-07-01 18:31:43.135000	3.126651e+01	C
1514	2024-07-01 18:31:44.460000	3.016168e+01	C
1515	2024-07-01 18:31:45.342000	3.013083e+01	C
1516	2024-07-01 18:31:46.225000	3.011232e+01	C
1517	2024-07-01 18:31:47.189000	2.979095e+01	C
1518	2024-07-01 18:31:48.072000	2.977857e+01	C
1519	2024-07-01 18:31:49.397000	2.990230e+01	C
1520	2024-07-01 18:31:50.320000	3.023567e+01	C
1521	2024-07-01 18:31:51.244000	3.029730e+01	C
1522	2024-07-01 18:31:52.127000	2.985283e+01	C
1523	2024-07-01 18:31:53.090000	3.087493e+01	C
1524	2024-07-01 18:31:54.415000	3.118097e+01	C
1525	2024-07-01 18:31:55.298000	3.087493e+01	C
1526	2024-07-01 18:31:56.181000	3.014934e+01	C
1527	2024-07-01 18:31:57.145000	3.037121e+01	C
1528	2024-07-01 18:31:58.550000	3.037737e+01	C
1529	2024-07-01 18:31:59.433000	3.043891e+01	C
1530	2024-07-01 18:32:00.357000	3.069091e+01	C
1531	2024-07-01 18:32:01.242000	3.027265e+01	C
1532	2024-07-01 18:32:02.125000	3.081362e+01	C
1533	2024-07-01 18:32:03.410000	3.158367e+01	C
1534	2024-07-01 18:32:04.293000	3.126651e+01	C
1535	2024-07-01 18:32:05.176000	3.189993e+01	C
1536	2024-07-01 18:32:06.059000	3.157149e+01	C
1537	2024-07-01 18:32:07.464000	3.281333e+01	C
1538	2024-07-01 18:32:08.348000	3.359983e+01	C
1539	2024-07-01 18:32:09.311000	3.107701e+01	C
1540	2024-07-01 18:32:10.194000	3.121153e+01	C
1541	2024-07-01 18:32:11.078000	3.038352e+01	C
1542	2024-07-01 18:32:12.403000	3.084428e+01	C
1543	2024-07-01 18:32:13.286000	3.105865e+01	C
1544	2024-07-01 18:32:14.169000	3.081976e+01	C
1545	2024-07-01 18:32:15.052000	3.108925e+01	C
1546	2024-07-01 18:32:16.538000	3.128483e+01	C
1547	2024-07-01 18:32:17.421000	3.152884e+01	C
1548	2024-07-01 18:32:18.385000	3.098520e+01	C
1549	2024-07-01 18:32:19.268000	3.086880e+01	C
1550	2024-07-01 18:32:20.150000	3.075228e+01	C
1551	2024-07-01 18:32:21.475000	3.078296e+01	C
1552	2024-07-01 18:32:22.358000	3.096071e+01	C
1553	2024-07-01 18:32:23.241000	3.133978e+01	C
1554	2024-07-01 18:32:24.084000	3.131536e+01	C
1555	2024-07-01 18:32:25.409000	3.105865e+01	C
1556	2024-07-01 18:32:26.292000	3.095458e+01	C
1557	2024-07-01 18:32:27.175000	3.116263e+01	C
1558	2024-07-01 18:32:28.059000	3.058035e+01	C
1559	2024-07-01 18:32:29.383000	3.070932e+01	C
1560	2024-07-01 18:32:30.347000	3.179056e+01	C
1561	2024-07-01 18:32:31.232000	3.188778e+01	C
1562	2024-07-01 18:32:32.196000	3.064178e+01	C
1563	2024-07-01 18:32:33.079000	3.242709e+01	C
1564	2024-07-01 18:32:34.043000	3.220926e+01	C
1565	2024-07-01 18:32:35.407000	3.220926e+01	C
1566	2024-07-01 18:32:36.291000	3.227586e+01	C
1567	2024-07-01 18:32:37.174000	3.223348e+01	C
1568	2024-07-01 18:32:38.097000	3.222742e+01	C
1569	2024-07-01 18:32:39.422000	3.121153e+01	C
1570	2024-07-01 18:32:40.265000	3.099745e+01	C
1571	2024-07-01 18:32:41.149000	3.222742e+01	C
1572	2024-07-01 18:32:42.473000	3.206986e+01	C
1573	2024-07-01 18:32:43.356000	3.146179e+01	C
1574	2024-07-01 18:32:44.239000	3.080749e+01	C
1575	2024-07-01 18:32:45.123000	3.087493e+01	C
1576	2024-07-01 18:32:46.448000	3.102193e+01	C
1577	2024-07-01 18:32:47.411000	3.057420e+01	C
1578	2024-07-01 18:32:48.375000	3.081976e+01	C
1579	2024-07-01 18:32:49.258000	3.132757e+01	C
1580	2024-07-01 18:32:50.743000	3.652996e+01	C
1581	2024-07-01 18:32:51.185000	3.022951e+01	C
1582	2024-07-01 18:32:52.068000	3.021101e+01	C
1583	2024-07-01 18:32:53.393000	3.117486e+01	C
1584	2024-07-01 18:32:54.276000	3.121764e+01	C
1585	2024-07-01 18:32:55.160000	3.085654e+01	C
1586	2024-07-01 18:32:56.444000	3.117486e+01	C
1587	2024-07-01 18:32:57.327000	3.084428e+01	C
1588	2024-07-01 18:32:58.211000	3.049428e+01	C
1589	2024-07-01 18:32:59.094000	3.118097e+01	C
1590	2024-07-01 18:33:00.419000	3.175407e+01	C
1591	2024-07-01 18:33:01.302000	3.029730e+01	C
1592	2024-07-01 18:33:02.185000	3.105254e+01	C
1593	2024-07-01 18:33:03.068000	3.099745e+01	C
1594	2024-07-01 18:33:04.473000	3.034042e+01	C
1595	2024-07-01 18:33:05.357000	3.132147e+01	C
1596	2024-07-01 18:33:06.280000	3.149227e+01	C
1597	2024-07-01 18:33:07.244000	3.226375e+01	C
1598	2024-07-01 18:33:08.127000	3.177840e+01	C
1599	2024-07-01 18:33:09.451000	3.155321e+01	C
1600	2024-07-01 18:33:10.335000	3.138860e+01	C
1601	2024-07-01 18:33:11.298000	3.140080e+01	C
1602	2024-07-01 18:33:12.181000	3.119931e+01	C
1603	2024-07-01 18:33:13.065000	3.098520e+01	C
1604	2024-07-01 18:33:14.391000	3.114429e+01	C
1605	2024-07-01 18:33:15.354000	3.103418e+01	C
1606	2024-07-01 18:33:16.237000	3.106477e+01	C
1607	2024-07-01 18:33:17.121000	3.098520e+01	C
1608	2024-07-01 18:33:18.084000	3.102193e+01	C
1609	2024-07-01 18:33:19.409000	3.080136e+01	C
1610	2024-07-01 18:33:20.292000	3.088719e+01	C
1611	2024-07-01 18:33:21.175000	3.074001e+01	C
1612	2024-07-01 18:33:22.058000	3.072160e+01	C
1613	2024-07-01 18:33:23.102000	3.100969e+01	C
1614	2024-07-01 18:33:24.427000	3.093621e+01	C
1615	2024-07-01 18:33:25.310000	3.190600e+01	C
1616	2024-07-01 18:33:26.194000	3.125430e+01	C
1617	2024-07-01 18:33:27.077000	3.203347e+01	C
1618	2024-07-01 18:33:28.040000	3.121764e+01	C
1619	2024-07-01 18:33:29.365000	2.990230e+01	C
1620	2024-07-01 18:33:30.329000	2.988375e+01	C
1621	2024-07-01 18:33:31.212000	2.971046e+01	C
1622	2024-07-01 18:33:32.095000	3.028498e+01	C
1623	2024-07-01 18:33:33.420000	3.025417e+01	C
1624	2024-07-01 18:33:34.303000	2.997647e+01	C
1625	2024-07-01 18:33:35.186000	3.026649e+01	C
1626	2024-07-01 18:33:36.070000	3.042045e+01	C
1627	2024-07-01 18:33:37.475000	3.057420e+01	C
1628	2024-07-01 18:33:38.358000	3.196672e+01	C
1629	2024-07-01 18:33:39.321000	3.077069e+01	C
1630	2024-07-01 18:33:40.285000	3.053732e+01	C
1631	2024-07-01 18:33:41.248000	3.015551e+01	C
1632	2024-07-01 18:33:42.132000	3.035889e+01	C
1633	2024-07-01 18:33:43.095000	3.032194e+01	C
1634	2024-07-01 18:33:44.420000	3.044506e+01	C
1635	2024-07-01 18:33:45.384000	3.059263e+01	C
1636	2024-07-01 18:33:46.348000	3.033426e+01	C
1637	2024-07-01 18:33:47.231000	3.050043e+01	C
1638	2024-07-01 18:33:48.195000	3.032194e+01	C
1639	2024-07-01 18:33:49.158000	2.986520e+01	C
1640	2024-07-01 18:33:50.042000	2.974143e+01	C
1641	2024-07-01 18:33:51.406000	2.978476e+01	C
1642	2024-07-01 18:33:52.290000	3.121153e+01	C
1643	2024-07-01 18:33:53.253000	3.010615e+01	C
1644	2024-07-01 18:33:54.257000	3.000736e+01	C
1645	2024-07-01 18:33:55.221000	2.982808e+01	C
1646	2024-07-01 18:33:56.184000	3.086267e+01	C
1647	2024-07-01 18:33:57.107000	3.146179e+01	C
1648	2024-07-01 18:33:58.432000	3.130926e+01	C
1649	2024-07-01 18:33:59.316000	3.254189e+01	C
1650	2024-07-01 18:34:00.279000	3.094233e+01	C
1651	2024-07-01 18:34:01.162000	2.997647e+01	C
1652	2024-07-01 18:34:02.045000	2.963612e+01	C
1653	2024-07-01 18:34:03.370000	2.938172e+01	C
1654	2024-07-01 18:34:04.294000	2.975381e+01	C
1655	2024-07-01 18:34:05.177000	2.951830e+01	C
1656	2024-07-01 18:34:06.060000	2.951830e+01	C
1657	2024-07-01 18:34:07.385000	2.948106e+01	C
1658	2024-07-01 18:34:08.268000	2.930715e+01	C
1659	2024-07-01 18:34:09.150000	3.140080e+01	C
1660	2024-07-01 18:34:10.555000	2.936308e+01	C
1661	2024-07-01 18:34:11.077000	2.944382e+01	C
1662	2024-07-01 18:34:12.402000	2.980333e+01	C
1663	2024-07-01 18:34:13.365000	3.007528e+01	C
1664	2024-07-01 18:34:14.289000	3.004441e+01	C
1665	2024-07-01 18:34:15.172000	3.007528e+01	C
1666	2024-07-01 18:34:16.055000	3.043276e+01	C
1667	2024-07-01 18:34:17.461000	2.925119e+01	C
1668	2024-07-01 18:34:18.344000	2.959272e+01	C
1669	2024-07-01 18:34:19.227000	3.052502e+01	C
1670	2024-07-01 18:34:20.110000	2.904576e+01	C
1671	2024-07-01 18:34:21.074000	2.882121e+01	C
1672	2024-07-01 18:34:22.399000	2.883370e+01	C
1673	2024-07-01 18:34:23.362000	2.931336e+01	C
1674	2024-07-01 18:34:24.326000	2.948106e+01	C
1675	2024-07-01 18:34:25.209000	3.086267e+01	C
1676	2024-07-01 18:34:26.092000	3.039583e+01	C
1677	2024-07-01 18:34:27.056000	2.920142e+01	C
1678	2024-07-01 18:34:29.825000	3.076455e+01	C
1679	2024-07-01 18:34:30.267000	3.098520e+01	C
1680	2024-07-01 18:34:31.152000	3.074615e+01	C
1681	2024-07-01 18:34:32.196000	3.021101e+01	C
1682	2024-07-01 18:34:33.079000	3.013083e+01	C
1683	2024-07-01 18:34:34.485000	3.044506e+01	C
1684	2024-07-01 18:34:35.368000	3.034042e+01	C
1685	2024-07-01 18:34:36.251000	2.991467e+01	C
1686	2024-07-01 18:34:37.134000	3.085041e+01	C
1687	2024-07-01 18:34:38.459000	3.001353e+01	C
1688	2024-07-01 18:34:39.342000	3.019868e+01	C
1689	2024-07-01 18:34:40.226000	3.022334e+01	C
1690	2024-07-01 18:34:41.109000	3.018635e+01	C
1691	2024-07-01 18:34:42.474000	3.111371e+01	C
1692	2024-07-01 18:34:43.437000	3.055576e+01	C
1693	2024-07-01 18:34:44.321000	3.070318e+01	C
1694	2024-07-01 18:34:45.204000	2.993939e+01	C
1695	2024-07-01 18:34:46.087000	3.024184e+01	C
1696	2024-07-01 18:34:47.412000	2.985901e+01	C
1697	2024-07-01 18:34:48.375000	2.990230e+01	C
1698	2024-07-01 18:34:49.258000	3.029730e+01	C
1699	2024-07-01 18:34:50.142000	3.155321e+01	C
1700	2024-07-01 18:34:51.065000	3.042045e+01	C
1701	2024-07-01 18:34:52.390000	3.016784e+01	C
1702	2024-07-01 18:34:53.272000	3.053117e+01	C
1703	2024-07-01 18:34:54.155000	3.019868e+01	C
1704	2024-07-01 18:34:55.440000	3.077069e+01	C
1705	2024-07-01 18:34:56.323000	3.127873e+01	C
1706	2024-07-01 18:34:57.367000	3.045737e+01	C
1707	2024-07-01 18:34:58.250000	3.046352e+01	C
1708	2024-07-01 18:34:59.133000	3.144350e+01	C
1709	2024-07-01 18:35:00.177000	3.144350e+01	C
1710	2024-07-01 18:35:01.141000	3.097908e+01	C
1711	2024-07-01 18:35:02.466000	3.080136e+01	C
1712	2024-07-01 18:35:03.429000	3.280128e+01	C
1713	2024-07-01 18:35:04.312000	3.181487e+01	C
1714	2024-07-01 18:35:05.197000	3.207592e+01	C
1715	2024-07-01 18:35:06.241000	3.085041e+01	C
1716	2024-07-01 18:35:07.124000	2.994557e+01	C
1717	2024-07-01 18:35:08.530000	3.014317e+01	C
1718	2024-07-01 18:35:09.051000	3.006294e+01	C
1719	2024-07-01 18:35:10.377000	3.106477e+01	C
1720	2024-07-01 18:35:11.260000	2.878375e+01	C
1721	2024-07-01 18:35:12.143000	3.037121e+01	C
1722	2024-07-01 18:35:13.548000	3.078296e+01	C
1723	2024-07-01 18:35:14.431000	3.083202e+01	C
1724	2024-07-01 18:35:15.315000	2.993939e+01	C
1725	2024-07-01 18:35:16.278000	3.069091e+01	C
1726	2024-07-01 18:35:17.242000	3.029730e+01	C
1727	2024-07-01 18:35:18.125000	3.163238e+01	C
1728	2024-07-01 18:35:19.088000	3.104030e+01	C
1729	2024-07-01 18:35:20.052000	3.109536e+01	C
1730	2024-07-01 18:35:21.377000	3.073387e+01	C
1731	2024-07-01 18:35:22.260000	3.086267e+01	C
1732	2024-07-01 18:35:23.143000	3.027882e+01	C
1733	2024-07-01 18:35:24.106000	3.121153e+01	C
1734	2024-07-01 18:35:25.431000	2.995175e+01	C
1735	2024-07-01 18:35:26.395000	2.986520e+01	C
1736	2024-07-01 18:35:27.278000	3.123597e+01	C
1737	2024-07-01 18:35:28.161000	3.177840e+01	C
1738	2024-07-01 18:35:29.045000	2.983427e+01	C
1739	2024-07-01 18:35:30.370000	3.311416e+01	C
1740	2024-07-01 18:35:31.413000	3.216685e+01	C
1741	2024-07-01 18:35:32.297000	3.200313e+01	C
1742	2024-07-01 18:35:33.180000	3.146179e+01	C
1743	2024-07-01 18:35:34.224000	3.130926e+01	C
1744	2024-07-01 18:35:35.107000	2.940035e+01	C
1745	2024-07-01 18:35:36.070000	2.912673e+01	C
1746	2024-07-01 18:35:37.396000	2.747054e+01	C
1747	2024-07-01 18:35:38.279000	2.864625e+01	C
1748	2024-07-01 18:35:39.162000	2.985901e+01	C
1749	2024-07-01 18:35:40.046000	2.835821e+01	C
1750	2024-07-01 18:35:41.370000	3.113206e+01	C
1751	2024-07-01 18:35:42.254000	3.157758e+01	C
1752	2024-07-01 18:35:43.137000	3.083202e+01	C
1753	2024-07-01 18:35:44.100000	2.951209e+01	C
1754	2024-07-01 18:35:45.425000	2.997029e+01	C
1755	2024-07-01 18:35:46.389000	3.000736e+01	C
1756	2024-07-01 18:35:47.272000	3.018635e+01	C
1757	2024-07-01 18:35:48.155000	3.017401e+01	C
1758	2024-07-01 18:35:49.119000	3.058649e+01	C
1759	2024-07-01 18:35:50.443000	7.285892e+01	C
1760	2024-07-01 18:35:51.407000	3.659411e+01	C
1761	2024-07-01 18:35:52.290000	3.002589e+01	C
1762	2024-07-01 18:35:53.173000	3.034658e+01	C
1763	2024-07-01 18:35:54.137000	3.070318e+01	C
1764	2024-07-01 18:35:55.061000	3.144350e+01	C
1765	2024-07-01 18:35:56.465000	3.353999e+01	C
1766	2024-07-01 18:35:57.348000	3.059878e+01	C
1767	2024-07-01 18:35:58.231000	3.006294e+01	C
1768	2024-07-01 18:35:59.275000	3.039583e+01	C
1769	2024-07-01 18:36:00.158000	2.857744e+01	C
1770	2024-07-01 18:36:01.041000	3.018635e+01	C
1771	2024-07-01 18:36:02.406000	3.147398e+01	C
1772	2024-07-01 18:36:03.290000	3.187564e+01	C
1773	2024-07-01 18:36:04.333000	3.095458e+01	C
1774	2024-07-01 18:36:05.217000	3.133368e+01	C
1775	2024-07-01 18:36:06.102000	3.223348e+01	C
1776	2024-07-01 18:36:07.146000	3.281935e+01	C
1777	2024-07-01 18:36:08.470000	3.197886e+01	C
1778	2024-07-01 18:36:09.353000	2.992703e+01	C
1779	2024-07-01 18:36:10.237000	3.000736e+01	C
1780	2024-07-01 18:36:11.120000	3.006294e+01	C
1781	2024-07-01 18:36:12.445000	2.980333e+01	C
1782	2024-07-01 18:36:13.327000	3.037121e+01	C
1783	2024-07-01 18:36:14.331000	3.006294e+01	C
1784	2024-07-01 18:36:15.214000	3.046967e+01	C
1785	2024-07-01 18:36:16.097000	3.222137e+01	C
1786	2024-07-01 18:36:17.422000	3.163238e+01	C
1787	2024-07-01 18:36:18.304000	3.137640e+01	C
1788	2024-07-01 18:36:19.268000	3.102193e+01	C
1789	2024-07-01 18:36:20.153000	3.198493e+01	C
1790	2024-07-01 18:36:21.116000	3.144350e+01	C
1791	2024-07-01 18:36:22.080000	3.146789e+01	C
1792	2024-07-01 18:36:23.405000	3.219108e+01	C
1793	2024-07-01 18:36:24.368000	3.190600e+01	C
1794	2024-07-01 18:36:25.332000	3.169324e+01	C
1795	2024-07-01 18:36:26.215000	3.064178e+01	C
1796	2024-07-01 18:36:27.179000	3.018635e+01	C
1797	2024-07-01 18:36:28.062000	3.109536e+01	C
1798	2024-07-01 18:36:29.427000	3.114429e+01	C
1799	2024-07-01 18:36:30.350000	3.122375e+01	C
1800	2024-07-01 18:36:31.232000	3.102193e+01	C
1801	2024-07-01 18:36:32.115000	3.165064e+01	C
1802	2024-07-01 18:36:33.079000	3.102193e+01	C
1803	2024-07-01 18:36:34.484000	3.274101e+01	C
1804	2024-07-01 18:36:35.448000	3.116875e+01	C
1805	2024-07-01 18:36:36.331000	3.160803e+01	C
1806	2024-07-01 18:36:37.214000	3.199706e+01	C
1807	2024-07-01 18:36:38.097000	2.996411e+01	C
1808	2024-07-01 18:36:39.502000	2.947486e+01	C
1809	2024-07-01 18:36:40.386000	2.985283e+01	C
1810	2024-07-01 18:36:41.271000	3.089944e+01	C
1811	2024-07-01 18:36:42.234000	3.154712e+01	C
1812	2024-07-01 18:36:43.198000	3.175407e+01	C
1813	2024-07-01 18:36:44.161000	3.196065e+01	C
1814	2024-07-01 18:36:45.045000	3.160803e+01	C
1815	2024-07-01 18:36:46.329000	3.081362e+01	C
1816	2024-07-01 18:36:47.293000	3.124208e+01	C
1817	2024-07-01 18:36:48.256000	3.122375e+01	C
1818	2024-07-01 18:36:49.140000	3.066021e+01	C
1819	2024-07-01 18:36:50.103000	3.049428e+01	C
1820	2024-07-01 18:36:51.067000	3.182095e+01	C
1821	2024-07-01 18:36:52.392000	2.991467e+01	C
1822	2024-07-01 18:36:53.435000	2.987138e+01	C
1823	2024-07-01 18:36:54.319000	3.029114e+01	C
1824	2024-07-01 18:36:55.202000	2.967949e+01	C
1825	2024-07-01 18:36:56.165000	3.024184e+01	C
1826	2024-07-01 18:36:57.450000	2.977238e+01	C
1827	2024-07-01 18:36:58.413000	2.954931e+01	C
1828	2024-07-01 18:36:59.297000	2.958652e+01	C
1829	2024-07-01 18:37:00.179000	2.941277e+01	C
1830	2024-07-01 18:37:01.062000	2.962992e+01	C
1831	2024-07-01 18:37:02.387000	3.016784e+01	C
1832	2024-07-01 18:37:03.270000	3.027265e+01	C
1833	2024-07-01 18:37:04.153000	2.955552e+01	C
1834	2024-07-01 18:37:05.117000	2.995793e+01	C
1835	2024-07-01 18:37:06.080000	2.984664e+01	C
1836	2024-07-01 18:37:07.405000	3.024184e+01	C
1837	2024-07-01 18:37:08.329000	3.116875e+01	C
1838	2024-07-01 18:37:09.212000	3.100969e+01	C
1839	2024-07-01 18:37:10.095000	3.151056e+01	C
1840	2024-07-01 18:37:11.059000	3.129094e+01	C
1841	2024-07-01 18:37:12.464000	3.137029e+01	C
1842	2024-07-01 18:37:13.427000	3.006294e+01	C
1843	2024-07-01 18:37:14.310000	2.990848e+01	C
1844	2024-07-01 18:37:15.193000	3.004441e+01	C
1845	2024-07-01 18:37:16.157000	3.083202e+01	C
1846	2024-07-01 18:37:17.442000	3.029114e+01	C
1847	2024-07-01 18:37:18.325000	3.130926e+01	C
1848	2024-07-01 18:37:19.208000	3.049428e+01	C
1849	2024-07-01 18:37:20.172000	3.058649e+01	C
1850	2024-07-01 18:37:21.055000	3.168716e+01	C
1851	2024-07-01 18:37:22.460000	3.145569e+01	C
1852	2024-07-01 18:37:23.343000	3.200313e+01	C
1853	2024-07-01 18:37:24.226000	3.164456e+01	C
1854	2024-07-01 18:37:25.110000	3.058035e+01	C
1855	2024-07-01 18:37:26.435000	3.075228e+01	C
1856	2024-07-01 18:37:27.480000	3.088719e+01	C
1857	2024-07-01 18:37:28.364000	3.119931e+01	C
1858	2024-07-01 18:37:29.247000	3.047582e+01	C
1859	2024-07-01 18:37:30.210000	3.148008e+01	C
1860	2024-07-01 18:37:31.094000	3.013083e+01	C
1861	2024-07-01 18:37:32.419000	3.017401e+01	C
1862	2024-07-01 18:37:33.302000	3.046967e+01	C
1863	2024-07-01 18:37:34.185000	3.022334e+01	C
1864	2024-07-01 18:37:35.067000	3.072774e+01	C
1865	2024-07-01 18:37:36.392000	3.074615e+01	C
1866	2024-07-01 18:37:37.275000	3.105254e+01	C
1867	2024-07-01 18:37:38.158000	3.124208e+01	C
1868	2024-07-01 18:37:39.042000	3.157149e+01	C
1869	2024-07-01 18:37:40.366000	3.131536e+01	C
1870	2024-07-01 18:37:41.410000	3.190600e+01	C
1871	2024-07-01 18:37:42.293000	3.014934e+01	C
1872	2024-07-01 18:37:43.177000	2.889611e+01	C
1873	2024-07-01 18:37:44.220000	2.869627e+01	C
1874	2024-07-01 18:37:45.104000	3.169324e+01	C
1875	2024-07-01 18:37:46.429000	3.053117e+01	C
1876	2024-07-01 18:37:47.312000	3.172366e+01	C
1877	2024-07-01 18:37:48.195000	3.137640e+01	C
1878	2024-07-01 18:37:49.158000	3.163238e+01	C
1879	2024-07-01 18:37:50.041000	3.103418e+01	C
1880	2024-07-01 18:37:51.447000	2.966090e+01	C
1881	2024-07-01 18:37:52.330000	2.971666e+01	C
1882	2024-07-01 18:37:53.253000	2.992703e+01	C
1883	2024-07-01 18:37:54.137000	3.006294e+01	C
1884	2024-07-01 18:37:55.461000	3.110760e+01	C
1885	2024-07-01 18:37:56.346000	3.102193e+01	C
1886	2024-07-01 18:37:57.230000	3.107701e+01	C
1887	2024-07-01 18:37:58.193000	3.207592e+01	C
1888	2024-07-01 18:37:59.157000	3.070318e+01	C
1889	2024-07-01 18:38:00.040000	3.144350e+01	C
1890	2024-07-01 18:38:01.365000	3.143740e+01	C
1891	2024-07-01 18:38:02.248000	3.082589e+01	C
1892	2024-07-01 18:38:03.131000	3.158976e+01	C
1893	2024-07-01 18:38:04.456000	3.140080e+01	C
1894	2024-07-01 18:38:05.379000	3.189993e+01	C
1895	2024-07-01 18:38:06.263000	3.243918e+01	C
1896	2024-07-01 18:38:07.146000	3.301798e+01	C
1897	2024-07-01 18:38:08.471000	3.127873e+01	C
1898	2024-07-01 18:38:09.354000	3.135809e+01	C
1899	2024-07-01 18:38:10.318000	3.014317e+01	C
1900	2024-07-01 18:38:11.201000	3.013083e+01	C
1901	2024-07-01 18:38:12.084000	3.135199e+01	C
1902	2024-07-01 18:38:13.409000	3.081976e+01	C
1903	2024-07-01 18:38:14.372000	2.992703e+01	C
1904	2024-07-01 18:38:15.336000	2.989612e+01	C
1905	2024-07-01 18:38:16.219000	3.166282e+01	C
1906	2024-07-01 18:38:17.102000	3.116875e+01	C
1907	2024-07-01 18:38:18.427000	3.022951e+01	C
1908	2024-07-01 18:38:19.310000	3.000118e+01	C
1909	2024-07-01 18:38:20.193000	3.057420e+01	C
1910	2024-07-01 18:38:21.076000	3.003824e+01	C
1911	2024-07-01 18:38:22.401000	2.995175e+01	C
1912	2024-07-01 18:38:23.284000	3.024184e+01	C
1913	2024-07-01 18:38:24.167000	2.984664e+01	C
1914	2024-07-01 18:38:25.050000	2.866501e+01	C
1915	2024-07-01 18:38:26.455000	3.025417e+01	C
1916	2024-07-01 18:38:27.419000	3.106477e+01	C
1917	2024-07-01 18:38:28.302000	3.050043e+01	C
1918	2024-07-01 18:38:29.266000	2.998883e+01	C
1919	2024-07-01 18:38:30.149000	3.073387e+01	C
1920	2024-07-01 18:38:31.112000	3.149227e+01	C
1921	2024-07-01 18:38:32.076000	3.088719e+01	C
1922	2024-07-01 18:38:33.039000	3.158976e+01	C
1923	2024-07-01 18:38:34.364000	3.154103e+01	C
1924	2024-07-01 18:38:35.328000	3.085041e+01	C
1925	2024-07-01 18:38:36.211000	3.062950e+01	C
1926	2024-07-01 18:38:37.094000	3.148008e+01	C
1927	2024-07-01 18:38:38.419000	3.045122e+01	C
1928	2024-07-01 18:38:39.302000	3.035274e+01	C
1929	2024-07-01 18:38:40.226000	3.057420e+01	C
1930	2024-07-01 18:38:41.109000	3.086880e+01	C
1931	2024-07-01 18:38:42.072000	3.045122e+01	C
1932	2024-07-01 18:38:43.397000	3.033426e+01	C
1933	2024-07-01 18:38:44.361000	3.046967e+01	C
1934	2024-07-01 18:38:45.244000	3.063564e+01	C
1935	2024-07-01 18:38:46.127000	3.089332e+01	C
1936	2024-07-01 18:38:47.452000	3.090557e+01	C
1937	2024-07-01 18:38:48.335000	3.088719e+01	C
1938	2024-07-01 18:38:49.218000	3.083202e+01	C
1939	2024-07-01 18:38:50.101000	7.541788e+01	C
1940	2024-07-01 18:38:51.065000	3.329428e+01	C
1941	2024-07-01 18:38:52.390000	3.163238e+01	C
1942	2024-07-01 18:38:53.273000	3.104030e+01	C
1943	2024-07-01 18:38:54.156000	3.114429e+01	C
1944	2024-07-01 18:38:55.040000	3.130926e+01	C
1945	2024-07-01 18:38:56.365000	3.293977e+01	C
1946	2024-07-01 18:38:57.248000	3.171150e+01	C
1947	2024-07-01 18:38:58.131000	3.078296e+01	C
1948	2024-07-01 18:38:59.456000	3.155321e+01	C
1949	2024-07-01 18:39:00.339000	3.146179e+01	C
1950	2024-07-01 18:39:01.225000	3.137640e+01	C
1951	2024-07-01 18:39:02.189000	3.150446e+01	C
1952	2024-07-01 18:39:03.072000	3.083202e+01	C
1953	2024-07-01 18:39:04.033000	3.166282e+01	C
1954	2024-07-01 18:39:05.519000	3.189993e+01	C
1955	2024-07-01 18:39:06.402000	3.130315e+01	C
1956	2024-07-01 18:39:07.285000	3.155321e+01	C
1957	2024-07-01 18:39:08.169000	3.094846e+01	C
1958	2024-07-01 18:39:09.052000	3.056191e+01	C
1959	2024-07-01 18:39:10.377000	3.025417e+01	C
1960	2024-07-01 18:39:11.260000	3.142520e+01	C
1961	2024-07-01 18:39:12.223000	3.097908e+01	C
1962	2024-07-01 18:39:13.066000	3.016784e+01	C
1963	2024-07-01 18:39:14.552000	3.119931e+01	C
1964	2024-07-01 18:39:15.435000	3.119931e+01	C
1965	2024-07-01 18:39:16.320000	3.102193e+01	C
1966	2024-07-01 18:39:17.204000	3.021718e+01	C
1967	2024-07-01 18:39:18.087000	3.019868e+01	C
1968	2024-07-01 18:39:19.050000	3.062335e+01	C
1969	2024-07-01 18:39:20.375000	3.085654e+01	C
1970	2024-07-01 18:39:21.339000	3.091783e+01	C
1971	2024-07-01 18:39:22.302000	3.096071e+01	C
1972	2024-07-01 18:39:23.185000	3.119931e+01	C
1973	2024-07-01 18:39:24.068000	3.032194e+01	C
1974	2024-07-01 18:39:25.473000	3.059263e+01	C
1975	2024-07-01 18:39:26.356000	2.986520e+01	C
1976	2024-07-01 18:39:27.239000	2.958032e+01	C
1977	2024-07-01 18:39:28.122000	2.933822e+01	C
1978	2024-07-01 18:39:29.447000	3.050658e+01	C
1979	2024-07-01 18:39:30.330000	3.102193e+01	C
1980	2024-07-01 18:39:31.254000	3.171758e+01	C
1981	2024-07-01 18:39:32.137000	3.053117e+01	C
1982	2024-07-01 18:39:33.542000	3.114429e+01	C
1983	2024-07-01 18:39:34.425000	3.131536e+01	C
1984	2024-07-01 18:39:35.309000	3.136419e+01	C
1985	2024-07-01 18:39:36.352000	3.115652e+01	C
1986	2024-07-01 18:39:37.236000	3.105865e+01	C
1987	2024-07-01 18:39:38.119000	3.110148e+01	C
1988	2024-07-01 18:39:39.163000	3.104030e+01	C
1989	2024-07-01 18:39:40.046000	3.102193e+01	C
1990	2024-07-01 18:39:41.371000	3.102193e+01	C
1991	2024-07-01 18:39:42.334000	3.099745e+01	C
1992	2024-07-01 18:39:43.217000	3.086267e+01	C
1993	2024-07-01 18:39:44.101000	3.074001e+01	C
1994	2024-07-01 18:39:45.425000	3.070318e+01	C
1995	2024-07-01 18:39:46.389000	3.072774e+01	C
1996	2024-07-01 18:39:47.354000	3.105254e+01	C
1997	2024-07-01 18:39:48.238000	3.125430e+01	C
1998	2024-07-01 18:39:49.121000	2.978476e+01	C
[truncated: 80,791 more rows]
