# Supplementary material for: The cold truth: torpor as a confound in studies of caloric restriction
Source: J Comp Physiol B. 2025 Jun 9;195(3):263–76. doi: 10.1007/s00360-025-01616-1 (PMC12289793; doi:10.1007/s00360-025-01616-1)
Supplement: Supplementary file 3 — Supplementary file3 (ZIP 4,474 KB) [file 360_2025_1616_MOESM3_ESM.zip › Figure 3b - Day 2 surface temperature.txt]

frame	time	temperature	units
1744	2024-07-02 18:16:19.798000	3.159585e+01	C
1745	2024-07-02 18:16:20.681000	3.100969e+01	C
1746	2024-07-02 18:16:21.725000	3.147398e+01	C
1747	2024-07-02 18:16:22.608000	3.078909e+01	C
1748	2024-07-02 18:16:24.014000	3.036505e+01	C
1749	2024-07-02 18:16:24.977000	3.184526e+01	C
1750	2024-07-02 18:16:25.860000	3.122375e+01	C
1751	2024-07-02 18:16:26.824000	3.154103e+01	C
1752	2024-07-02 18:16:27.747000	3.128483e+01	C
1753	2024-07-02 18:16:28.630000	3.144959e+01	C
1754	2024-07-02 18:16:30.035000	3.131536e+01	C
1755	2024-07-02 18:16:30.919000	3.093621e+01	C
1756	2024-07-02 18:16:31.802000	3.125430e+01	C
1757	2024-07-02 18:16:32.846000	3.070932e+01	C
1758	2024-07-02 18:16:33.729000	3.157149e+01	C
1759	2024-07-02 18:16:34.612000	3.200313e+01	C
1760	2024-07-02 18:16:35.937000	3.144959e+01	C
1761	2024-07-02 18:16:36.820000	3.171150e+01	C
1762	2024-07-02 18:16:37.784000	3.257208e+01	C
1763	2024-07-02 18:16:38.667000	3.237267e+01	C
1764	2024-07-02 18:16:39.630000	3.191815e+01	C
1765	2024-07-02 18:16:40.554000	3.216685e+01	C
1766	2024-07-02 18:16:41.879000	3.299994e+01	C
1767	2024-07-02 18:16:42.842000	3.245127e+01	C
1768	2024-07-02 18:16:43.725000	3.213049e+01	C
1769	2024-07-02 18:16:44.609000	3.054347e+01	C
1770	2024-07-02 18:16:45.532000	3.068477e+01	C
1771	2024-07-02 18:16:46.857000	3.205773e+01	C
1772	2024-07-02 18:16:47.740000	3.081362e+01	C
1773	2024-07-02 18:16:48.623000	3.148618e+01	C
1774	2024-07-02 18:16:49.587000	3.100969e+01	C
1775	2024-07-02 18:16:50.912000	3.060492e+01	C
1776	2024-07-02 18:16:51.795000	3.223348e+01	C
1777	2024-07-02 18:16:52.720000	3.149837e+01	C
1778	2024-07-02 18:16:53.604000	3.178448e+01	C
1779	2024-07-02 18:16:54.928000	3.119931e+01	C
1780	2024-07-02 18:16:55.812000	3.186956e+01	C
1781	2024-07-02 18:16:56.775000	3.089944e+01	C
1782	2024-07-02 18:16:57.658000	3.200313e+01	C
1783	2024-07-02 18:16:58.622000	3.186956e+01	C
1784	2024-07-02 18:16:59.585000	3.182703e+01	C
1785	2024-07-02 18:17:00.910000	3.242709e+01	C
1786	2024-07-02 18:17:01.873000	3.165673e+01	C
1787	2024-07-02 18:17:02.797000	3.163238e+01	C
1788	2024-07-02 18:17:03.681000	3.116263e+01	C
1789	2024-07-02 18:17:04.564000	3.108925e+01	C
1790	2024-07-02 18:17:05.889000	3.067249e+01	C
1791	2024-07-02 18:17:06.772000	3.106477e+01	C
1792	2024-07-02 18:17:07.656000	3.126651e+01	C
1793	2024-07-02 18:17:08.619000	3.086880e+01	C
1794	2024-07-02 18:17:09.583000	3.043891e+01	C
1795	2024-07-02 18:17:10.907000	3.027265e+01	C
1796	2024-07-02 18:17:11.871000	3.093621e+01	C
1797	2024-07-02 18:17:12.835000	3.108925e+01	C
1798	2024-07-02 18:17:13.718000	3.149227e+01	C
1799	2024-07-02 18:17:14.762000	3.096071e+01	C
1800	2024-07-02 18:17:15.645000	3.121764e+01	C
1801	2024-07-02 18:17:16.970000	3.078296e+01	C
1802	2024-07-02 18:17:18.013000	3.194244e+01	C
1803	2024-07-02 18:17:18.897000	3.301798e+01	C
1804	2024-07-02 18:17:19.780000	3.186348e+01	C
1805	2024-07-02 18:17:20.663000	3.152884e+01	C
1806	2024-07-02 18:17:21.546000	3.060492e+01	C
1807	2024-07-02 18:17:22.871000	3.194851e+01	C
1808	2024-07-02 18:17:23.753000	3.109536e+01	C
1809	2024-07-02 18:17:24.636000	3.196672e+01	C
1810	2024-07-02 18:17:25.961000	3.035274e+01	C
1811	2024-07-02 18:17:26.965000	3.030962e+01	C
1812	2024-07-02 18:17:28.009000	3.242105e+01	C
1813	2024-07-02 18:17:28.892000	3.240895e+01	C
1814	2024-07-02 18:17:29.775000	3.149837e+01	C
1815	2024-07-02 18:17:30.779000	3.070932e+01	C
1816	2024-07-02 18:17:31.664000	3.184526e+01	C
1817	2024-07-02 18:17:32.628000	3.203347e+01	C
1818	2024-07-02 18:17:33.953000	3.200313e+01	C
1819	2024-07-02 18:17:34.836000	3.199706e+01	C
1820	2024-07-02 18:17:35.799000	3.167499e+01	C
1821	2024-07-02 18:17:36.723000	3.138860e+01	C
1822	2024-07-02 18:17:37.606000	3.160803e+01	C
1823	2024-07-02 18:17:38.569000	3.058035e+01	C
1824	2024-07-02 18:17:39.894000	3.132147e+01	C
1825	2024-07-02 18:17:40.938000	3.090557e+01	C
1826	2024-07-02 18:17:41.821000	3.156539e+01	C
1827	2024-07-02 18:17:42.705000	3.161411e+01	C
1828	2024-07-02 18:17:43.588000	3.219714e+01	C
1829	2024-07-02 18:17:44.913000	3.205773e+01	C
1830	2024-07-02 18:17:45.876000	3.204560e+01	C
1831	2024-07-02 18:17:46.759000	3.183918e+01	C
1832	2024-07-02 18:17:47.683000	3.256604e+01	C
1833	2024-07-02 18:17:48.566000	3.097296e+01	C
1834	2024-07-02 18:17:49.891000	3.109536e+01	C
1835	2024-07-02 18:17:50.935000	3.103418e+01	C
1836	2024-07-02 18:17:51.818000	3.172975e+01	C
1837	2024-07-02 18:17:52.701000	3.230007e+01	C
1838	2024-07-02 18:17:53.584000	3.248148e+01	C
1839	2024-07-02 18:17:54.909000	3.148618e+01	C
1840	2024-07-02 18:17:55.752000	3.223348e+01	C
1841	2024-07-02 18:17:56.635000	3.148008e+01	C
1842	2024-07-02 18:17:57.559000	3.121764e+01	C
1843	2024-07-02 18:17:58.883000	3.211230e+01	C
1844	2024-07-02 18:17:59.846000	3.097296e+01	C
1845	2024-07-02 18:18:00.769000	3.080749e+01	C
1846	2024-07-02 18:18:01.653000	3.104030e+01	C
1847	2024-07-02 18:18:02.616000	3.194851e+01	C
1848	2024-07-02 18:18:03.941000	3.115652e+01	C
1849	2024-07-02 18:18:04.985000	3.163238e+01	C
1850	2024-07-02 18:18:05.868000	3.249357e+01	C
1851	2024-07-02 18:18:06.751000	3.174191e+01	C
1852	2024-07-02 18:18:07.715000	3.180271e+01	C
1853	2024-07-02 18:18:08.598000	3.131536e+01	C
1854	2024-07-02 18:18:09.923000	3.173583e+01	C
1855	2024-07-02 18:18:10.806000	3.164456e+01	C
1856	2024-07-02 18:18:11.689000	3.038968e+01	C
1857	2024-07-02 18:18:12.573000	3.127873e+01	C
1858	2024-07-02 18:18:13.897000	3.163847e+01	C
1859	2024-07-02 18:18:14.861000	3.135809e+01	C
1860	2024-07-02 18:18:15.744000	3.129094e+01	C
1861	2024-07-02 18:18:16.627000	3.126651e+01	C
1862	2024-07-02 18:18:17.553000	3.250565e+01	C
1863	2024-07-02 18:18:18.917000	3.218502e+01	C
1864	2024-07-02 18:18:19.801000	3.223953e+01	C
1865	2024-07-02 18:18:20.684000	3.208805e+01	C
1866	2024-07-02 18:18:21.647000	3.204560e+01	C
1867	2024-07-02 18:18:22.611000	3.223348e+01	C
1868	2024-07-02 18:18:23.936000	3.121153e+01	C
1869	2024-07-02 18:18:24.939000	3.085041e+01	C
1870	2024-07-02 18:18:25.821000	3.125430e+01	C
1871	2024-07-02 18:18:26.704000	3.141300e+01	C
1872	2024-07-02 18:18:27.547000	3.132757e+01	C
1873	2024-07-02 18:18:28.952000	3.104642e+01	C
1874	2024-07-02 18:18:29.797000	3.080749e+01	C
1875	2024-07-02 18:18:30.761000	3.121153e+01	C
1876	2024-07-02 18:18:31.764000	7.320109e+01	C
1877	2024-07-02 18:18:32.728000	3.804851e+01	C
1878	2024-07-02 18:18:33.691000	3.027882e+01	C
1879	2024-07-02 18:18:34.575000	3.053732e+01	C
1880	2024-07-02 18:18:35.899000	3.070318e+01	C
1881	2024-07-02 18:18:36.782000	3.077069e+01	C
1882	2024-07-02 18:18:37.665000	3.033426e+01	C
1883	2024-07-02 18:18:38.548000	3.109536e+01	C
1884	2024-07-02 18:18:39.873000	3.164456e+01	C
1885	2024-07-02 18:18:40.756000	3.151056e+01	C
1886	2024-07-02 18:18:41.720000	3.237267e+01	C
1887	2024-07-02 18:18:42.603000	3.256604e+01	C
1888	2024-07-02 18:18:44.008000	3.269880e+01	C
1889	2024-07-02 18:18:44.851000	3.256604e+01	C
1890	2024-07-02 18:18:45.734000	3.242105e+01	C
1891	2024-07-02 18:18:46.618000	3.243918e+01	C
1892	2024-07-02 18:18:47.943000	3.231823e+01	C
1893	2024-07-02 18:18:48.866000	3.272292e+01	C
1894	2024-07-02 18:18:49.749000	3.269277e+01	C
1895	2024-07-02 18:18:50.672000	3.238477e+01	C
1896	2024-07-02 18:18:51.555000	3.189993e+01	C
1897	2024-07-02 18:18:52.961000	3.197886e+01	C
1898	2024-07-02 18:18:53.844000	3.179663e+01	C
1899	2024-07-02 18:18:54.727000	3.194851e+01	C
1900	2024-07-02 18:18:55.691000	3.083815e+01	C
1901	2024-07-02 18:18:56.654000	3.070932e+01	C
1902	2024-07-02 18:18:57.537000	3.078296e+01	C
1903	2024-07-02 18:18:58.943000	3.003824e+01	C
1904	2024-07-02 18:18:59.826000	3.019868e+01	C
1905	2024-07-02 18:19:00.709000	3.091170e+01	C
1906	2024-07-02 18:19:01.594000	3.162020e+01	C
1907	2024-07-02 18:19:02.919000	3.178448e+01	C
1908	2024-07-02 18:19:03.802000	3.189993e+01	C
1909	2024-07-02 18:19:04.685000	3.206380e+01	C
1910	2024-07-02 18:19:05.649000	3.212442e+01	C
1911	2024-07-02 18:19:06.532000	3.188171e+01	C
1912	2024-07-02 18:19:08.017000	3.188171e+01	C
1913	2024-07-02 18:19:08.901000	3.206380e+01	C
1914	2024-07-02 18:19:09.784000	3.183918e+01	C
1915	2024-07-02 18:19:10.827000	3.236057e+01	C
1916	2024-07-02 18:19:11.710000	3.204560e+01	C
1917	2024-07-02 18:19:12.593000	3.200920e+01	C
1918	2024-07-02 18:19:13.918000	3.185133e+01	C
1919	2024-07-02 18:19:14.801000	3.218502e+01	C
1920	2024-07-02 18:19:15.805000	3.206380e+01	C
1921	2024-07-02 18:19:16.768000	3.208199e+01	C
1922	2024-07-02 18:19:17.652000	3.179056e+01	C
1923	2024-07-02 18:19:18.615000	3.139470e+01	C
1924	2024-07-02 18:19:19.940000	3.028498e+01	C
1925	2024-07-02 18:19:20.823000	3.074001e+01	C
1926	2024-07-02 18:19:21.707000	3.141300e+01	C
1927	2024-07-02 18:19:22.592000	3.193637e+01	C
1928	2024-07-02 18:19:23.636000	3.186956e+01	C
1929	2024-07-02 18:19:24.961000	3.261434e+01	C
1930	2024-07-02 18:19:25.924000	3.249357e+01	C
1931	2024-07-02 18:19:26.887000	3.201527e+01	C
1932	2024-07-02 18:19:27.770000	3.100969e+01	C
1933	2024-07-02 18:19:28.653000	3.225164e+01	C
1934	2024-07-02 18:19:30.941000	3.127873e+01	C
1935	2024-07-02 18:19:31.824000	3.007528e+01	C
1936	2024-07-02 18:19:32.708000	3.080749e+01	C
1937	2024-07-02 18:19:33.591000	2.996411e+01	C
1938	2024-07-02 18:19:34.916000	3.032194e+01	C
1939	2024-07-02 18:19:35.879000	3.178448e+01	C
1940	2024-07-02 18:19:36.762000	3.089944e+01	C
1941	2024-07-02 18:19:37.646000	3.187564e+01	C
1942	2024-07-02 18:19:38.690000	3.169933e+01	C
1943	2024-07-02 18:19:39.573000	3.199100e+01	C
1944	2024-07-02 18:19:40.978000	3.260227e+01	C
1945	2024-07-02 18:19:41.941000	3.108925e+01	C
1946	2024-07-02 18:19:42.825000	3.083815e+01	C
1947	2024-07-02 18:19:43.708000	3.182095e+01	C
1948	2024-07-02 18:19:44.591000	3.213655e+01	C
1949	2024-07-02 18:19:45.916000	3.196065e+01	C
1950	2024-07-02 18:19:46.799000	3.140080e+01	C
1951	2024-07-02 18:19:47.682000	3.144350e+01	C
1952	2024-07-02 18:19:48.565000	3.191815e+01	C
1953	2024-07-02 18:19:49.971000	3.174191e+01	C
1954	2024-07-02 18:19:50.854000	3.093008e+01	C
1955	2024-07-02 18:19:51.737000	3.102193e+01	C
1956	2024-07-02 18:19:52.620000	3.074615e+01	C
1957	2024-07-02 18:19:53.584000	3.126651e+01	C
1958	2024-07-02 18:19:54.909000	3.058649e+01	C
1959	2024-07-02 18:19:55.832000	3.144350e+01	C
1960	2024-07-02 18:19:56.715000	3.195458e+01	C
1961	2024-07-02 18:19:57.679000	3.116875e+01	C
1962	2024-07-02 18:19:58.562000	3.125430e+01	C
1963	2024-07-02 18:19:59.887000	3.186348e+01	C
1964	2024-07-02 18:20:00.850000	3.188171e+01	C
1965	2024-07-02 18:20:01.774000	3.177232e+01	C
1966	2024-07-02 18:20:02.657000	3.128483e+01	C
1967	2024-07-02 18:20:03.580000	3.158976e+01	C
1968	2024-07-02 18:20:04.905000	3.194244e+01	C
1969	2024-07-02 18:20:05.748000	3.174799e+01	C
1970	2024-07-02 18:20:06.632000	3.197279e+01	C
1971	2024-07-02 18:20:07.595000	3.170541e+01	C
1972	2024-07-02 18:20:08.920000	3.141300e+01	C
1973	2024-07-02 18:20:09.803000	3.194244e+01	C
1974	2024-07-02 18:20:10.686000	3.235453e+01	C
1975	2024-07-02 18:20:11.650000	3.088106e+01	C
1976	2024-07-02 18:20:12.613000	3.037121e+01	C
1977	2024-07-02 18:20:13.938000	3.094233e+01	C
1978	2024-07-02 18:20:14.821000	3.046967e+01	C
1979	2024-07-02 18:20:15.785000	3.137640e+01	C
1980	2024-07-02 18:20:16.668000	3.045122e+01	C
1981	2024-07-02 18:20:17.551000	3.016168e+01	C
1982	2024-07-02 18:20:18.876000	3.058035e+01	C
1983	2024-07-02 18:20:19.759000	3.034658e+01	C
1984	2024-07-02 18:20:20.643000	3.029730e+01	C
1985	2024-07-02 18:20:21.606000	3.058035e+01	C
1986	2024-07-02 18:20:22.931000	3.147398e+01	C
1987	2024-07-02 18:20:23.814000	3.228796e+01	C
1988	2024-07-02 18:20:24.697000	3.228191e+01	C
1989	2024-07-02 18:20:25.580000	3.064178e+01	C
1990	2024-07-02 18:20:26.946000	3.263848e+01	C
1991	2024-07-02 18:20:27.949000	3.173583e+01	C
1992	2024-07-02 18:20:28.875000	3.197279e+01	C
1993	2024-07-02 18:20:29.758000	3.146179e+01	C
1994	2024-07-02 18:20:30.641000	3.208805e+01	C
1995	2024-07-02 18:20:31.604000	3.208199e+01	C
1996	2024-07-02 18:20:32.929000	3.188171e+01	C
1997	2024-07-02 18:20:33.893000	3.183310e+01	C
1998	2024-07-02 18:20:34.776000	3.206986e+01	C
1999	2024-07-02 18:20:35.659000	3.127873e+01	C
2000	2024-07-02 18:20:36.542000	3.259019e+01	C
2001	2024-07-02 18:20:37.867000	3.107701e+01	C
2002	2024-07-02 18:20:38.791000	3.153493e+01	C
2003	2024-07-02 18:20:39.675000	3.203954e+01	C
2004	2024-07-02 18:20:40.637000	3.114429e+01	C
2005	2024-07-02 18:20:41.561000	3.125430e+01	C
2006	2024-07-02 18:20:42.886000	3.102193e+01	C
2007	2024-07-02 18:20:43.889000	3.143130e+01	C
2008	2024-07-02 18:20:44.813000	3.182095e+01	C
2009	2024-07-02 18:20:45.776000	3.172366e+01	C
2010	2024-07-02 18:20:46.659000	3.151665e+01	C
2011	2024-07-02 18:20:47.543000	3.168107e+01	C
2012	2024-07-02 18:20:48.948000	3.174191e+01	C
2013	2024-07-02 18:20:49.911000	3.183310e+01	C
2014	2024-07-02 18:20:50.794000	3.167499e+01	C
2015	2024-07-02 18:20:51.678000	3.182703e+01	C
2016	2024-07-02 18:20:52.561000	3.171150e+01	C
2017	2024-07-02 18:20:53.886000	3.191208e+01	C
2018	2024-07-02 18:20:54.769000	3.187564e+01	C
2019	2024-07-02 18:20:55.652000	3.176624e+01	C
2020	2024-07-02 18:20:56.537000	3.180879e+01	C
2021	2024-07-02 18:20:57.942000	3.183310e+01	C
2022	2024-07-02 18:20:58.903000	3.198493e+01	C
2023	2024-07-02 18:20:59.786000	3.179663e+01	C
2024	2024-07-02 18:21:00.750000	3.165673e+01	C
2025	2024-07-02 18:21:01.715000	3.172366e+01	C
2026	2024-07-02 18:21:02.597000	3.138250e+01	C
2027	2024-07-02 18:21:03.561000	3.143740e+01	C
2028	2024-07-02 18:21:04.846000	3.162629e+01	C
2029	2024-07-02 18:21:05.729000	3.126651e+01	C
2030	2024-07-02 18:21:06.612000	3.217897e+01	C
2031	2024-07-02 18:21:07.937000	3.298791e+01	C
2032	2024-07-02 18:21:08.780000	3.208805e+01	C
2033	2024-07-02 18:21:09.663000	3.221531e+01	C
2034	2024-07-02 18:21:10.707000	3.140080e+01	C
2035	2024-07-02 18:21:11.591000	3.129094e+01	C
2036	2024-07-02 18:21:12.915000	3.243918e+01	C
2037	2024-07-02 18:21:13.839000	3.046352e+01	C
2038	2024-07-02 18:21:14.722000	3.094233e+01	C
2039	2024-07-02 18:21:15.605000	3.128483e+01	C
2040	2024-07-02 18:21:16.930000	3.034658e+01	C
2041	2024-07-02 18:21:17.893000	3.206986e+01	C
2042	2024-07-02 18:21:18.777000	3.168107e+01	C
2043	2024-07-02 18:21:19.740000	3.220320e+01	C
2044	2024-07-02 18:21:20.706000	3.246336e+01	C
2045	2024-07-02 18:21:21.589000	3.202134e+01	C
2046	2024-07-02 18:21:22.994000	3.225164e+01	C
2047	2024-07-02 18:21:23.877000	3.160194e+01	C
2048	2024-07-02 18:21:24.760000	3.135199e+01	C
2049	2024-07-02 18:21:25.644000	3.186348e+01	C
2050	2024-07-02 18:21:26.969000	3.090557e+01	C
2051	2024-07-02 18:21:27.852000	3.118708e+01	C
2052	2024-07-02 18:21:28.735000	3.130926e+01	C
2053	2024-07-02 18:21:29.699000	3.105254e+01	C
2054	2024-07-02 18:21:30.582000	3.067249e+01	C
2055	2024-07-02 18:21:31.907000	3.132757e+01	C
2056	2024-07-02 18:21:33.392000	3.797939e+01	C
2057	2024-07-02 18:21:33.874000	3.206986e+01	C
2058	2024-07-02 18:21:34.757000	3.216079e+01	C
2059	2024-07-02 18:21:35.640000	3.248753e+01	C
2060	2024-07-02 18:21:37.045000	3.228191e+01	C
2061	2024-07-02 18:21:38.009000	3.230007e+01	C
2062	2024-07-02 18:21:38.892000	3.238477e+01	C
2063	2024-07-02 18:21:39.775000	3.250565e+01	C
2064	2024-07-02 18:21:40.699000	3.264451e+01	C
2065	2024-07-02 18:21:41.582000	3.277717e+01	C
2066	2024-07-02 18:21:42.545000	3.275306e+01	C
2067	2024-07-02 18:21:43.950000	3.290366e+01	C
2068	2024-07-02 18:21:44.834000	3.312618e+01	C
2069	2024-07-02 18:21:45.757000	3.274704e+01	C
2070	2024-07-02 18:21:46.640000	3.283140e+01	C
2071	2024-07-02 18:21:47.965000	3.299392e+01	C
2072	2024-07-02 18:21:48.848000	3.271689e+01	C
2073	2024-07-02 18:21:49.732000	3.268071e+01	C
2074	2024-07-02 18:21:50.655000	3.202134e+01	C
2075	2024-07-02 18:21:51.538000	3.300595e+01	C
2076	2024-07-02 18:21:52.943000	3.263848e+01	C
2077	2024-07-02 18:21:53.826000	3.248753e+01	C
2078	2024-07-02 18:21:54.710000	3.234848e+01	C
2079	2024-07-02 18:21:55.593000	3.277717e+01	C
2080	2024-07-02 18:21:56.877000	3.292172e+01	C
2081	2024-07-02 18:21:57.761000	3.334826e+01	C
2082	2024-07-02 18:21:58.644000	3.309012e+01	C
2083	2024-07-02 18:21:59.527000	3.308411e+01	C
2084	2024-07-02 18:22:00.932000	3.299994e+01	C
2085	2024-07-02 18:22:01.816000	3.242105e+01	C
2086	2024-07-02 18:22:02.699000	3.280730e+01	C
2087	2024-07-02 18:22:03.582000	3.245127e+01	C
2088	2024-07-02 18:22:04.907000	3.233033e+01	C
2089	2024-07-02 18:22:05.870000	3.302399e+01	C
2090	2024-07-02 18:22:06.834000	3.336625e+01	C
2091	2024-07-02 18:22:07.838000	3.275909e+01	C
2092	2024-07-02 18:22:08.801000	3.301197e+01	C
2093	2024-07-02 18:22:09.684000	3.247544e+01	C
2094	2024-07-02 18:22:10.568000	3.390458e+01	C
2095	2024-07-02 18:22:11.531000	3.241500e+01	C
2096	2024-07-02 18:22:12.856000	3.269277e+01	C
2097	2024-07-02 18:22:13.779000	3.168107e+01	C
2098	2024-07-02 18:22:14.743000	3.234243e+01	C
2099	2024-07-02 18:22:15.626000	3.225770e+01	C
2100	2024-07-02 18:22:16.589000	3.376724e+01	C
2101	2024-07-02 18:22:17.914000	3.343218e+01	C
2102	2024-07-02 18:22:18.838000	3.339023e+01	C
2103	2024-07-02 18:22:19.801000	3.252377e+01	C
2104	2024-07-02 18:22:20.644000	3.179056e+01	C
2105	2024-07-02 18:22:21.528000	3.285549e+01	C
2106	2024-07-02 18:22:22.892000	3.220926e+01	C
2107	2024-07-02 18:22:23.776000	3.223953e+01	C
2108	2024-07-02 18:22:24.659000	3.168716e+01	C
2109	2024-07-02 18:22:25.582000	3.382697e+01	C
2110	2024-07-02 18:22:26.867000	3.367161e+01	C
2111	2024-07-02 18:22:27.750000	3.333627e+01	C
2112	2024-07-02 18:22:28.633000	3.260227e+01	C
2113	2024-07-02 18:22:29.960000	3.241500e+01	C
2114	2024-07-02 18:22:30.841000	3.303001e+01	C
2115	2024-07-02 18:22:31.725000	3.316222e+01	C
2116	2024-07-02 18:22:32.608000	3.245127e+01	C
2117	2024-07-02 18:22:33.933000	3.266864e+01	C
2118	2024-07-02 18:22:34.977000	3.241500e+01	C
2119	2024-07-02 18:22:35.860000	3.214867e+01	C
2120	2024-07-02 18:22:36.743000	3.225770e+01	C
2121	2024-07-02 18:22:37.626000	3.199100e+01	C
2122	2024-07-02 18:22:38.951000	3.197279e+01	C
2123	2024-07-02 18:22:39.796000	3.214867e+01	C
2124	2024-07-02 18:22:40.760000	3.210624e+01	C
2125	2024-07-02 18:22:41.683000	3.222742e+01	C
2126	2024-07-02 18:22:42.646000	3.230612e+01	C
2127	2024-07-02 18:22:43.528000	3.216079e+01	C
2128	2024-07-02 18:22:44.852000	3.223348e+01	C
2129	2024-07-02 18:22:45.816000	3.200313e+01	C
2130	2024-07-02 18:22:46.699000	3.203954e+01	C
2131	2024-07-02 18:22:47.663000	3.259019e+01	C
2132	2024-07-02 18:22:48.546000	3.225770e+01	C
2133	2024-07-02 18:22:49.871000	3.206986e+01	C
2134	2024-07-02 18:22:50.754000	3.237267e+01	C
2135	2024-07-02 18:22:51.718000	3.211230e+01	C
2136	2024-07-02 18:22:52.603000	3.182095e+01	C
2137	2024-07-02 18:22:54.008000	3.243918e+01	C
2138	2024-07-02 18:22:54.530000	3.241500e+01	C
2139	2024-07-02 18:22:55.855000	3.206986e+01	C
2140	2024-07-02 18:22:56.818000	3.257208e+01	C
0	2024-07-02 17:47:15.951000	3.148008e+01	C
1	2024-07-02 17:47:16.916000	3.155321e+01	C
2	2024-07-02 17:47:17.799000	3.152275e+01	C
3	2024-07-02 17:47:18.762000	3.126651e+01	C
4	2024-07-02 17:47:19.606000	3.117486e+01	C
5	2024-07-02 17:47:21.011000	3.130315e+01	C
6	2024-07-02 17:47:21.974000	3.148008e+01	C
7	2024-07-02 17:47:22.857000	3.142520e+01	C
8	2024-07-02 17:47:23.821000	3.155321e+01	C
9	2024-07-02 17:47:24.784000	3.123597e+01	C
10	2024-07-02 17:47:25.668000	3.126651e+01	C
11	2024-07-02 17:47:26.551000	3.213049e+01	C
12	2024-07-02 17:47:27.595000	3.198493e+01	C
13	2024-07-02 17:47:28.919000	3.117486e+01	C
14	2024-07-02 17:47:29.802000	3.275306e+01	C
15	2024-07-02 17:47:30.686000	3.346813e+01	C
16	2024-07-02 17:47:31.569000	3.340222e+01	C
17	2024-07-02 17:47:32.854000	3.290968e+01	C
18	2024-07-02 17:47:33.737000	3.330028e+01	C
19	2024-07-02 17:47:34.620000	3.321626e+01	C
20	2024-07-02 17:47:36.025000	3.300595e+01	C
21	2024-07-02 17:47:36.908000	3.295181e+01	C
22	2024-07-02 17:47:37.792000	3.273498e+01	C
23	2024-07-02 17:47:38.834000	3.280128e+01	C
24	2024-07-02 17:47:39.718000	3.315021e+01	C
25	2024-07-02 17:47:40.603000	3.196065e+01	C
26	2024-07-02 17:47:41.567000	3.203954e+01	C
27	2024-07-02 17:47:42.891000	3.117486e+01	C
28	2024-07-02 17:47:43.775000	3.024184e+01	C
29	2024-07-02 17:47:44.658000	3.281935e+01	C
30	2024-07-02 17:47:45.541000	3.091783e+01	C
31	2024-07-02 17:47:46.946000	3.145569e+01	C
32	2024-07-02 17:47:47.829000	3.313219e+01	C
33	2024-07-02 17:47:48.712000	3.146789e+01	C
34	2024-07-02 17:47:49.676000	3.115652e+01	C
35	2024-07-02 17:47:50.559000	3.242105e+01	C
36	2024-07-02 17:47:51.964000	3.207592e+01	C
37	2024-07-02 17:47:52.848000	3.312618e+01	C
38	2024-07-02 17:47:53.891000	3.343218e+01	C
39	2024-07-02 17:47:54.775000	3.065406e+01	C
40	2024-07-02 17:47:55.658000	3.177840e+01	C
41	2024-07-02 17:47:56.702000	3.256001e+01	C
42	2024-07-02 17:47:57.584000	3.296986e+01	C
43	2024-07-02 17:47:58.909000	3.281333e+01	C
44	2024-07-02 17:47:59.792000	3.304805e+01	C
45	2024-07-02 17:48:00.675000	3.292774e+01	C
46	2024-07-02 17:48:01.558000	3.296986e+01	C
47	2024-07-02 17:48:02.923000	3.290366e+01	C
48	2024-07-02 17:48:03.887000	3.277114e+01	C
49	2024-07-02 17:48:04.770000	3.286753e+01	C
50	2024-07-02 17:48:05.653000	3.283140e+01	C
51	2024-07-02 17:48:06.697000	3.285549e+01	C
52	2024-07-02 17:48:07.581000	3.220926e+01	C
53	2024-07-02 17:48:08.544000	3.203954e+01	C
54	2024-07-02 17:48:09.909000	3.146789e+01	C
55	2024-07-02 17:48:10.792000	3.267467e+01	C
56	2024-07-02 17:48:11.756000	3.140080e+01	C
57	2024-07-02 17:48:12.639000	3.118097e+01	C
58	2024-07-02 17:48:13.964000	3.151056e+01	C
59	2024-07-02 17:48:14.927000	3.182095e+01	C
60	2024-07-02 17:48:15.811000	3.066021e+01	C
61	2024-07-02 17:48:16.694000	3.116875e+01	C
62	2024-07-02 17:48:17.577000	3.127873e+01	C
63	2024-07-02 17:48:18.982000	3.109536e+01	C
64	2024-07-02 17:48:19.948000	3.104642e+01	C
65	2024-07-02 17:48:20.831000	3.075842e+01	C
66	2024-07-02 17:48:21.714000	3.123597e+01	C
67	2024-07-02 17:48:22.597000	3.197279e+01	C
68	2024-07-02 17:48:24.002000	3.188778e+01	C
69	2024-07-02 17:48:24.885000	3.194244e+01	C
70	2024-07-02 17:48:25.769000	3.105254e+01	C
71	2024-07-02 17:48:26.812000	3.061721e+01	C
72	2024-07-02 17:48:27.696000	3.074001e+01	C
73	2024-07-02 17:48:28.579000	3.059878e+01	C
74	2024-07-02 17:48:29.623000	3.163238e+01	C
75	2024-07-02 17:48:30.947000	7.320997e+01	C
76	2024-07-02 17:48:31.911000	3.756956e+01	C
77	2024-07-02 17:48:32.875000	3.254189e+01	C
78	2024-07-02 17:48:33.758000	3.266864e+01	C
79	2024-07-02 17:48:34.639000	3.259019e+01	C
80	2024-07-02 17:48:35.603000	3.256604e+01	C
81	2024-07-02 17:48:36.566000	3.295181e+01	C
82	2024-07-02 17:48:37.891000	3.299392e+01	C
83	2024-07-02 17:48:38.774000	3.340821e+01	C
84	2024-07-02 17:48:39.657000	3.315622e+01	C
85	2024-07-02 17:48:40.982000	3.339023e+01	C
86	2024-07-02 17:48:41.906000	3.323427e+01	C
87	2024-07-02 17:48:42.869000	3.304805e+01	C
88	2024-07-02 17:48:43.752000	3.471328e+01	C
89	2024-07-02 17:48:44.676000	3.418470e+01	C
90	2024-07-02 17:48:45.559000	3.404174e+01	C
91	2024-07-02 17:48:46.884000	3.259623e+01	C
92	2024-07-02 17:48:47.928000	3.253585e+01	C
93	2024-07-02 17:48:48.811000	3.198493e+01	C
94	2024-07-02 17:48:49.694000	3.214867e+01	C
95	2024-07-02 17:48:50.577000	3.220926e+01	C
96	2024-07-02 17:48:51.902000	3.252377e+01	C
97	2024-07-02 17:48:52.745000	3.212442e+01	C
98	2024-07-02 17:48:53.628000	3.214261e+01	C
99	2024-07-02 17:48:54.552000	3.219714e+01	C
100	2024-07-02 17:48:55.877000	3.209412e+01	C
101	2024-07-02 17:48:56.840000	3.196672e+01	C
102	2024-07-02 17:48:57.723000	3.268071e+01	C
103	2024-07-02 17:48:58.607000	3.202134e+01	C
104	2024-07-02 17:48:59.931000	3.284344e+01	C
105	2024-07-02 17:49:00.895000	3.222137e+01	C
106	2024-07-02 17:49:01.859000	3.189386e+01	C
107	2024-07-02 17:49:02.742000	3.236057e+01	C
108	2024-07-02 17:49:03.625000	3.259019e+01	C
109	2024-07-02 17:49:04.950000	3.230007e+01	C
110	2024-07-02 17:49:05.836000	3.253585e+01	C
111	2024-07-02 17:49:06.719000	3.217897e+01	C
112	2024-07-02 17:49:07.602000	3.228191e+01	C
113	2024-07-02 17:49:08.927000	3.255397e+01	C
114	2024-07-02 17:49:09.810000	3.235453e+01	C
115	2024-07-02 17:49:10.694000	3.293375e+01	C
116	2024-07-02 17:49:11.577000	3.262641e+01	C
117	2024-07-02 17:49:12.540000	3.253585e+01	C
118	2024-07-02 17:49:13.865000	3.275909e+01	C
119	2024-07-02 17:49:14.829000	3.260227e+01	C
120	2024-07-02 17:49:15.672000	3.289162e+01	C
121	2024-07-02 17:49:16.555000	3.240291e+01	C
122	2024-07-02 17:49:17.599000	3.258416e+01	C
123	2024-07-02 17:49:18.924000	3.250565e+01	C
124	2024-07-02 17:49:19.807000	3.256604e+01	C
125	2024-07-02 17:49:20.771000	3.304203e+01	C
126	2024-07-02 17:49:21.694000	3.297588e+01	C
127	2024-07-02 17:49:22.577000	3.303602e+01	C
128	2024-07-02 17:49:23.540000	3.219714e+01	C
129	2024-07-02 17:49:24.865000	3.239686e+01	C
130	2024-07-02 17:49:25.749000	3.351604e+01	C
131	2024-07-02 17:49:26.752000	3.291570e+01	C
132	2024-07-02 17:49:27.635000	3.307209e+01	C
133	2024-07-02 17:49:28.919000	3.233033e+01	C
134	2024-07-02 17:49:29.842000	3.166890e+01	C
135	2024-07-02 17:49:30.726000	3.180879e+01	C
136	2024-07-02 17:49:31.609000	3.223348e+01	C
137	2024-07-02 17:49:32.653000	3.219108e+01	C
138	2024-07-02 17:49:33.536000	3.210624e+01	C
139	2024-07-02 17:49:34.941000	3.202134e+01	C
140	2024-07-02 17:49:35.907000	3.211230e+01	C
141	2024-07-02 17:49:36.790000	3.208805e+01	C
142	2024-07-02 17:49:37.673000	3.220320e+01	C
143	2024-07-02 17:49:38.637000	3.147398e+01	C
144	2024-07-02 17:49:39.961000	3.303602e+01	C
145	2024-07-02 17:49:40.844000	3.154103e+01	C
146	2024-07-02 17:49:41.728000	3.231217e+01	C
147	2024-07-02 17:49:42.691000	3.239686e+01	C
148	2024-07-02 17:49:43.574000	3.233033e+01	C
149	2024-07-02 17:49:44.899000	3.222742e+01	C
150	2024-07-02 17:49:45.783000	3.245127e+01	C
151	2024-07-02 17:49:46.666000	3.280730e+01	C
152	2024-07-02 17:49:47.629000	3.243918e+01	C
153	2024-07-02 17:49:48.593000	3.256001e+01	C
154	2024-07-02 17:49:49.998000	3.240291e+01	C
155	2024-07-02 17:49:51.001000	3.277717e+01	C
156	2024-07-02 17:49:51.965000	3.212442e+01	C
157	2024-07-02 17:49:52.848000	3.145569e+01	C
158	2024-07-02 17:49:53.731000	3.156539e+01	C
159	2024-07-02 17:49:54.615000	3.153493e+01	C
160	2024-07-02 17:49:56.020000	3.182095e+01	C
161	2024-07-02 17:49:56.903000	3.208199e+01	C
162	2024-07-02 17:49:57.786000	3.220926e+01	C
163	2024-07-02 17:49:58.670000	3.206986e+01	C
164	2024-07-02 17:49:59.553000	3.228796e+01	C
165	2024-07-02 17:50:00.958000	3.218502e+01	C
166	2024-07-02 17:50:01.841000	3.240895e+01	C
167	2024-07-02 17:50:02.724000	3.263848e+01	C
168	2024-07-02 17:50:03.607000	3.282537e+01	C
169	2024-07-02 17:50:05.013000	3.236057e+01	C
170	2024-07-02 17:50:05.896000	3.255397e+01	C
171	2024-07-02 17:50:06.779000	3.281333e+01	C
172	2024-07-02 17:50:07.823000	3.234243e+01	C
173	2024-07-02 17:50:08.706000	3.203954e+01	C
174	2024-07-02 17:50:09.589000	3.155321e+01	C
175	2024-07-02 17:50:10.553000	3.258416e+01	C
176	2024-07-02 17:50:11.878000	3.275909e+01	C
177	2024-07-02 17:50:12.761000	3.254793e+01	C
178	2024-07-02 17:50:13.644000	3.285549e+01	C
179	2024-07-02 17:50:15.049000	3.316823e+01	C
180	2024-07-02 17:50:15.973000	3.225770e+01	C
181	2024-07-02 17:50:16.535000	3.196065e+01	C
182	2024-07-02 17:50:17.860000	3.175407e+01	C
183	2024-07-02 17:50:18.823000	3.216685e+01	C
184	2024-07-02 17:50:19.707000	3.215473e+01	C
185	2024-07-02 17:50:20.670000	3.209412e+01	C
186	2024-07-02 17:50:21.633000	3.217290e+01	C
187	2024-07-02 17:50:22.958000	3.229402e+01	C
188	2024-07-02 17:50:23.922000	3.214261e+01	C
189	2024-07-02 17:50:24.845000	3.262037e+01	C
190	2024-07-02 17:50:25.728000	3.241500e+01	C
191	2024-07-02 17:50:26.692000	3.239686e+01	C
192	2024-07-02 17:50:27.575000	3.254793e+01	C
193	2024-07-02 17:50:28.900000	3.248753e+01	C
194	2024-07-02 17:50:29.783000	3.263244e+01	C
195	2024-07-02 17:50:30.666000	3.230612e+01	C
196	2024-07-02 17:50:31.590000	3.009998e+01	C
197	2024-07-02 17:50:32.915000	3.255397e+01	C
198	2024-07-02 17:50:33.758000	3.239686e+01	C
199	2024-07-02 17:50:34.641000	3.252377e+01	C
200	2024-07-02 17:50:35.564000	3.251773e+01	C
201	2024-07-02 17:50:36.889000	3.245127e+01	C
202	2024-07-02 17:50:37.933000	3.260830e+01	C
203	2024-07-02 17:50:38.816000	3.248148e+01	C
204	2024-07-02 17:50:39.699000	3.231823e+01	C
205	2024-07-02 17:50:40.663000	3.386280e+01	C
206	2024-07-02 17:50:41.626000	3.169324e+01	C
207	2024-07-02 17:50:42.951000	3.172975e+01	C
208	2024-07-02 17:50:43.995000	3.200313e+01	C
209	2024-07-02 17:50:44.878000	3.218502e+01	C
210	2024-07-02 17:50:45.761000	3.226375e+01	C
211	2024-07-02 17:50:46.645000	3.226375e+01	C
212	2024-07-02 17:50:47.969000	3.222137e+01	C
213	2024-07-02 17:50:48.933000	3.268071e+01	C
214	2024-07-02 17:50:49.816000	3.220926e+01	C
215	2024-07-02 17:50:50.780000	3.162629e+01	C
216	2024-07-02 17:50:51.743000	3.169933e+01	C
217	2024-07-02 17:50:52.626000	3.209412e+01	C
218	2024-07-02 17:50:53.590000	3.215473e+01	C
219	2024-07-02 17:50:54.915000	3.242709e+01	C
220	2024-07-02 17:50:55.800000	3.234243e+01	C
221	2024-07-02 17:50:56.683000	3.236662e+01	C
222	2024-07-02 17:50:57.566000	3.151665e+01	C
223	2024-07-02 17:50:58.891000	3.114429e+01	C
224	2024-07-02 17:50:59.775000	3.228191e+01	C
225	2024-07-02 17:51:00.698000	3.231217e+01	C
226	2024-07-02 17:51:01.581000	3.170541e+01	C
227	2024-07-02 17:51:02.946000	3.208805e+01	C
228	2024-07-02 17:51:03.828000	3.177840e+01	C
229	2024-07-02 17:51:04.711000	3.228191e+01	C
230	2024-07-02 17:51:05.594000	3.289162e+01	C
231	2024-07-02 17:51:06.960000	3.165673e+01	C
232	2024-07-02 17:51:07.923000	3.169933e+01	C
233	2024-07-02 17:51:08.806000	3.189993e+01	C
234	2024-07-02 17:51:09.770000	3.189386e+01	C
235	2024-07-02 17:51:10.733000	3.183918e+01	C
236	2024-07-02 17:51:11.617000	3.205167e+01	C
237	2024-07-02 17:51:12.580000	3.186348e+01	C
238	2024-07-02 17:51:13.905000	3.198493e+01	C
239	2024-07-02 17:51:14.830000	3.237267e+01	C
240	2024-07-02 17:51:15.794000	3.249357e+01	C
241	2024-07-02 17:51:16.677000	3.261434e+01	C
242	2024-07-02 17:51:17.560000	3.275306e+01	C
243	2024-07-02 17:51:18.604000	3.270483e+01	C
244	2024-07-02 17:51:20.009000	3.292774e+01	C
245	2024-07-02 17:51:20.892000	3.295782e+01	C
246	2024-07-02 17:51:21.856000	3.279525e+01	C
247	2024-07-02 17:51:22.739000	3.308411e+01	C
248	2024-07-02 17:51:23.703000	3.285549e+01	C
249	2024-07-02 17:51:24.666000	3.314420e+01	C
250	2024-07-02 17:51:25.630000	3.302399e+01	C
251	2024-07-02 17:51:26.995000	3.293375e+01	C
252	2024-07-02 17:51:27.878000	3.280128e+01	C
253	2024-07-02 17:51:28.761000	3.309012e+01	C
254	2024-07-02 17:51:29.644000	3.248753e+01	C
255	2024-07-02 17:51:30.568000	3.303602e+01	C
256	2024-07-02 17:51:32.093000	3.762159e+01	C
257	2024-07-02 17:51:32.976000	3.156539e+01	C
258	2024-07-02 17:51:33.860000	3.183918e+01	C
259	2024-07-02 17:51:34.823000	3.191815e+01	C
260	2024-07-02 17:51:35.666000	3.155930e+01	C
261	2024-07-02 17:51:36.550000	3.164456e+01	C
262	2024-07-02 17:51:37.874000	3.165064e+01	C
263	2024-07-02 17:51:38.758000	3.122986e+01	C
264	2024-07-02 17:51:39.721000	3.048813e+01	C
265	2024-07-02 17:51:40.604000	3.118708e+01	C
266	2024-07-02 17:51:41.568000	3.196065e+01	C
267	2024-07-02 17:51:42.973000	3.149837e+01	C
268	2024-07-02 17:51:43.856000	3.098520e+01	C
269	2024-07-02 17:51:44.780000	3.169933e+01	C
270	2024-07-02 17:51:45.663000	3.263244e+01	C
271	2024-07-02 17:51:46.546000	3.212442e+01	C
272	2024-07-02 17:51:47.951000	3.159585e+01	C
273	2024-07-02 17:51:48.834000	3.223953e+01	C
274	2024-07-02 17:51:49.717000	3.130315e+01	C
275	2024-07-02 17:51:50.600000	3.241500e+01	C
276	2024-07-02 17:51:51.563000	3.174799e+01	C
277	2024-07-02 17:51:52.968000	3.105254e+01	C
278	2024-07-02 17:51:53.852000	3.137640e+01	C
279	2024-07-02 17:51:54.735000	3.108925e+01	C
280	2024-07-02 17:51:55.618000	3.125430e+01	C
281	2024-07-02 17:51:56.582000	3.144959e+01	C
282	2024-07-02 17:51:57.585000	3.165673e+01	C
283	2024-07-02 17:51:58.910000	3.154103e+01	C
284	2024-07-02 17:51:59.954000	3.158976e+01	C
285	2024-07-02 17:52:00.837000	3.165064e+01	C
286	2024-07-02 17:52:01.722000	3.174191e+01	C
287	2024-07-02 17:52:02.686000	3.157758e+01	C
288	2024-07-02 17:52:03.649000	3.157149e+01	C
289	2024-07-02 17:52:04.974000	3.180271e+01	C
290	2024-07-02 17:52:05.857000	3.189993e+01	C
291	2024-07-02 17:52:06.741000	3.206986e+01	C
292	2024-07-02 17:52:07.703000	3.162629e+01	C
293	2024-07-02 17:52:08.586000	3.170541e+01	C
294	2024-07-02 17:52:09.911000	3.137029e+01	C
295	2024-07-02 17:52:10.794000	3.119931e+01	C
296	2024-07-02 17:52:11.679000	3.138250e+01	C
297	2024-07-02 17:52:12.642000	3.153493e+01	C
298	2024-07-02 17:52:13.967000	3.175407e+01	C
299	2024-07-02 17:52:14.890000	3.160803e+01	C
300	2024-07-02 17:52:15.774000	3.088719e+01	C
301	2024-07-02 17:52:16.737000	3.136419e+01	C
302	2024-07-02 17:52:17.741000	3.130926e+01	C
303	2024-07-02 17:52:18.703000	3.167499e+01	C
304	2024-07-02 17:52:19.667000	3.094846e+01	C
305	2024-07-02 17:52:20.550000	3.121153e+01	C
306	2024-07-02 17:52:21.915000	3.134588e+01	C
307	2024-07-02 17:52:22.798000	3.150446e+01	C
308	2024-07-02 17:52:23.722000	3.154103e+01	C
309	2024-07-02 17:52:24.605000	3.135809e+01	C
310	2024-07-02 17:52:25.568000	3.125430e+01	C
311	2024-07-02 17:52:26.853000	3.054347e+01	C
312	2024-07-02 17:52:27.816000	3.098520e+01	C
313	2024-07-02 17:52:28.700000	3.146179e+01	C
314	2024-07-02 17:52:29.583000	3.147398e+01	C
315	2024-07-02 17:52:30.546000	3.284344e+01	C
316	2024-07-02 17:52:31.952000	3.163238e+01	C
317	2024-07-02 17:52:32.835000	3.173583e+01	C
318	2024-07-02 17:52:33.718000	3.160194e+01	C
319	2024-07-02 17:52:34.601000	3.086880e+01	C
320	2024-07-02 17:52:35.926000	3.191208e+01	C
321	2024-07-02 17:52:36.809000	3.185741e+01	C
322	2024-07-02 17:52:37.692000	3.214261e+01	C
323	2024-07-02 17:52:38.576000	3.220320e+01	C
324	2024-07-02 17:52:39.900000	3.356393e+01	C
325	2024-07-02 17:52:40.904000	3.148008e+01	C
326	2024-07-02 17:52:41.787000	3.230007e+01	C
327	2024-07-02 17:52:42.751000	3.104642e+01	C
328	2024-07-02 17:52:43.634000	3.240895e+01	C
329	2024-07-02 17:52:44.597000	3.205167e+01	C
330	2024-07-02 17:52:45.561000	3.158976e+01	C
331	2024-07-02 17:52:46.966000	3.071546e+01	C
332	2024-07-02 17:52:47.930000	3.083202e+01	C
333	2024-07-02 17:52:48.813000	3.086267e+01	C
334	2024-07-02 17:52:49.696000	3.096071e+01	C
335	2024-07-02 17:52:50.660000	3.119931e+01	C
336	2024-07-02 17:52:51.543000	3.102193e+01	C
337	2024-07-02 17:52:52.868000	3.088106e+01	C
338	2024-07-02 17:52:53.751000	3.116875e+01	C
339	2024-07-02 17:52:54.634000	3.144350e+01	C
340	2024-07-02 17:52:55.598000	3.144959e+01	C
341	2024-07-02 17:52:56.923000	3.144959e+01	C
342	2024-07-02 17:52:57.806000	3.150446e+01	C
343	2024-07-02 17:52:58.689000	3.102193e+01	C
344	2024-07-02 17:52:59.572000	3.135809e+01	C
345	2024-07-02 17:53:00.897000	3.155321e+01	C
346	2024-07-02 17:53:01.860000	3.125430e+01	C
347	2024-07-02 17:53:02.744000	3.100969e+01	C
348	2024-07-02 17:53:03.627000	3.086880e+01	C
349	2024-07-02 17:53:04.671000	3.113206e+01	C
350	2024-07-02 17:53:05.554000	3.131536e+01	C
351	2024-07-02 17:53:06.879000	3.135809e+01	C
352	2024-07-02 17:53:07.802000	3.134588e+01	C
353	2024-07-02 17:53:08.685000	3.127873e+01	C
354	2024-07-02 17:53:09.569000	3.124208e+01	C
355	2024-07-02 17:53:10.894000	3.158976e+01	C
356	2024-07-02 17:53:11.777000	3.124208e+01	C
357	2024-07-02 17:53:12.660000	3.116263e+01	C
358	2024-07-02 17:53:13.543000	3.096683e+01	C
359	2024-07-02 17:53:14.948000	3.116875e+01	C
360	2024-07-02 17:53:15.835000	3.150446e+01	C
361	2024-07-02 17:53:16.798000	3.118097e+01	C
362	2024-07-02 17:53:17.681000	3.110148e+01	C
363	2024-07-02 17:53:18.645000	3.113206e+01	C
364	2024-07-02 17:53:19.608000	3.113206e+01	C
365	2024-07-02 17:53:20.572000	3.105865e+01	C
366	2024-07-02 17:53:21.977000	3.135199e+01	C
367	2024-07-02 17:53:22.860000	3.116875e+01	C
368	2024-07-02 17:53:23.743000	3.126651e+01	C
369	2024-07-02 17:53:24.627000	3.135199e+01	C
370	2024-07-02 17:53:25.951000	3.145569e+01	C
371	2024-07-02 17:53:26.874000	3.133978e+01	C
372	2024-07-02 17:53:27.757000	3.134588e+01	C
373	2024-07-02 17:53:28.640000	3.129094e+01	C
374	2024-07-02 17:53:29.604000	3.118708e+01	C
375	2024-07-02 17:53:30.928000	3.114429e+01	C
376	2024-07-02 17:53:31.812000	3.111371e+01	C
377	2024-07-02 17:53:32.695000	3.123597e+01	C
378	2024-07-02 17:53:33.659000	3.127873e+01	C
379	2024-07-02 17:53:34.542000	3.103418e+01	C
380	2024-07-02 17:53:35.947000	3.102193e+01	C
381	2024-07-02 17:53:36.830000	3.113206e+01	C
382	2024-07-02 17:53:37.713000	3.100969e+01	C
383	2024-07-02 17:53:38.597000	3.109536e+01	C
384	2024-07-02 17:53:39.560000	3.122986e+01	C
385	2024-07-02 17:53:40.885000	3.157149e+01	C
386	2024-07-02 17:53:41.808000	3.127873e+01	C
387	2024-07-02 17:53:42.692000	3.132147e+01	C
388	2024-07-02 17:53:43.575000	3.102193e+01	C
389	2024-07-02 17:53:44.900000	3.134588e+01	C
390	2024-07-02 17:53:45.783000	3.108925e+01	C
391	2024-07-02 17:53:46.666000	3.104030e+01	C
392	2024-07-02 17:53:47.549000	3.105865e+01	C
393	2024-07-02 17:53:48.874000	3.042661e+01	C
394	2024-07-02 17:53:49.837000	3.108925e+01	C
395	2024-07-02 17:53:50.721000	3.215473e+01	C
396	2024-07-02 17:53:51.604000	3.104642e+01	C
397	2024-07-02 17:53:52.648000	3.078296e+01	C
398	2024-07-02 17:53:53.973000	3.098520e+01	C
399	2024-07-02 17:53:54.936000	3.121153e+01	C
400	2024-07-02 17:53:55.900000	3.137640e+01	C
401	2024-07-02 17:53:56.785000	3.093621e+01	C
402	2024-07-02 17:53:57.668000	3.190600e+01	C
403	2024-07-02 17:53:58.632000	3.221531e+01	C
404	2024-07-02 17:53:59.957000	3.214261e+01	C
405	2024-07-02 17:54:00.840000	3.124208e+01	C
406	2024-07-02 17:54:01.723000	3.118708e+01	C
407	2024-07-02 17:54:02.686000	3.099745e+01	C
408	2024-07-02 17:54:03.971000	3.203347e+01	C
409	2024-07-02 17:54:04.935000	3.252981e+01	C
410	2024-07-02 17:54:05.898000	3.276512e+01	C
411	2024-07-02 17:54:06.781000	3.108925e+01	C
412	2024-07-02 17:54:07.745000	3.223348e+01	C
413	2024-07-02 17:54:08.707000	3.274101e+01	C
414	2024-07-02 17:54:09.591000	3.177840e+01	C
415	2024-07-02 17:54:10.554000	3.192422e+01	C
416	2024-07-02 17:54:11.999000	3.233033e+01	C
417	2024-07-02 17:54:12.883000	3.270483e+01	C
418	2024-07-02 17:54:13.766000	3.211836e+01	C
419	2024-07-02 17:54:14.729000	3.083815e+01	C
420	2024-07-02 17:54:15.613000	3.128483e+01	C
421	2024-07-02 17:54:16.897000	3.214261e+01	C
422	2024-07-02 17:54:17.780000	3.204560e+01	C
423	2024-07-02 17:54:18.826000	3.139470e+01	C
424	2024-07-02 17:54:19.709000	3.144959e+01	C
425	2024-07-02 17:54:20.591000	3.203954e+01	C
426	2024-07-02 17:54:21.635000	3.230612e+01	C
427	2024-07-02 17:54:22.959000	3.149837e+01	C
428	2024-07-02 17:54:23.923000	3.197279e+01	C
429	2024-07-02 17:54:24.846000	3.183310e+01	C
430	2024-07-02 17:54:25.729000	3.154103e+01	C
431	2024-07-02 17:54:26.693000	3.126651e+01	C
432	2024-07-02 17:54:27.576000	3.110148e+01	C
433	2024-07-02 17:54:28.901000	3.118097e+01	C
434	2024-07-02 17:54:29.865000	3.121764e+01	C
435	2024-07-02 17:54:30.790000	3.168716e+01	C
436	2024-07-02 17:54:31.671000	7.271204e+01	C
437	2024-07-02 17:54:32.634000	3.780062e+01	C
438	2024-07-02 17:54:33.919000	3.243918e+01	C
439	2024-07-02 17:54:34.762000	3.235453e+01	C
440	2024-07-02 17:54:35.726000	3.251773e+01	C
441	2024-07-02 17:54:36.689000	3.274101e+01	C
442	2024-07-02 17:54:37.573000	3.212442e+01	C
443	2024-07-02 17:54:38.978000	3.177840e+01	C
444	2024-07-02 17:54:39.861000	3.108925e+01	C
445	2024-07-02 17:54:40.744000	3.126651e+01	C
446	2024-07-02 17:54:41.748000	3.169324e+01	C
447	2024-07-02 17:54:42.711000	3.144959e+01	C
448	2024-07-02 17:54:43.595000	3.157758e+01	C
449	2024-07-02 17:54:44.919000	3.145569e+01	C
450	2024-07-02 17:54:45.803000	3.149227e+01	C
451	2024-07-02 17:54:46.726000	3.164456e+01	C
452	2024-07-02 17:54:47.569000	3.158367e+01	C
453	2024-07-02 17:54:48.974000	3.184526e+01	C
454	2024-07-02 17:54:49.938000	3.104030e+01	C
455	2024-07-02 17:54:50.821000	3.059263e+01	C
456	2024-07-02 17:54:51.707000	3.125430e+01	C
457	2024-07-02 17:54:52.590000	3.114429e+01	C
458	2024-07-02 17:54:53.995000	3.135809e+01	C
459	2024-07-02 17:54:54.879000	3.045737e+01	C
460	2024-07-02 17:54:55.762000	3.072774e+01	C
461	2024-07-02 17:54:56.806000	3.169933e+01	C
462	2024-07-02 17:54:57.689000	3.017401e+01	C
463	2024-07-02 17:54:58.572000	3.040814e+01	C
464	2024-07-02 17:54:59.937000	3.261434e+01	C
465	2024-07-02 17:55:00.820000	3.121153e+01	C
466	2024-07-02 17:55:01.784000	3.030962e+01	C
467	2024-07-02 17:55:02.667000	2.904576e+01	C
468	2024-07-02 17:55:03.550000	3.241500e+01	C
469	2024-07-02 17:55:04.875000	3.240895e+01	C
470	2024-07-02 17:55:05.758000	3.149837e+01	C
471	2024-07-02 17:55:06.642000	3.201527e+01	C
472	2024-07-02 17:55:07.967000	3.284344e+01	C
473	2024-07-02 17:55:08.850000	3.337824e+01	C
474	2024-07-02 17:55:09.733000	3.317423e+01	C
475	2024-07-02 17:55:10.616000	3.182095e+01	C
476	2024-07-02 17:55:11.941000	3.174191e+01	C
477	2024-07-02 17:55:12.985000	2.923253e+01	C
478	2024-07-02 17:55:13.868000	3.116875e+01	C
479	2024-07-02 17:55:14.751000	3.231217e+01	C
480	2024-07-02 17:55:15.675000	3.177232e+01	C
481	2024-07-02 17:55:16.558000	3.196065e+01	C
482	2024-07-02 17:55:17.963000	3.140080e+01	C
483	2024-07-02 17:55:18.886000	3.150446e+01	C
484	2024-07-02 17:55:19.770000	3.191208e+01	C
485	2024-07-02 17:55:20.733000	3.196065e+01	C
486	2024-07-02 17:55:21.616000	3.197886e+01	C
487	2024-07-02 17:55:23.021000	3.193637e+01	C
488	2024-07-02 17:55:23.905000	3.214261e+01	C
489	2024-07-02 17:55:24.788000	3.188778e+01	C
490	2024-07-02 17:55:25.671000	3.215473e+01	C
491	2024-07-02 17:55:26.554000	3.202134e+01	C
492	2024-07-02 17:55:28.040000	3.181487e+01	C
493	2024-07-02 17:55:28.923000	3.182095e+01	C
494	2024-07-02 17:55:29.886000	3.184526e+01	C
495	2024-07-02 17:55:30.850000	3.196672e+01	C
496	2024-07-02 17:55:31.733000	3.199706e+01	C
497	2024-07-02 17:55:32.616000	3.202134e+01	C
498	2024-07-02 17:55:33.580000	3.214867e+01	C
499	2024-07-02 17:55:34.543000	3.211836e+01	C
500	2024-07-02 17:55:35.948000	3.222137e+01	C
501	2024-07-02 17:55:36.873000	3.205773e+01	C
502	2024-07-02 17:55:37.756000	3.217897e+01	C
503	2024-07-02 17:55:38.639000	3.194851e+01	C
504	2024-07-02 17:55:40.004000	3.225770e+01	C
505	2024-07-02 17:55:40.888000	3.221531e+01	C
506	2024-07-02 17:55:41.731000	3.194851e+01	C
507	2024-07-02 17:55:42.614000	3.194244e+01	C
508	2024-07-02 17:55:43.577000	3.193637e+01	C
509	2024-07-02 17:55:44.902000	3.179663e+01	C
510	2024-07-02 17:55:45.786000	3.177840e+01	C
511	2024-07-02 17:55:46.749000	3.208199e+01	C
512	2024-07-02 17:55:47.632000	3.206986e+01	C
513	2024-07-02 17:55:48.596000	3.166282e+01	C
514	2024-07-02 17:55:49.920000	3.169933e+01	C
515	2024-07-02 17:55:50.884000	3.132147e+01	C
516	2024-07-02 17:55:51.727000	3.139470e+01	C
517	2024-07-02 17:55:52.610000	3.158976e+01	C
518	2024-07-02 17:55:53.935000	3.165673e+01	C
519	2024-07-02 17:55:54.818000	3.141300e+01	C
520	2024-07-02 17:55:55.701000	3.159585e+01	C
521	2024-07-02 17:55:56.625000	3.246336e+01	C
522	2024-07-02 17:55:57.950000	3.184526e+01	C
523	2024-07-02 17:55:58.833000	3.171150e+01	C
524	2024-07-02 17:55:59.716000	3.143740e+01	C
525	2024-07-02 17:56:00.600000	3.140690e+01	C
526	2024-07-02 17:56:01.564000	3.165673e+01	C
527	2024-07-02 17:56:02.969000	3.157758e+01	C
528	2024-07-02 17:56:03.852000	3.176624e+01	C
529	2024-07-02 17:56:04.856000	3.165064e+01	C
530	2024-07-02 17:56:05.820000	3.174799e+01	C
531	2024-07-02 17:56:06.703000	3.168107e+01	C
532	2024-07-02 17:56:07.586000	3.197886e+01	C
533	2024-07-02 17:56:08.911000	3.179663e+01	C
534	2024-07-02 17:56:09.874000	3.205167e+01	C
535	2024-07-02 17:56:10.717000	3.212442e+01	C
536	2024-07-02 17:56:11.601000	3.132757e+01	C
537	2024-07-02 17:56:12.926000	3.129094e+01	C
538	2024-07-02 17:56:13.809000	3.186956e+01	C
539	2024-07-02 17:56:14.652000	3.152275e+01	C
540	2024-07-02 17:56:15.535000	3.178448e+01	C
541	2024-07-02 17:56:16.579000	3.141910e+01	C
542	2024-07-02 17:56:17.904000	3.170541e+01	C
543	2024-07-02 17:56:18.867000	3.149227e+01	C
544	2024-07-02 17:56:19.831000	3.166890e+01	C
545	2024-07-02 17:56:20.714000	3.172366e+01	C
546	2024-07-02 17:56:21.677000	3.144350e+01	C
547	2024-07-02 17:56:22.641000	3.170541e+01	C
548	2024-07-02 17:56:23.965000	3.134588e+01	C
549	2024-07-02 17:56:24.848000	3.238477e+01	C
550	2024-07-02 17:56:25.731000	3.225164e+01	C
551	2024-07-02 17:56:26.614000	3.141910e+01	C
552	2024-07-02 17:56:27.939000	3.129094e+01	C
553	2024-07-02 17:56:28.822000	3.159585e+01	C
554	2024-07-02 17:56:29.706000	3.159585e+01	C
555	2024-07-02 17:56:30.589000	3.164456e+01	C
556	2024-07-02 17:56:31.954000	3.130315e+01	C
557	2024-07-02 17:56:32.917000	3.159585e+01	C
558	2024-07-02 17:56:33.881000	3.152884e+01	C
559	2024-07-02 17:56:34.764000	3.153493e+01	C
560	2024-07-02 17:56:35.647000	3.140080e+01	C
561	2024-07-02 17:56:36.691000	3.154712e+01	C
562	2024-07-02 17:56:37.574000	3.162020e+01	C
563	2024-07-02 17:56:38.899000	3.130315e+01	C
564	2024-07-02 17:56:39.863000	3.093008e+01	C
565	2024-07-02 17:56:40.746000	3.116263e+01	C
566	2024-07-02 17:56:41.631000	3.151665e+01	C
567	2024-07-02 17:56:42.956000	3.140690e+01	C
568	2024-07-02 17:56:43.919000	3.162629e+01	C
569	2024-07-02 17:56:44.883000	3.157149e+01	C
570	2024-07-02 17:56:45.767000	3.127873e+01	C
571	2024-07-02 17:56:46.730000	3.134588e+01	C
572	2024-07-02 17:56:47.613000	3.155930e+01	C
573	2024-07-02 17:56:48.938000	3.131536e+01	C
574	2024-07-02 17:56:49.821000	3.154103e+01	C
575	2024-07-02 17:56:50.704000	3.122375e+01	C
576	2024-07-02 17:56:51.748000	3.123597e+01	C
577	2024-07-02 17:56:52.631000	3.132757e+01	C
578	2024-07-02 17:56:54.036000	3.143130e+01	C
579	2024-07-02 17:56:54.558000	3.185133e+01	C
580	2024-07-02 17:56:55.882000	3.146179e+01	C
581	2024-07-02 17:56:56.765000	3.176015e+01	C
582	2024-07-02 17:56:57.688000	3.172975e+01	C
583	2024-07-02 17:56:58.572000	3.146179e+01	C
584	2024-07-02 17:56:59.535000	3.154712e+01	C
585	2024-07-02 17:57:00.860000	3.141300e+01	C
586	2024-07-02 17:57:01.743000	3.140080e+01	C
587	2024-07-02 17:57:02.627000	3.127873e+01	C
588	2024-07-02 17:57:03.952000	3.129094e+01	C
589	2024-07-02 17:57:04.835000	3.151056e+01	C
590	2024-07-02 17:57:05.718000	3.119931e+01	C
591	2024-07-02 17:57:06.681000	3.122986e+01	C
592	2024-07-02 17:57:07.645000	3.205773e+01	C
593	2024-07-02 17:57:09.050000	3.151056e+01	C
594	2024-07-02 17:57:09.933000	3.148618e+01	C
595	2024-07-02 17:57:10.816000	3.130315e+01	C
596	2024-07-02 17:57:11.780000	3.160803e+01	C
597	2024-07-02 17:57:12.743000	3.158976e+01	C
598	2024-07-02 17:57:13.627000	3.133978e+01	C
599	2024-07-02 17:57:14.952000	3.135199e+01	C
600	2024-07-02 17:57:15.835000	3.165673e+01	C
601	2024-07-02 17:57:16.798000	3.152884e+01	C
602	2024-07-02 17:57:17.682000	3.147398e+01	C
603	2024-07-02 17:57:18.645000	3.149837e+01	C
604	2024-07-02 17:57:19.970000	3.169933e+01	C
605	2024-07-02 17:57:20.853000	3.178448e+01	C
606	2024-07-02 17:57:21.736000	3.171758e+01	C
607	2024-07-02 17:57:22.620000	3.145569e+01	C
608	2024-07-02 17:57:23.583000	3.152275e+01	C
609	2024-07-02 17:57:24.948000	3.144959e+01	C
610	2024-07-02 17:57:25.833000	3.175407e+01	C
611	2024-07-02 17:57:26.797000	3.149837e+01	C
612	2024-07-02 17:57:27.680000	3.146789e+01	C
613	2024-07-02 17:57:28.563000	3.156539e+01	C
614	2024-07-02 17:57:29.607000	3.142520e+01	C
615	2024-07-02 17:57:30.932000	3.172975e+01	C
616	2024-07-02 17:57:31.895000	3.180271e+01	C
617	2024-07-02 17:57:33.300000	3.765048e+01	C
618	2024-07-02 17:57:33.782000	3.166890e+01	C
619	2024-07-02 17:57:34.666000	3.200313e+01	C
620	2024-07-02 17:57:35.549000	3.195458e+01	C
621	2024-07-02 17:57:36.874000	3.188778e+01	C
622	2024-07-02 17:57:37.757000	3.179663e+01	C
623	2024-07-02 17:57:38.640000	3.191815e+01	C
624	2024-07-02 17:57:39.603000	3.105865e+01	C
625	2024-07-02 17:57:40.928000	3.140080e+01	C
626	2024-07-02 17:57:41.972000	3.193637e+01	C
627	2024-07-02 17:57:42.855000	3.179663e+01	C
628	2024-07-02 17:57:43.739000	3.216685e+01	C
629	2024-07-02 17:57:44.622000	3.183918e+01	C
630	2024-07-02 17:57:45.947000	3.188171e+01	C
631	2024-07-02 17:57:46.830000	3.225164e+01	C
632	2024-07-02 17:57:47.713000	3.214867e+01	C
633	2024-07-02 17:57:48.597000	3.130315e+01	C
634	2024-07-02 17:57:49.921000	3.177232e+01	C
635	2024-07-02 17:57:50.804000	3.227586e+01	C
636	2024-07-02 17:57:51.688000	3.124208e+01	C
637	2024-07-02 17:57:52.571000	3.090557e+01	C
638	2024-07-02 17:57:53.896000	3.110760e+01	C
639	2024-07-02 17:57:54.779000	3.171150e+01	C
640	2024-07-02 17:57:55.662000	3.181487e+01	C
641	2024-07-02 17:57:56.545000	3.217897e+01	C
642	2024-07-02 17:57:57.589000	3.249357e+01	C
643	2024-07-02 17:57:58.914000	3.159585e+01	C
644	2024-07-02 17:57:59.878000	3.152884e+01	C
645	2024-07-02 17:58:00.761000	3.148618e+01	C
646	2024-07-02 17:58:01.644000	3.157758e+01	C
647	2024-07-02 17:58:02.969000	3.240895e+01	C
648	2024-07-02 17:58:03.852000	3.236057e+01	C
649	2024-07-02 17:58:04.735000	3.179056e+01	C
650	2024-07-02 17:58:05.659000	3.259623e+01	C
651	2024-07-02 17:58:06.622000	3.161411e+01	C
652	2024-07-02 17:58:07.907000	3.162629e+01	C
653	2024-07-02 17:58:08.791000	3.217897e+01	C
654	2024-07-02 17:58:10.116000	3.299994e+01	C
655	2024-07-02 17:58:10.558000	3.304805e+01	C
656	2024-07-02 17:58:11.963000	3.303001e+01	C
657	2024-07-02 17:58:12.846000	3.300595e+01	C
658	2024-07-02 17:58:13.809000	3.275306e+01	C
659	2024-07-02 17:58:14.773000	3.246940e+01	C
660	2024-07-02 17:58:15.656000	3.217290e+01	C
661	2024-07-02 17:58:16.539000	3.245127e+01	C
662	2024-07-02 17:58:17.864000	3.288560e+01	C
663	2024-07-02 17:58:18.747000	3.256604e+01	C
664	2024-07-02 17:58:19.710000	3.158976e+01	C
665	2024-07-02 17:58:20.593000	3.207592e+01	C
666	2024-07-02 17:58:21.556000	3.137029e+01	C
667	2024-07-02 17:58:22.962000	3.148618e+01	C
668	2024-07-02 17:58:23.845000	3.103418e+01	C
669	2024-07-02 17:58:24.808000	3.075228e+01	C
670	2024-07-02 17:58:25.692000	3.065406e+01	C
671	2024-07-02 17:58:26.575000	3.312017e+01	C
672	2024-07-02 17:58:27.900000	3.183918e+01	C
673	2024-07-02 17:58:28.863000	3.259019e+01	C
674	2024-07-02 17:58:29.827000	3.155321e+01	C
675	2024-07-02 17:58:30.712000	3.038352e+01	C
676	2024-07-02 17:58:31.676000	3.075842e+01	C
677	2024-07-02 17:58:32.559000	3.126651e+01	C
678	2024-07-02 17:58:33.882000	3.143130e+01	C
679	2024-07-02 17:58:34.766000	3.135199e+01	C
680	2024-07-02 17:58:35.649000	3.133978e+01	C
681	2024-07-02 17:58:36.612000	3.156539e+01	C
682	2024-07-02 17:58:37.536000	3.095458e+01	C
683	2024-07-02 17:58:38.861000	3.126651e+01	C
684	2024-07-02 17:58:39.824000	3.140690e+01	C
685	2024-07-02 17:58:40.707000	3.184526e+01	C
686	2024-07-02 17:58:41.672000	3.205773e+01	C
687	2024-07-02 17:58:42.635000	3.280730e+01	C
688	2024-07-02 17:58:43.960000	3.181487e+01	C
689	2024-07-02 17:58:45.004000	3.236662e+01	C
690	2024-07-02 17:58:45.967000	3.188778e+01	C
691	2024-07-02 17:58:46.851000	3.175407e+01	C
692	2024-07-02 17:58:47.814000	3.088719e+01	C
693	2024-07-02 17:58:48.697000	3.096071e+01	C
694	2024-07-02 17:58:49.581000	3.118708e+01	C
695	2024-07-02 17:58:50.544000	3.116263e+01	C
696	2024-07-02 17:58:51.949000	3.128483e+01	C
697	2024-07-02 17:58:52.833000	3.119931e+01	C
698	2024-07-02 17:58:53.876000	3.138860e+01	C
699	2024-07-02 17:58:54.760000	3.135199e+01	C
700	2024-07-02 17:58:55.643000	3.133978e+01	C
701	2024-07-02 17:58:56.968000	3.141300e+01	C
702	2024-07-02 17:58:57.851000	3.146789e+01	C
703	2024-07-02 17:58:58.815000	3.154103e+01	C
704	2024-07-02 17:58:59.698000	3.156539e+01	C
705	2024-07-02 17:59:00.661000	3.160803e+01	C
706	2024-07-02 17:59:01.946000	3.165673e+01	C
707	2024-07-02 17:59:02.909000	3.157149e+01	C
708	2024-07-02 17:59:03.872000	3.154712e+01	C
709	2024-07-02 17:59:04.755000	3.139470e+01	C
710	2024-07-02 17:59:05.638000	3.149837e+01	C
711	2024-07-02 17:59:06.963000	3.162629e+01	C
712	2024-07-02 17:59:07.846000	3.141910e+01	C
713	2024-07-02 17:59:08.850000	3.171758e+01	C
714	2024-07-02 17:59:09.733000	3.138860e+01	C
715	2024-07-02 17:59:10.617000	3.109536e+01	C
716	2024-07-02 17:59:11.941000	3.135199e+01	C
717	2024-07-02 17:59:12.905000	3.144959e+01	C
718	2024-07-02 17:59:13.868000	3.117486e+01	C
719	2024-07-02 17:59:14.832000	3.131536e+01	C
720	2024-07-02 17:59:15.715000	3.160194e+01	C
721	2024-07-02 17:59:16.679000	3.153493e+01	C
722	2024-07-02 17:59:17.562000	3.182703e+01	C
723	2024-07-02 17:59:19.047000	3.165673e+01	C
724	2024-07-02 17:59:19.930000	3.138860e+01	C
725	2024-07-02 17:59:20.813000	3.186348e+01	C
726	2024-07-02 17:59:21.777000	3.208805e+01	C
727	2024-07-02 17:59:22.741000	3.141910e+01	C
728	2024-07-02 17:59:23.704000	3.174799e+01	C
729	2024-07-02 17:59:24.587000	3.191815e+01	C
730	2024-07-02 17:59:25.952000	3.200313e+01	C
731	2024-07-02 17:59:26.918000	3.218502e+01	C
732	2024-07-02 17:59:27.801000	3.223953e+01	C
733	2024-07-02 17:59:28.685000	3.223348e+01	C
734	2024-07-02 17:59:29.567000	3.197886e+01	C
735	2024-07-02 17:59:30.892000	3.179663e+01	C
736	2024-07-02 17:59:31.856000	3.205167e+01	C
737	2024-07-02 17:59:32.739000	3.212442e+01	C
738	2024-07-02 17:59:33.622000	3.203347e+01	C
739	2024-07-02 17:59:34.666000	3.157758e+01	C
740	2024-07-02 17:59:35.549000	3.178448e+01	C
741	2024-07-02 17:59:36.955000	3.200920e+01	C
742	2024-07-02 17:59:37.919000	3.212442e+01	C
743	2024-07-02 17:59:38.802000	3.172975e+01	C
744	2024-07-02 17:59:39.686000	3.178448e+01	C
745	2024-07-02 17:59:40.649000	3.193637e+01	C
746	2024-07-02 17:59:41.974000	3.197886e+01	C
747	2024-07-02 17:59:42.857000	3.168716e+01	C
748	2024-07-02 17:59:43.740000	3.177840e+01	C
749	2024-07-02 17:59:44.623000	3.160803e+01	C
750	2024-07-02 17:59:45.948000	3.167499e+01	C
751	2024-07-02 17:59:46.912000	3.160803e+01	C
752	2024-07-02 17:59:47.795000	3.155321e+01	C
753	2024-07-02 17:59:48.678000	3.184526e+01	C
754	2024-07-02 17:59:49.722000	3.170541e+01	C
755	2024-07-02 17:59:50.605000	3.194851e+01	C
756	2024-07-02 17:59:52.010000	3.216685e+01	C
757	2024-07-02 17:59:52.974000	3.155321e+01	C
758	2024-07-02 17:59:53.857000	3.161411e+01	C
759	2024-07-02 17:59:54.741000	3.140080e+01	C
760	2024-07-02 17:59:55.784000	3.166890e+01	C
761	2024-07-02 17:59:56.668000	3.187564e+01	C
762	2024-07-02 17:59:57.631000	3.212442e+01	C
763	2024-07-02 17:59:58.916000	3.219714e+01	C
764	2024-07-02 17:59:59.798000	3.172366e+01	C
765	2024-07-02 18:00:00.761000	3.248753e+01	C
766	2024-07-02 18:00:01.645000	3.214867e+01	C
767	2024-07-02 18:00:02.969000	3.265054e+01	C
768	2024-07-02 18:00:03.853000	3.219108e+01	C
769	2024-07-02 18:00:04.736000	3.143740e+01	C
770	2024-07-02 18:00:05.780000	3.304805e+01	C
771	2024-07-02 18:00:06.663000	3.099133e+01	C
772	2024-07-02 18:00:07.626000	3.121153e+01	C
773	2024-07-02 18:00:08.590000	3.122986e+01	C
774	2024-07-02 18:00:09.553000	3.218502e+01	C
775	2024-07-02 18:00:10.878000	3.277717e+01	C
776	2024-07-02 18:00:11.761000	3.259623e+01	C
777	2024-07-02 18:00:12.645000	3.216685e+01	C
778	2024-07-02 18:00:13.971000	3.180879e+01	C
779	2024-07-02 18:00:14.935000	3.163238e+01	C
780	2024-07-02 18:00:15.898000	3.134588e+01	C
781	2024-07-02 18:00:16.782000	3.122375e+01	C
782	2024-07-02 18:00:17.745000	3.157758e+01	C
783	2024-07-02 18:00:18.628000	3.151665e+01	C
784	2024-07-02 18:00:19.552000	3.168107e+01	C
785	2024-07-02 18:00:20.837000	3.166890e+01	C
786	2024-07-02 18:00:21.720000	3.151665e+01	C
787	2024-07-02 18:00:22.683000	3.130315e+01	C
788	2024-07-02 18:00:23.647000	3.130926e+01	C
789	2024-07-02 18:00:24.972000	3.152884e+01	C
790	2024-07-02 18:00:26.015000	3.143130e+01	C
791	2024-07-02 18:00:26.899000	3.148618e+01	C
792	2024-07-02 18:00:27.782000	3.139470e+01	C
793	2024-07-02 18:00:28.665000	3.128483e+01	C
794	2024-07-02 18:00:29.548000	3.135199e+01	C
795	2024-07-02 18:00:30.873000	3.160803e+01	C
796	2024-07-02 18:00:31.796000	3.175407e+01	C
797	2024-07-02 18:00:33.361000	3.796210e+01	C
798	2024-07-02 18:00:33.883000	3.135809e+01	C
799	2024-07-02 18:00:34.726000	3.126651e+01	C
800	2024-07-02 18:00:35.609000	3.152884e+01	C
801	2024-07-02 18:00:36.573000	3.118097e+01	C
802	2024-07-02 18:00:37.898000	3.131536e+01	C
803	2024-07-02 18:00:38.861000	3.148008e+01	C
804	2024-07-02 18:00:39.825000	3.163847e+01	C
805	2024-07-02 18:00:40.710000	3.166890e+01	C
806	2024-07-02 18:00:41.674000	3.148618e+01	C
807	2024-07-02 18:00:42.637000	3.152275e+01	C
808	2024-07-02 18:00:44.042000	3.170541e+01	C
809	2024-07-02 18:00:44.604000	3.163847e+01	C
810	2024-07-02 18:00:46.009000	3.162629e+01	C
811	2024-07-02 18:00:46.893000	3.167499e+01	C
812	2024-07-02 18:00:47.856000	3.148618e+01	C
813	2024-07-02 18:00:48.820000	3.160803e+01	C
814	2024-07-02 18:00:49.703000	3.185133e+01	C
815	2024-07-02 18:00:50.586000	3.135809e+01	C
816	2024-07-02 18:00:51.630000	3.128483e+01	C
817	2024-07-02 18:00:52.593000	3.119931e+01	C
818	2024-07-02 18:00:53.918000	3.166890e+01	C
819	2024-07-02 18:00:54.761000	3.143740e+01	C
820	2024-07-02 18:00:55.645000	3.171758e+01	C
821	2024-07-02 18:00:56.688000	3.205167e+01	C
822	2024-07-02 18:00:57.571000	3.191208e+01	C
823	2024-07-02 18:00:58.977000	3.152275e+01	C
824	2024-07-02 18:00:59.860000	3.146179e+01	C
825	2024-07-02 18:01:00.743000	3.138860e+01	C
826	2024-07-02 18:01:01.666000	3.130926e+01	C
827	2024-07-02 18:01:02.550000	3.146789e+01	C
828	2024-07-02 18:01:03.915000	3.142520e+01	C
829	2024-07-02 18:01:04.758000	3.130926e+01	C
830	2024-07-02 18:01:05.641000	3.119931e+01	C
831	2024-07-02 18:01:06.966000	3.130315e+01	C
832	2024-07-02 18:01:07.849000	3.138250e+01	C
833	2024-07-02 18:01:08.813000	3.123597e+01	C
834	2024-07-02 18:01:09.696000	3.222742e+01	C
835	2024-07-02 18:01:10.579000	3.259623e+01	C
836	2024-07-02 18:01:11.864000	3.197886e+01	C
837	2024-07-02 18:01:12.747000	3.131536e+01	C
838	2024-07-02 18:01:13.711000	3.119931e+01	C
839	2024-07-02 18:01:14.594000	3.129094e+01	C
840	2024-07-02 18:01:15.557000	3.144959e+01	C
841	2024-07-02 18:01:16.962000	3.122986e+01	C
842	2024-07-02 18:01:17.845000	3.143740e+01	C
843	2024-07-02 18:01:18.729000	3.088106e+01	C
844	2024-07-02 18:01:19.652000	3.102193e+01	C
845	2024-07-02 18:01:20.616000	3.114429e+01	C
846	2024-07-02 18:01:21.941000	3.115652e+01	C
847	2024-07-02 18:01:22.904000	3.114429e+01	C
848	2024-07-02 18:01:23.827000	3.099745e+01	C
849	2024-07-02 18:01:24.711000	3.104030e+01	C
850	2024-07-02 18:01:25.594000	3.107701e+01	C
851	2024-07-02 18:01:26.959000	3.100969e+01	C
852	2024-07-02 18:01:27.882000	3.068477e+01	C
853	2024-07-02 18:01:28.926000	3.090557e+01	C
854	2024-07-02 18:01:29.809000	3.100969e+01	C
855	2024-07-02 18:01:30.773000	3.110760e+01	C
856	2024-07-02 18:01:31.736000	3.125430e+01	C
857	2024-07-02 18:01:32.700000	3.118708e+01	C
858	2024-07-02 18:01:33.583000	3.136419e+01	C
859	2024-07-02 18:01:34.908000	3.096071e+01	C
860	2024-07-02 18:01:35.831000	3.102193e+01	C
861	2024-07-02 18:01:36.714000	3.086267e+01	C
862	2024-07-02 18:01:37.599000	3.083202e+01	C
863	2024-07-02 18:01:38.923000	3.143130e+01	C
864	2024-07-02 18:01:39.807000	3.135199e+01	C
865	2024-07-02 18:01:40.770000	3.103418e+01	C
866	2024-07-02 18:01:41.613000	3.059263e+01	C
867	2024-07-02 18:01:43.018000	3.098520e+01	C
868	2024-07-02 18:01:43.540000	3.092395e+01	C
869	2024-07-02 18:01:44.945000	3.130926e+01	C
870	2024-07-02 18:01:45.828000	3.159585e+01	C
871	2024-07-02 18:01:46.831000	3.158976e+01	C
872	2024-07-02 18:01:47.794000	3.088106e+01	C
873	2024-07-02 18:01:48.678000	3.074615e+01	C
874	2024-07-02 18:01:49.561000	3.114429e+01	C
875	2024-07-02 18:01:50.886000	3.131536e+01	C
876	2024-07-02 18:01:51.769000	3.075842e+01	C
877	2024-07-02 18:01:52.652000	3.106477e+01	C
878	2024-07-02 18:01:53.536000	3.091783e+01	C
879	2024-07-02 18:01:54.861000	3.096683e+01	C
880	2024-07-02 18:01:55.824000	3.086880e+01	C
881	2024-07-02 18:01:56.707000	3.078909e+01	C
882	2024-07-02 18:01:57.631000	3.191208e+01	C
883	2024-07-02 18:01:58.594000	3.149837e+01	C
884	2024-07-02 18:01:59.919000	3.088106e+01	C
885	2024-07-02 18:02:00.802000	3.135199e+01	C
886	2024-07-02 18:02:01.685000	3.110760e+01	C
887	2024-07-02 18:02:02.569000	3.127873e+01	C
888	2024-07-02 18:02:03.532000	3.128483e+01	C
889	2024-07-02 18:02:04.857000	3.113206e+01	C
890	2024-07-02 18:02:05.740000	3.109536e+01	C
891	2024-07-02 18:02:06.623000	3.130926e+01	C
892	2024-07-02 18:02:08.028000	3.127873e+01	C
893	2024-07-02 18:02:08.912000	3.118097e+01	C
894	2024-07-02 18:02:09.795000	3.155321e+01	C
895	2024-07-02 18:02:10.680000	3.167499e+01	C
896	2024-07-02 18:02:11.564000	3.153493e+01	C
897	2024-07-02 18:02:12.969000	3.142520e+01	C
898	2024-07-02 18:02:13.852000	3.166890e+01	C
899	2024-07-02 18:02:14.735000	3.129094e+01	C
900	2024-07-02 18:02:15.698000	3.107701e+01	C
901	2024-07-02 18:02:16.582000	3.105865e+01	C
902	2024-07-02 18:02:17.906000	3.104030e+01	C
903	2024-07-02 18:02:18.790000	3.143740e+01	C
904	2024-07-02 18:02:19.833000	3.104642e+01	C
905	2024-07-02 18:02:20.717000	3.132757e+01	C
906	2024-07-02 18:02:21.600000	3.119931e+01	C
907	2024-07-02 18:02:22.563000	3.105865e+01	C
908	2024-07-02 18:02:23.969000	3.137029e+01	C
909	2024-07-02 18:02:24.852000	3.110760e+01	C
910	2024-07-02 18:02:25.735000	3.105865e+01	C
911	2024-07-02 18:02:26.618000	3.102193e+01	C
912	2024-07-02 18:02:27.943000	3.102193e+01	C
913	2024-07-02 18:02:28.826000	3.084428e+01	C
914	2024-07-02 18:02:29.750000	3.072160e+01	C
915	2024-07-02 18:02:30.713000	3.089332e+01	C
916	2024-07-02 18:02:31.597000	3.085654e+01	C
917	2024-07-02 18:02:32.560000	3.090557e+01	C
918	2024-07-02 18:02:33.965000	3.119931e+01	C
919	2024-07-02 18:02:34.929000	3.087493e+01	C
920	2024-07-02 18:02:35.812000	3.100969e+01	C
921	2024-07-02 18:02:36.695000	3.089944e+01	C
922	2024-07-02 18:02:37.578000	3.103418e+01	C
923	2024-07-02 18:02:38.542000	3.107701e+01	C
924	2024-07-02 18:02:39.867000	3.105865e+01	C
925	2024-07-02 18:02:40.710000	3.110760e+01	C
926	2024-07-02 18:02:41.593000	3.127873e+01	C
927	2024-07-02 18:02:42.918000	3.111983e+01	C
928	2024-07-02 18:02:43.801000	3.096683e+01	C
929	2024-07-02 18:02:44.764000	3.074615e+01	C
930	2024-07-02 18:02:45.648000	3.081362e+01	C
931	2024-07-02 18:02:47.053000	3.077069e+01	C
932	2024-07-02 18:02:47.936000	3.104030e+01	C
933	2024-07-02 18:02:48.819000	3.075842e+01	C
934	2024-07-02 18:02:49.702000	3.122375e+01	C
935	2024-07-02 18:02:50.585000	3.100969e+01	C
936	2024-07-02 18:02:51.628000	3.128483e+01	C
937	2024-07-02 18:02:52.953000	3.119931e+01	C
938	2024-07-02 18:02:53.837000	3.085041e+01	C
939	2024-07-02 18:02:54.720000	3.115652e+01	C
940	2024-07-02 18:02:55.603000	3.115652e+01	C
941	2024-07-02 18:02:56.567000	3.102193e+01	C
942	2024-07-02 18:02:57.891000	3.136419e+01	C
943	2024-07-02 18:02:58.775000	3.119931e+01	C
944	2024-07-02 18:02:59.658000	3.089332e+01	C
945	2024-07-02 18:03:00.541000	3.092395e+01	C
946	2024-07-02 18:03:01.826000	3.142520e+01	C
947	2024-07-02 18:03:02.791000	3.135809e+01	C
948	2024-07-02 18:03:03.634000	3.130315e+01	C
949	2024-07-02 18:03:05.039000	3.130315e+01	C
950	2024-07-02 18:03:05.561000	3.168107e+01	C
951	2024-07-02 18:03:06.886000	3.157758e+01	C
952	2024-07-02 18:03:07.850000	3.127873e+01	C
953	2024-07-02 18:03:08.813000	3.130926e+01	C
954	2024-07-02 18:03:09.697000	3.177840e+01	C
955	2024-07-02 18:03:10.580000	3.085041e+01	C
956	2024-07-02 18:03:11.904000	3.102193e+01	C
957	2024-07-02 18:03:12.788000	3.126651e+01	C
958	2024-07-02 18:03:13.751000	3.133978e+01	C
959	2024-07-02 18:03:14.634000	3.116263e+01	C
960	2024-07-02 18:03:15.598000	3.126651e+01	C
961	2024-07-02 18:03:16.561000	3.248148e+01	C
962	2024-07-02 18:03:17.886000	3.194851e+01	C
963	2024-07-02 18:03:18.890000	3.122986e+01	C
964	2024-07-02 18:03:19.773000	3.121153e+01	C
965	2024-07-02 18:03:20.656000	3.149837e+01	C
966	2024-07-02 18:03:21.660000	3.152275e+01	C
967	2024-07-02 18:03:22.543000	3.157758e+01	C
968	2024-07-02 18:03:23.949000	3.145569e+01	C
969	2024-07-02 18:03:24.992000	3.183918e+01	C
970	2024-07-02 18:03:25.875000	3.148618e+01	C
971	2024-07-02 18:03:26.759000	3.154712e+01	C
972	2024-07-02 18:03:27.802000	3.144959e+01	C
973	2024-07-02 18:03:28.686000	3.133368e+01	C
974	2024-07-02 18:03:29.569000	3.116875e+01	C
975	2024-07-02 18:03:30.613000	3.118097e+01	C
976	2024-07-02 18:03:32.018000	7.541351e+01	C
977	2024-07-02 18:03:32.981000	3.455911e+01	C
978	2024-07-02 18:03:33.945000	3.161411e+01	C
979	2024-07-02 18:03:34.828000	3.161411e+01	C
980	2024-07-02 18:03:35.711000	3.272292e+01	C
981	2024-07-02 18:03:36.554000	3.174191e+01	C
982	2024-07-02 18:03:37.960000	3.165064e+01	C
983	2024-07-02 18:03:38.924000	3.161411e+01	C
984	2024-07-02 18:03:39.807000	3.177232e+01	C
985	2024-07-02 18:03:40.771000	3.168107e+01	C
986	2024-07-02 18:03:41.734000	3.176624e+01	C
987	2024-07-02 18:03:42.658000	3.167499e+01	C
988	2024-07-02 18:03:43.581000	3.172366e+01	C
989	2024-07-02 18:03:44.906000	3.141300e+01	C
990	2024-07-02 18:03:45.789000	3.151056e+01	C
991	2024-07-02 18:03:46.712000	3.159585e+01	C
992	2024-07-02 18:03:47.596000	3.169324e+01	C
993	2024-07-02 18:03:49.041000	3.172975e+01	C
994	2024-07-02 18:03:49.924000	3.176015e+01	C
995	2024-07-02 18:03:50.807000	3.192422e+01	C
996	2024-07-02 18:03:51.851000	3.182095e+01	C
997	2024-07-02 18:03:52.734000	3.183310e+01	C
998	2024-07-02 18:03:53.618000	3.190600e+01	C
999	2024-07-02 18:03:54.943000	3.165064e+01	C
1000	2024-07-02 18:03:55.826000	3.155930e+01	C
1001	2024-07-02 18:03:56.669000	3.182095e+01	C
1002	2024-07-02 18:03:57.552000	3.174799e+01	C
1003	2024-07-02 18:03:58.596000	3.176015e+01	C
1004	2024-07-02 18:03:59.921000	3.188778e+01	C
1005	2024-07-02 18:04:00.804000	3.177232e+01	C
1006	2024-07-02 18:04:01.767000	3.188171e+01	C
1007	2024-07-02 18:04:02.651000	3.171758e+01	C
1008	2024-07-02 18:04:03.534000	3.154103e+01	C
1009	2024-07-02 18:04:04.859000	3.163847e+01	C
1010	2024-07-02 18:04:05.822000	3.163847e+01	C
1011	2024-07-02 18:04:06.786000	3.166890e+01	C
1012	2024-07-02 18:04:07.669000	3.171150e+01	C
1013	2024-07-02 18:04:08.632000	3.167499e+01	C
1014	2024-07-02 18:04:09.596000	3.163238e+01	C
1015	2024-07-02 18:04:10.921000	3.184526e+01	C
1016	2024-07-02 18:04:11.964000	3.169933e+01	C
1017	2024-07-02 18:04:12.848000	3.165064e+01	C
1018	2024-07-02 18:04:13.731000	3.159585e+01	C
1019	2024-07-02 18:04:14.775000	3.159585e+01	C
1020	2024-07-02 18:04:15.658000	3.171150e+01	C
1021	2024-07-02 18:04:16.621000	3.175407e+01	C
1022	2024-07-02 18:04:17.946000	3.141300e+01	C
1023	2024-07-02 18:04:18.830000	3.165673e+01	C
1024	2024-07-02 18:04:19.713000	3.187564e+01	C
1025	2024-07-02 18:04:20.636000	3.193637e+01	C
1026	2024-07-02 18:04:21.560000	3.177232e+01	C
1027	2024-07-02 18:04:22.965000	3.170541e+01	C
1028	2024-07-02 18:04:23.848000	3.168107e+01	C
1029	2024-07-02 18:04:24.731000	3.176624e+01	C
1030	2024-07-02 18:04:25.614000	3.158367e+01	C
1031	2024-07-02 18:04:26.618000	3.156539e+01	C
1032	2024-07-02 18:04:27.943000	3.158976e+01	C
1033	2024-07-02 18:04:28.826000	3.165673e+01	C
1034	2024-07-02 18:04:30.151000	3.176015e+01	C
1035	2024-07-02 18:04:30.673000	3.170541e+01	C
1036	2024-07-02 18:04:31.556000	3.193637e+01	C
1037	2024-07-02 18:04:33.001000	3.223348e+01	C
1038	2024-07-02 18:04:33.925000	3.208199e+01	C
1039	2024-07-02 18:04:34.808000	3.186348e+01	C
1040	2024-07-02 18:04:35.691000	3.172366e+01	C
1041	2024-07-02 18:04:36.615000	3.188778e+01	C
1042	2024-07-02 18:04:37.578000	3.198493e+01	C
1043	2024-07-02 18:04:38.903000	3.227586e+01	C
1044	2024-07-02 18:04:39.786000	3.243314e+01	C
1045	2024-07-02 18:04:40.669000	3.262641e+01	C
1046	2024-07-02 18:04:41.552000	3.246336e+01	C
1047	2024-07-02 18:04:42.957000	3.220926e+01	C
1048	2024-07-02 18:04:43.841000	3.309613e+01	C
1049	2024-07-02 18:04:44.884000	3.283140e+01	C
1050	2024-07-02 18:04:45.768000	3.252981e+01	C
1051	2024-07-02 18:04:46.651000	3.233033e+01	C
1052	2024-07-02 18:04:47.615000	3.235453e+01	C
1053	2024-07-02 18:04:48.538000	3.235453e+01	C
1054	2024-07-02 18:04:49.863000	3.242709e+01	C
1055	2024-07-02 18:04:50.746000	3.254793e+01	C
1056	2024-07-02 18:04:51.629000	3.250565e+01	C
1057	2024-07-02 18:04:52.954000	3.250565e+01	C
1058	2024-07-02 18:04:53.837000	3.236057e+01	C
1059	2024-07-02 18:04:54.723000	3.309613e+01	C
1060	2024-07-02 18:04:55.606000	3.300595e+01	C
1061	2024-07-02 18:04:56.931000	3.280730e+01	C
1062	2024-07-02 18:04:57.814000	3.208805e+01	C
1063	2024-07-02 18:04:58.697000	3.216685e+01	C
1064	2024-07-02 18:04:59.580000	3.202740e+01	C
1065	2024-07-02 18:05:00.905000	3.206380e+01	C
1066	2024-07-02 18:05:01.788000	3.214867e+01	C
1067	2024-07-02 18:05:02.712000	3.199100e+01	C
1068	2024-07-02 18:05:03.595000	3.211230e+01	C
1069	2024-07-02 18:05:04.920000	3.204560e+01	C
1070	2024-07-02 18:05:05.843000	3.214261e+01	C
1071	2024-07-02 18:05:06.726000	3.226375e+01	C
1072	2024-07-02 18:05:07.610000	3.197279e+01	C
1073	2024-07-02 18:05:08.934000	3.236057e+01	C
1074	2024-07-02 18:05:09.858000	3.235453e+01	C
1075	2024-07-02 18:05:10.781000	3.217290e+01	C
1076	2024-07-02 18:05:11.664000	3.229402e+01	C
1077	2024-07-02 18:05:12.547000	3.213049e+01	C
1078	2024-07-02 18:05:13.913000	3.210018e+01	C
1079	2024-07-02 18:05:14.876000	3.189993e+01	C
1080	2024-07-02 18:05:15.759000	3.180271e+01	C
1081	2024-07-02 18:05:16.723000	3.193029e+01	C
1082	2024-07-02 18:05:17.605000	3.202740e+01	C
1083	2024-07-02 18:05:18.970000	3.219108e+01	C
1084	2024-07-02 18:05:19.934000	3.227586e+01	C
1085	2024-07-02 18:05:20.897000	3.202134e+01	C
1086	2024-07-02 18:05:21.780000	3.202134e+01	C
1087	2024-07-02 18:05:22.744000	3.228796e+01	C
1088	2024-07-02 18:05:23.627000	3.195458e+01	C
1089	2024-07-02 18:05:25.032000	3.279525e+01	C
1090	2024-07-02 18:05:25.554000	3.194244e+01	C
1091	2024-07-02 18:05:26.959000	3.217897e+01	C
1092	2024-07-02 18:05:27.842000	3.216685e+01	C
1093	2024-07-02 18:05:28.685000	3.225164e+01	C
1094	2024-07-02 18:05:29.569000	3.207592e+01	C
1095	2024-07-02 18:05:30.532000	3.208805e+01	C
1096	2024-07-02 18:05:31.857000	3.197886e+01	C
1097	2024-07-02 18:05:32.740000	3.211836e+01	C
1098	2024-07-02 18:05:33.623000	3.211230e+01	C
1099	2024-07-02 18:05:34.948000	3.283742e+01	C
1100	2024-07-02 18:05:35.833000	3.285549e+01	C
1101	2024-07-02 18:05:36.717000	3.277717e+01	C
1102	2024-07-02 18:05:37.640000	3.216685e+01	C
1103	2024-07-02 18:05:38.965000	3.217897e+01	C
1104	2024-07-02 18:05:39.928000	3.208199e+01	C
1105	2024-07-02 18:05:40.811000	3.292774e+01	C
1106	2024-07-02 18:05:41.695000	3.226375e+01	C
1107	2024-07-02 18:05:42.578000	3.208805e+01	C
1108	2024-07-02 18:05:43.983000	3.196672e+01	C
1109	2024-07-02 18:05:44.866000	3.310214e+01	C
1110	2024-07-02 18:05:45.750000	3.276512e+01	C
1111	2024-07-02 18:05:46.793000	3.194244e+01	C
1112	2024-07-02 18:05:47.677000	3.184526e+01	C
1113	2024-07-02 18:05:48.560000	3.202740e+01	C
1114	2024-07-02 18:05:49.604000	3.168107e+01	C
1115	2024-07-02 18:05:50.929000	3.206986e+01	C
1116	2024-07-02 18:05:51.892000	3.203347e+01	C
1117	2024-07-02 18:05:52.856000	3.219714e+01	C
1118	2024-07-02 18:05:53.739000	3.238477e+01	C
1119	2024-07-02 18:05:54.622000	3.202134e+01	C
1120	2024-07-02 18:05:55.947000	3.217897e+01	C
1121	2024-07-02 18:05:56.830000	3.199100e+01	C
1122	2024-07-02 18:05:57.793000	3.191815e+01	C
1123	2024-07-02 18:05:58.677000	3.193029e+01	C
1124	2024-07-02 18:05:59.560000	3.223953e+01	C
1125	2024-07-02 18:06:00.885000	3.202740e+01	C
1126	2024-07-02 18:06:01.848000	3.203347e+01	C
1127	2024-07-02 18:06:02.732000	3.217290e+01	C
1128	2024-07-02 18:06:03.615000	3.216685e+01	C
1129	2024-07-02 18:06:04.940000	3.246336e+01	C
1130	2024-07-02 18:06:05.823000	3.220926e+01	C
1131	2024-07-02 18:06:06.786000	3.189386e+01	C
1132	2024-07-02 18:06:07.670000	3.207592e+01	C
1133	2024-07-02 18:06:08.633000	3.331228e+01	C
1134	2024-07-02 18:06:09.556000	3.311416e+01	C
1135	2024-07-02 18:06:10.881000	3.215473e+01	C
1136	2024-07-02 18:06:11.845000	3.249357e+01	C
1137	2024-07-02 18:06:12.728000	3.345615e+01	C
1138	2024-07-02 18:06:13.611000	3.330028e+01	C
1139	2024-07-02 18:06:14.575000	3.246336e+01	C
1140	2024-07-02 18:06:15.900000	3.223348e+01	C
1141	2024-07-02 18:06:16.783000	3.243314e+01	C
1142	2024-07-02 18:06:17.666000	3.242105e+01	C
1143	2024-07-02 18:06:18.629000	3.233033e+01	C
1144	2024-07-02 18:06:19.553000	3.228191e+01	C
1145	2024-07-02 18:06:20.878000	3.227586e+01	C
1146	2024-07-02 18:06:21.841000	3.213655e+01	C
1147	2024-07-02 18:06:22.725000	3.265658e+01	C
1148	2024-07-02 18:06:23.688000	3.211230e+01	C
1149	2024-07-02 18:06:24.652000	3.199706e+01	C
1150	2024-07-02 18:06:25.535000	3.252981e+01	C
1151	2024-07-02 18:06:26.940000	3.311416e+01	C
1152	2024-07-02 18:06:27.865000	3.310815e+01	C
1153	2024-07-02 18:06:28.748000	3.299392e+01	C
1154	2024-07-02 18:06:29.632000	3.220926e+01	C
1155	2024-07-02 18:06:30.555000	3.219108e+01	C
1156	2024-07-02 18:06:31.999000	7.310340e+01	C
1157	2024-07-02 18:06:32.963000	3.796786e+01	C
1158	2024-07-02 18:06:33.846000	3.265054e+01	C
1159	2024-07-02 18:06:34.729000	3.216079e+01	C
1160	2024-07-02 18:06:35.612000	3.226375e+01	C
1161	2024-07-02 18:06:37.017000	3.246940e+01	C
1162	2024-07-02 18:06:37.901000	3.241500e+01	C
1163	2024-07-02 18:06:38.784000	3.230612e+01	C
1164	2024-07-02 18:06:39.828000	3.203954e+01	C
1165	2024-07-02 18:06:40.711000	3.193637e+01	C
1166	2024-07-02 18:06:41.594000	3.182095e+01	C
1167	2024-07-02 18:06:42.919000	3.171758e+01	C
1168	2024-07-02 18:06:43.802000	3.191208e+01	C
1169	2024-07-02 18:06:44.686000	3.179056e+01	C
1170	2024-07-02 18:06:45.609000	3.188778e+01	C
1171	2024-07-02 18:06:46.974000	3.205167e+01	C
1172	2024-07-02 18:06:47.857000	3.183310e+01	C
1173	2024-07-02 18:06:48.740000	3.176015e+01	C
1174	2024-07-02 18:06:49.664000	3.205167e+01	C
1175	2024-07-02 18:06:50.547000	3.199706e+01	C
1176	2024-07-02 18:06:51.952000	3.193637e+01	C
1177	2024-07-02 18:06:52.835000	3.200313e+01	C
1178	2024-07-02 18:06:53.799000	3.218502e+01	C
1179	2024-07-02 18:06:54.802000	3.198493e+01	C
1180	2024-07-02 18:06:55.726000	3.189386e+01	C
1181	2024-07-02 18:06:56.609000	3.205167e+01	C
1182	2024-07-02 18:06:57.573000	3.182095e+01	C
1183	2024-07-02 18:06:58.897000	3.181487e+01	C
1184	2024-07-02 18:06:59.861000	3.197279e+01	C
1185	2024-07-02 18:07:00.824000	3.194851e+01	C
1186	2024-07-02 18:07:01.788000	3.186956e+01	C
1187	2024-07-02 18:07:02.671000	3.205167e+01	C
1188	2024-07-02 18:07:03.635000	3.179056e+01	C
1189	2024-07-02 18:07:04.959000	3.202740e+01	C
1190	2024-07-02 18:07:05.843000	3.227586e+01	C
1191	2024-07-02 18:07:06.726000	3.230007e+01	C
1192	2024-07-02 18:07:07.689000	3.247544e+01	C
1193	2024-07-02 18:07:08.573000	3.222742e+01	C
1194	2024-07-02 18:07:09.978000	3.193637e+01	C
1195	2024-07-02 18:07:10.941000	3.208805e+01	C
1196	2024-07-02 18:07:11.825000	3.194244e+01	C
1197	2024-07-02 18:07:12.788000	3.233033e+01	C
1198	2024-07-02 18:07:13.752000	3.226375e+01	C
1199	2024-07-02 18:07:14.635000	3.233033e+01	C
1200	2024-07-02 18:07:15.600000	3.250565e+01	C
1201	2024-07-02 18:07:16.965000	3.261434e+01	C
1202	2024-07-02 18:07:17.849000	3.257208e+01	C
1203	2024-07-02 18:07:18.812000	3.258416e+01	C
1204	2024-07-02 18:07:19.695000	3.256604e+01	C
1205	2024-07-02 18:07:20.579000	3.219108e+01	C
1206	2024-07-02 18:07:21.622000	3.229402e+01	C
1207	2024-07-02 18:07:22.947000	3.205167e+01	C
1208	2024-07-02 18:07:23.830000	3.206380e+01	C
1209	2024-07-02 18:07:24.714000	3.217290e+01	C
1210	2024-07-02 18:07:25.597000	3.190600e+01	C
1211	2024-07-02 18:07:26.560000	3.212442e+01	C
1212	2024-07-02 18:07:27.885000	3.222137e+01	C
1213	2024-07-02 18:07:28.929000	3.207592e+01	C
1214	2024-07-02 18:07:29.812000	3.193029e+01	C
1215	2024-07-02 18:07:30.695000	3.240895e+01	C
1216	2024-07-02 18:07:31.619000	3.199100e+01	C
1217	2024-07-02 18:07:32.944000	3.223348e+01	C
1218	2024-07-02 18:07:33.907000	3.223953e+01	C
1219	2024-07-02 18:07:34.831000	3.201527e+01	C
1220	2024-07-02 18:07:35.714000	3.195458e+01	C
1221	2024-07-02 18:07:36.597000	3.196065e+01	C
1222	2024-07-02 18:07:37.922000	3.199100e+01	C
1223	2024-07-02 18:07:38.805000	3.181487e+01	C
1224	2024-07-02 18:07:39.688000	3.185741e+01	C
1225	2024-07-02 18:07:40.571000	3.194244e+01	C
1226	2024-07-02 18:07:41.535000	3.193637e+01	C
1227	2024-07-02 18:07:42.900000	3.192422e+01	C
1228	2024-07-02 18:07:43.864000	3.197279e+01	C
1229	2024-07-02 18:07:44.747000	3.188171e+01	C
1230	2024-07-02 18:07:45.710000	3.315622e+01	C
1231	2024-07-02 18:07:46.714000	3.315622e+01	C
1232	2024-07-02 18:07:47.677000	3.327028e+01	C
1233	2024-07-02 18:07:48.561000	3.235453e+01	C
1234	2024-07-02 18:07:49.885000	3.228191e+01	C
1235	2024-07-02 18:07:50.769000	3.191815e+01	C
1236	2024-07-02 18:07:51.732000	3.231823e+01	C
1237	2024-07-02 18:07:52.616000	3.239686e+01	C
1238	2024-07-02 18:07:53.940000	3.274101e+01	C
1239	2024-07-02 18:07:54.824000	3.259623e+01	C
1240	2024-07-02 18:07:55.707000	3.267467e+01	C
1241	2024-07-02 18:07:56.671000	3.248753e+01	C
1242	2024-07-02 18:07:57.554000	3.237267e+01	C
1243	2024-07-02 18:07:59.040000	3.243918e+01	C
1244	2024-07-02 18:07:59.923000	3.238477e+01	C
1245	2024-07-02 18:08:00.806000	3.215473e+01	C
1246	2024-07-02 18:08:01.850000	3.214261e+01	C
1247	2024-07-02 18:08:02.733000	3.212442e+01	C
1248	2024-07-02 18:08:03.617000	3.186348e+01	C
1249	2024-07-02 18:08:04.941000	3.218502e+01	C
1250	2024-07-02 18:08:05.825000	3.250565e+01	C
1251	2024-07-02 18:08:06.788000	3.217290e+01	C
1252	2024-07-02 18:08:07.671000	3.217290e+01	C
1253	2024-07-02 18:08:08.555000	3.245127e+01	C
1254	2024-07-02 18:08:09.598000	3.210018e+01	C
1255	2024-07-02 18:08:10.923000	3.268071e+01	C
1256	2024-07-02 18:08:11.887000	3.259623e+01	C
1257	2024-07-02 18:08:12.890000	3.257812e+01	C
1258	2024-07-02 18:08:13.814000	3.238477e+01	C
1259	2024-07-02 18:08:14.696000	3.209412e+01	C
1260	2024-07-02 18:08:15.659000	3.208805e+01	C
1261	2024-07-02 18:08:16.623000	3.188778e+01	C
1262	2024-07-02 18:08:18.028000	3.220926e+01	C
1263	2024-07-02 18:08:18.911000	3.233033e+01	C
1264	2024-07-02 18:08:19.875000	3.208805e+01	C
1265	2024-07-02 18:08:20.758000	3.227586e+01	C
1266	2024-07-02 18:08:21.723000	3.243314e+01	C
1267	2024-07-02 18:08:22.687000	3.283140e+01	C
1268	2024-07-02 18:08:23.570000	3.212442e+01	C
1269	2024-07-02 18:08:24.534000	3.199100e+01	C
1270	2024-07-02 18:08:25.859000	3.203954e+01	C
1271	2024-07-02 18:08:26.742000	3.223348e+01	C
1272	2024-07-02 18:08:27.625000	3.290968e+01	C
1273	2024-07-02 18:08:28.910000	3.246940e+01	C
1274	2024-07-02 18:08:29.793000	3.253585e+01	C
1275	2024-07-02 18:08:30.676000	3.250565e+01	C
1276	2024-07-02 18:08:31.559000	3.227586e+01	C
1277	2024-07-02 18:08:32.922000	3.220926e+01	C
1278	2024-07-02 18:08:33.805000	3.214867e+01	C
1279	2024-07-02 18:08:34.769000	3.273498e+01	C
1280	2024-07-02 18:08:35.652000	3.213049e+01	C
1281	2024-07-02 18:08:36.536000	3.237267e+01	C
1282	2024-07-02 18:08:37.860000	3.245127e+01	C
1283	2024-07-02 18:08:38.744000	3.241500e+01	C
1284	2024-07-02 18:08:39.707000	3.237267e+01	C
1285	2024-07-02 18:08:40.592000	3.222742e+01	C
1286	2024-07-02 18:08:41.917000	3.231823e+01	C
1287	2024-07-02 18:08:42.800000	3.222137e+01	C
1288	2024-07-02 18:08:43.683000	3.231823e+01	C
1289	2024-07-02 18:08:44.607000	3.222742e+01	C
1290	2024-07-02 18:08:45.932000	3.290366e+01	C
1291	2024-07-02 18:08:46.895000	3.226375e+01	C
1292	2024-07-02 18:08:47.859000	3.211836e+01	C
1293	2024-07-02 18:08:48.742000	3.234243e+01	C
1294	2024-07-02 18:08:49.585000	3.240291e+01	C
1295	2024-07-02 18:08:50.990000	3.242709e+01	C
1296	2024-07-02 18:08:51.954000	3.233033e+01	C
1297	2024-07-02 18:08:52.837000	3.233033e+01	C
1298	2024-07-02 18:08:53.719000	3.217290e+01	C
1299	2024-07-02 18:08:54.723000	3.216079e+01	C
1300	2024-07-02 18:08:55.606000	3.201527e+01	C
1301	2024-07-02 18:08:56.931000	3.196065e+01	C
1302	2024-07-02 18:08:57.814000	3.188171e+01	C
1303	2024-07-02 18:08:58.697000	3.206986e+01	C
1304	2024-07-02 18:08:59.581000	3.226375e+01	C
1305	2024-07-02 18:09:00.905000	3.254793e+01	C
1306	2024-07-02 18:09:01.829000	3.257812e+01	C
1307	2024-07-02 18:09:02.712000	3.252981e+01	C
1308	2024-07-02 18:09:03.675000	3.250565e+01	C
1309	2024-07-02 18:09:04.639000	3.245127e+01	C
1310	2024-07-02 18:09:06.044000	3.223348e+01	C
1311	2024-07-02 18:09:06.566000	3.223348e+01	C
1312	2024-07-02 18:09:07.891000	3.208805e+01	C
1313	2024-07-02 18:09:08.774000	3.233033e+01	C
1314	2024-07-02 18:09:09.657000	3.235453e+01	C
1315	2024-07-02 18:09:10.541000	3.205167e+01	C
1316	2024-07-02 18:09:11.946000	3.208805e+01	C
1317	2024-07-02 18:09:12.909000	3.216079e+01	C
1318	2024-07-02 18:09:13.792000	3.265658e+01	C
1319	2024-07-02 18:09:14.636000	3.235453e+01	C
1320	2024-07-02 18:09:15.960000	3.280128e+01	C
1321	2024-07-02 18:09:16.844000	3.194244e+01	C
1322	2024-07-02 18:09:17.727000	3.176624e+01	C
1323	2024-07-02 18:09:18.692000	3.234243e+01	C
1324	2024-07-02 18:09:19.575000	3.236662e+01	C
1325	2024-07-02 18:09:20.539000	3.270483e+01	C
1326	2024-07-02 18:09:21.944000	3.312618e+01	C
1327	2024-07-02 18:09:22.827000	3.309012e+01	C
1328	2024-07-02 18:09:23.871000	3.351604e+01	C
1329	2024-07-02 18:09:24.754000	3.347412e+01	C
1330	2024-07-02 18:09:25.638000	3.319225e+01	C
1331	2024-07-02 18:09:26.601000	3.331228e+01	C
1332	2024-07-02 18:09:27.926000	3.321626e+01	C
1333	2024-07-02 18:09:28.849000	3.350406e+01	C
1334	2024-07-02 18:09:29.813000	3.363573e+01	C
1335	2024-07-02 18:09:30.776000	3.300595e+01	C
1336	2024-07-02 18:09:31.700000	7.307231e+01	C
1337	2024-07-02 18:09:32.663000	3.814637e+01	C
1338	2024-07-02 18:09:33.586000	3.318624e+01	C
1339	2024-07-02 18:09:34.911000	3.376127e+01	C
1340	2024-07-02 18:09:35.835000	3.346214e+01	C
1341	2024-07-02 18:09:36.718000	3.332428e+01	C
1342	2024-07-02 18:09:37.640000	3.351005e+01	C
1343	2024-07-02 18:09:38.965000	3.296986e+01	C
1344	2024-07-02 18:09:39.929000	3.270483e+01	C
1345	2024-07-02 18:09:40.812000	3.331228e+01	C
1346	2024-07-02 18:09:41.776000	3.353999e+01	C
1347	2024-07-02 18:09:42.659000	3.345615e+01	C
1348	2024-07-02 18:09:43.542000	3.358188e+01	C
1349	2024-07-02 18:09:44.907000	3.333627e+01	C
1350	2024-07-02 18:09:45.792000	3.340222e+01	C
1351	2024-07-02 18:09:46.675000	3.386280e+01	C
1352	2024-07-02 18:09:47.559000	3.397020e+01	C
1353	2024-07-02 18:09:48.984000	3.385086e+01	C
1354	2024-07-02 18:09:49.907000	3.367161e+01	C
1355	2024-07-02 18:09:50.777000	3.295181e+01	C
1356	2024-07-02 18:09:51.741000	3.332428e+01	C
1357	2024-07-02 18:09:52.704000	3.400001e+01	C
1358	2024-07-02 18:09:53.588000	3.389264e+01	C
1359	2024-07-02 18:09:54.551000	3.403578e+01	C
1360	2024-07-02 18:09:55.876000	3.267467e+01	C
1361	2024-07-02 18:09:56.759000	3.348610e+01	C
1362	2024-07-02 18:09:57.803000	3.348610e+01	C
1363	2024-07-02 18:09:58.686000	3.352203e+01	C
1364	2024-07-02 18:09:59.569000	3.356992e+01	C
1365	2024-07-02 18:10:00.934000	3.356393e+01	C
1366	2024-07-02 18:10:01.818000	3.290968e+01	C
1367	2024-07-02 18:10:02.701000	3.320426e+01	C
1368	2024-07-02 18:10:03.584000	3.231823e+01	C
1369	2024-07-02 18:10:04.949000	3.324628e+01	C
1370	2024-07-02 18:10:05.826000	3.196672e+01	C
1371	2024-07-02 18:10:06.790000	3.230007e+01	C
1372	2024-07-02 18:10:07.673000	3.126651e+01	C
1373	2024-07-02 18:10:08.556000	3.258416e+01	C
1374	2024-07-02 18:10:09.600000	3.170541e+01	C
1375	2024-07-02 18:10:10.925000	3.188171e+01	C
1376	2024-07-02 18:10:11.808000	3.273498e+01	C
1377	2024-07-02 18:10:12.691000	3.271689e+01	C
1378	2024-07-02 18:10:13.574000	3.187564e+01	C
1379	2024-07-02 18:10:14.899000	3.070932e+01	C
1380	2024-07-02 18:10:15.782000	3.190600e+01	C
1381	2024-07-02 18:10:16.665000	3.164456e+01	C
1382	2024-07-02 18:10:17.549000	3.092395e+01	C
1383	2024-07-02 18:10:18.593000	3.129094e+01	C
1384	2024-07-02 18:10:19.556000	3.148008e+01	C
1385	2024-07-02 18:10:20.881000	3.199100e+01	C
1386	2024-07-02 18:10:21.764000	3.185133e+01	C
1387	2024-07-02 18:10:22.647000	3.175407e+01	C
1388	2024-07-02 18:10:23.571000	3.192422e+01	C
1389	2024-07-02 18:10:24.534000	3.223348e+01	C
1390	2024-07-02 18:10:25.939000	3.191815e+01	C
1391	2024-07-02 18:10:26.903000	3.205773e+01	C
1392	2024-07-02 18:10:27.866000	3.149837e+01	C
1393	2024-07-02 18:10:28.750000	3.263848e+01	C
1394	2024-07-02 18:10:29.633000	3.116875e+01	C
1395	2024-07-02 18:10:30.958000	3.102193e+01	C
1396	2024-07-02 18:10:31.841000	3.281935e+01	C
1397	2024-07-02 18:10:32.724000	3.181487e+01	C
1398	2024-07-02 18:10:33.688000	3.110148e+01	C
1399	2024-07-02 18:10:34.651000	3.303602e+01	C
1400	2024-07-02 18:10:35.535000	3.198493e+01	C
1401	2024-07-02 18:10:36.859000	3.246940e+01	C
1402	2024-07-02 18:10:37.742000	3.148008e+01	C
1403	2024-07-02 18:10:38.626000	3.146789e+01	C
1404	2024-07-02 18:10:39.589000	3.283742e+01	C
1405	2024-07-02 18:10:40.914000	3.158976e+01	C
1406	2024-07-02 18:10:41.958000	3.199100e+01	C
1407	2024-07-02 18:10:42.881000	3.203954e+01	C
1408	2024-07-02 18:10:43.765000	3.179663e+01	C
1409	2024-07-02 18:10:44.768000	3.271689e+01	C
1410	2024-07-02 18:10:45.651000	3.292172e+01	C
1411	2024-07-02 18:10:46.535000	3.278923e+01	C
1412	2024-07-02 18:10:47.859000	3.242709e+01	C
1413	2024-07-02 18:10:48.743000	3.107701e+01	C
1414	2024-07-02 18:10:49.586000	3.169933e+01	C
1415	2024-07-02 18:10:50.910000	3.217897e+01	C
1416	2024-07-02 18:10:51.794000	3.240895e+01	C
1417	2024-07-02 18:10:52.798000	3.227586e+01	C
1418	2024-07-02 18:10:53.682000	3.271689e+01	C
1419	2024-07-02 18:10:54.645000	3.162629e+01	C
1420	2024-07-02 18:10:56.050000	3.121153e+01	C
1421	2024-07-02 18:10:57.014000	3.054347e+01	C
1422	2024-07-02 18:10:57.897000	3.055576e+01	C
1423	2024-07-02 18:10:58.780000	3.169933e+01	C
1424	2024-07-02 18:10:59.823000	3.154712e+01	C
1425	2024-07-02 18:11:00.706000	3.200920e+01	C
1426	2024-07-02 18:11:01.590000	3.183310e+01	C
1427	2024-07-02 18:11:02.554000	3.259623e+01	C
1428	2024-07-02 18:11:03.959000	3.145569e+01	C
1429	2024-07-02 18:11:04.842000	3.344416e+01	C
1430	2024-07-02 18:11:05.806000	3.234243e+01	C
1431	2024-07-02 18:11:06.689000	3.151056e+01	C
1432	2024-07-02 18:11:07.572000	3.256604e+01	C
1433	2024-07-02 18:11:08.897000	3.180879e+01	C
1434	2024-07-02 18:11:09.861000	3.243314e+01	C
1435	2024-07-02 18:11:10.704000	3.333627e+01	C
1436	2024-07-02 18:11:11.587000	3.184526e+01	C
1437	2024-07-02 18:11:12.550000	3.196065e+01	C
1438	2024-07-02 18:11:13.956000	3.236057e+01	C
1439	2024-07-02 18:11:14.839000	3.248148e+01	C
1440	2024-07-02 18:11:15.761000	3.248148e+01	C
1441	2024-07-02 18:11:16.644000	3.275909e+01	C
1442	2024-07-02 18:11:17.688000	3.155930e+01	C
1443	2024-07-02 18:11:18.571000	3.230007e+01	C
1444	2024-07-02 18:11:19.535000	3.247544e+01	C
1445	2024-07-02 18:11:20.860000	3.245127e+01	C
1446	2024-07-02 18:11:21.743000	3.287356e+01	C
1447	2024-07-02 18:11:22.626000	3.272895e+01	C
1448	2024-07-02 18:11:23.590000	3.183310e+01	C
1449	2024-07-02 18:11:24.915000	3.128483e+01	C
1450	2024-07-02 18:11:25.838000	3.164456e+01	C
1451	2024-07-02 18:11:26.721000	3.346214e+01	C
1452	2024-07-02 18:11:27.685000	3.188171e+01	C
1453	2024-07-02 18:11:28.568000	3.147398e+01	C
1454	2024-07-02 18:11:29.973000	3.235453e+01	C
1455	2024-07-02 18:11:30.937000	3.148618e+01	C
1456	2024-07-02 18:11:31.820000	3.149837e+01	C
1457	2024-07-02 18:11:32.783000	3.217897e+01	C
1458	2024-07-02 18:11:33.747000	3.276512e+01	C
1459	2024-07-02 18:11:34.630000	3.280128e+01	C
1460	2024-07-02 18:11:36.035000	3.090557e+01	C
1461	2024-07-02 18:11:36.878000	3.093008e+01	C
1462	2024-07-02 18:11:37.762000	3.151665e+01	C
1463	2024-07-02 18:11:38.725000	3.200920e+01	C
1464	2024-07-02 18:11:39.608000	3.223953e+01	C
1465	2024-07-02 18:11:40.933000	3.114429e+01	C
1466	2024-07-02 18:11:41.817000	3.213049e+01	C
1467	2024-07-02 18:11:42.780000	3.159585e+01	C
1468	2024-07-02 18:11:43.663000	3.262037e+01	C
1469	2024-07-02 18:11:44.546000	3.304805e+01	C
1470	2024-07-02 18:11:45.871000	3.351604e+01	C
1471	2024-07-02 18:11:46.754000	3.375529e+01	C
1472	2024-07-02 18:11:47.798000	3.268071e+01	C
1473	2024-07-02 18:11:48.681000	3.310214e+01	C
1474	2024-07-02 18:11:49.564000	3.270483e+01	C
1475	2024-07-02 18:11:50.608000	3.324628e+01	C
1476	2024-07-02 18:11:51.933000	3.265658e+01	C
1477	2024-07-02 18:11:52.816000	3.082589e+01	C
1478	2024-07-02 18:11:53.780000	3.108925e+01	C
1479	2024-07-02 18:11:54.703000	3.185741e+01	C
1480	2024-07-02 18:11:55.586000	3.204560e+01	C
1481	2024-07-02 18:11:56.952000	3.239686e+01	C
1482	2024-07-02 18:11:57.837000	3.255397e+01	C
1483	2024-07-02 18:11:58.680000	3.228796e+01	C
1484	2024-07-02 18:11:59.563000	3.151665e+01	C
1485	2024-07-02 18:12:00.607000	3.241500e+01	C
1486	2024-07-02 18:12:01.932000	3.206986e+01	C
1487	2024-07-02 18:12:02.895000	3.062335e+01	C
1488	2024-07-02 18:12:03.859000	3.104030e+01	C
1489	2024-07-02 18:12:04.822000	3.070318e+01	C
1490	2024-07-02 18:12:05.705000	3.105865e+01	C
1491	2024-07-02 18:12:06.669000	3.051273e+01	C
1492	2024-07-02 18:12:07.552000	3.047582e+01	C
1493	2024-07-02 18:12:08.877000	3.152884e+01	C
1494	2024-07-02 18:12:09.760000	3.171150e+01	C
1495	2024-07-02 18:12:10.643000	3.161411e+01	C
1496	2024-07-02 18:12:12.008000	3.137640e+01	C
1497	2024-07-02 18:12:12.892000	3.172975e+01	C
1498	2024-07-02 18:12:13.855000	3.260830e+01	C
1499	2024-07-02 18:12:14.739000	3.249357e+01	C
1500	2024-07-02 18:12:15.621000	3.249357e+01	C
1501	2024-07-02 18:12:16.946000	3.278923e+01	C
1502	2024-07-02 18:12:17.829000	3.267467e+01	C
1503	2024-07-02 18:12:18.713000	3.121153e+01	C
1504	2024-07-02 18:12:19.596000	3.104030e+01	C
1505	2024-07-02 18:12:20.921000	3.126651e+01	C
1506	2024-07-02 18:12:21.884000	3.098520e+01	C
1507	2024-07-02 18:12:22.848000	3.157149e+01	C
1508	2024-07-02 18:12:23.731000	3.181487e+01	C
1509	2024-07-02 18:12:24.614000	3.189386e+01	C
1510	2024-07-02 18:12:25.939000	3.135809e+01	C
1511	2024-07-02 18:12:26.822000	3.204560e+01	C
1512	2024-07-02 18:12:27.786000	3.192422e+01	C
1513	2024-07-02 18:12:28.669000	3.157758e+01	C
1514	2024-07-02 18:12:29.552000	3.153493e+01	C
1515	2024-07-02 18:12:30.877000	3.231823e+01	C
1516	2024-07-02 18:12:31.760000	7.320109e+01	C
1517	2024-07-02 18:12:32.724000	3.778908e+01	C
1518	2024-07-02 18:12:33.647000	3.033426e+01	C
1519	2024-07-02 18:12:34.530000	3.104030e+01	C
1520	2024-07-02 18:12:35.855000	3.119931e+01	C
1521	2024-07-02 18:12:36.899000	3.061107e+01	C
1522	2024-07-02 18:12:37.782000	3.055576e+01	C
1523	2024-07-02 18:12:38.666000	3.260227e+01	C
1524	2024-07-02 18:12:39.629000	3.140080e+01	C
1525	2024-07-02 18:12:40.954000	3.144959e+01	C
1526	2024-07-02 18:12:41.837000	3.219714e+01	C
1527	2024-07-02 18:12:42.720000	3.228191e+01	C
1528	2024-07-02 18:12:43.604000	3.229402e+01	C
1529	2024-07-02 18:12:44.928000	3.154712e+01	C
1530	2024-07-02 18:12:45.812000	3.128483e+01	C
1531	2024-07-02 18:12:46.775000	3.043276e+01	C
1532	2024-07-02 18:12:47.659000	3.058035e+01	C
1533	2024-07-02 18:12:48.622000	3.117486e+01	C
1534	2024-07-02 18:12:49.585000	3.108925e+01	C
1535	2024-07-02 18:12:50.549000	3.072160e+01	C
1536	2024-07-02 18:12:51.954000	3.108925e+01	C
1537	2024-07-02 18:12:52.837000	3.130315e+01	C
1538	2024-07-02 18:12:53.722000	3.240895e+01	C
1539	2024-07-02 18:12:54.686000	3.096071e+01	C
1540	2024-07-02 18:12:55.649000	3.113206e+01	C
1541	2024-07-02 18:12:56.613000	3.168716e+01	C
1542	2024-07-02 18:12:58.018000	3.184526e+01	C
1543	2024-07-02 18:12:58.901000	3.188171e+01	C
1544	2024-07-02 18:12:59.785000	3.117486e+01	C
1545	2024-07-02 18:13:00.828000	3.152884e+01	C
1546	2024-07-02 18:13:01.712000	3.109536e+01	C
1547	2024-07-02 18:13:02.595000	3.173583e+01	C
1548	2024-07-02 18:13:03.639000	3.094846e+01	C
1549	2024-07-02 18:13:04.964000	3.137029e+01	C
1550	2024-07-02 18:13:05.847000	3.116263e+01	C
1551	2024-07-02 18:13:06.730000	3.166890e+01	C
1552	2024-07-02 18:13:07.613000	3.189993e+01	C
1553	2024-07-02 18:13:08.577000	3.140690e+01	C
1554	2024-07-02 18:13:09.901000	3.172975e+01	C
1555	2024-07-02 18:13:10.905000	3.147398e+01	C
1556	2024-07-02 18:13:11.789000	3.176015e+01	C
1557	2024-07-02 18:13:12.671000	3.179056e+01	C
1558	2024-07-02 18:13:13.634000	3.160194e+01	C
1559	2024-07-02 18:13:14.959000	3.165673e+01	C
1560	2024-07-02 18:13:15.922000	3.185133e+01	C
1561	2024-07-02 18:13:16.886000	3.174191e+01	C
1562	2024-07-02 18:13:17.769000	3.164456e+01	C
1563	2024-07-02 18:13:18.733000	3.183310e+01	C
1564	2024-07-02 18:13:19.616000	3.193029e+01	C
1565	2024-07-02 18:13:20.539000	3.197279e+01	C
1566	2024-07-02 18:13:21.945000	3.157758e+01	C
1567	2024-07-02 18:13:22.828000	3.182703e+01	C
1568	2024-07-02 18:13:23.793000	3.193637e+01	C
1569	2024-07-02 18:13:24.757000	3.186348e+01	C
1570	2024-07-02 18:13:25.638000	3.234848e+01	C
1571	2024-07-02 18:13:26.601000	3.220320e+01	C
1572	2024-07-02 18:13:27.565000	3.206380e+01	C
1573	2024-07-02 18:13:28.890000	3.171758e+01	C
1574	2024-07-02 18:13:29.853000	3.149227e+01	C
1575	2024-07-02 18:13:30.736000	3.171150e+01	C
1576	2024-07-02 18:13:31.620000	3.150446e+01	C
1577	2024-07-02 18:13:32.945000	3.137640e+01	C
1578	2024-07-02 18:13:33.828000	3.173583e+01	C
1579	2024-07-02 18:13:34.872000	3.177232e+01	C
1580	2024-07-02 18:13:36.199000	3.141300e+01	C
1581	2024-07-02 18:13:36.640000	3.156539e+01	C
1582	2024-07-02 18:13:37.684000	3.160803e+01	C
1583	2024-07-02 18:13:38.567000	3.128483e+01	C
1584	2024-07-02 18:13:39.972000	3.153493e+01	C
1585	2024-07-02 18:13:40.936000	3.177232e+01	C
1586	2024-07-02 18:13:41.819000	3.173583e+01	C
1587	2024-07-02 18:13:42.783000	3.157758e+01	C
1588	2024-07-02 18:13:43.746000	3.181487e+01	C
1589	2024-07-02 18:13:44.629000	3.189993e+01	C
1590	2024-07-02 18:13:45.994000	3.180271e+01	C
1591	2024-07-02 18:13:46.877000	3.169933e+01	C
1592	2024-07-02 18:13:47.761000	3.171150e+01	C
1593	2024-07-02 18:13:48.644000	3.169324e+01	C
1594	2024-07-02 18:13:49.969000	3.160803e+01	C
1595	2024-07-02 18:13:50.812000	3.149227e+01	C
1596	2024-07-02 18:13:51.695000	3.128483e+01	C
1597	2024-07-02 18:13:52.739000	3.216079e+01	C
1598	2024-07-02 18:13:53.622000	3.140080e+01	C
1599	2024-07-02 18:13:54.947000	3.142520e+01	C
1600	2024-07-02 18:13:55.831000	3.151665e+01	C
1601	2024-07-02 18:13:56.835000	3.041430e+01	C
[truncated: 80,987 more rows]
