# Supplementary material for: The cold truth: torpor as a confound in studies of caloric restriction
Source: J Comp Physiol B. 2025 Jun 9;195(3):263–76. doi: 10.1007/s00360-025-01616-1 (PMC12289793; doi:10.1007/s00360-025-01616-1)
Supplement: Supplementary file 3 — Supplementary file3 (ZIP 4,474 KB) [file 360_2025_1616_MOESM3_ESM.zip › Figure 3b - Day 3 surface temperature.txt]

frame	time	temperature	units
1	2024-07-03 17:08:32.712000	3.247544e+01	C
2	2024-07-03 17:08:33.595000	3.234848e+01	C
3	2024-07-03 17:08:34.558000	3.305406e+01	C
4	2024-07-03 17:08:35.886000	3.144350e+01	C
5	2024-07-03 17:08:36.849000	3.111983e+01	C
6	2024-07-03 17:08:37.692000	3.182703e+01	C
7	2024-07-03 17:08:38.575000	3.242105e+01	C
8	2024-07-03 17:08:39.539000	3.088106e+01	C
9	2024-07-03 17:08:40.944000	3.115652e+01	C
10	2024-07-03 17:08:41.907000	3.204560e+01	C
11	2024-07-03 17:08:42.871000	3.241500e+01	C
12	2024-07-03 17:08:43.754000	3.248148e+01	C
13	2024-07-03 17:08:44.637000	3.287958e+01	C
14	2024-07-03 17:08:45.520000	3.256001e+01	C
15	2024-07-03 17:08:46.845000	3.236057e+01	C
16	2024-07-03 17:08:47.809000	3.211836e+01	C
17	2024-07-03 17:08:48.692000	3.233033e+01	C
18	2024-07-03 17:08:49.655000	3.247544e+01	C
19	2024-07-03 17:08:50.619000	3.237267e+01	C
20	2024-07-03 17:08:51.503000	3.241500e+01	C
21	2024-07-03 17:08:52.907000	3.204560e+01	C
22	2024-07-03 17:08:53.790000	3.286753e+01	C
23	2024-07-03 17:08:54.714000	3.343218e+01	C
24	2024-07-03 17:08:55.677000	3.228796e+01	C
25	2024-07-03 17:08:56.561000	3.253585e+01	C
26	2024-07-03 17:08:57.564000	7.497968e+01	C
27	2024-07-03 17:08:58.527000	3.359983e+01	C
28	2024-07-03 17:08:59.893000	3.240895e+01	C
29	2024-07-03 17:09:00.856000	3.166890e+01	C
30	2024-07-03 17:09:01.739000	3.217290e+01	C
31	2024-07-03 17:09:02.703000	3.200920e+01	C
32	2024-07-03 17:09:03.587000	3.197886e+01	C
33	2024-07-03 17:09:04.551000	3.206986e+01	C
34	2024-07-03 17:09:05.875000	3.185741e+01	C
35	2024-07-03 17:09:06.759000	3.188171e+01	C
36	2024-07-03 17:09:07.642000	3.241500e+01	C
37	2024-07-03 17:09:08.525000	3.222742e+01	C
38	2024-07-03 17:09:09.850000	3.197279e+01	C
39	2024-07-03 17:09:10.773000	3.188778e+01	C
40	2024-07-03 17:09:11.737000	3.182703e+01	C
41	2024-07-03 17:09:12.620000	3.154712e+01	C
42	2024-07-03 17:09:13.664000	3.206986e+01	C
43	2024-07-03 17:09:14.547000	3.201527e+01	C
44	2024-07-03 17:09:15.951000	3.243918e+01	C
45	2024-07-03 17:09:16.835000	3.219108e+01	C
46	2024-07-03 17:09:17.718000	3.195458e+01	C
47	2024-07-03 17:09:18.641000	3.151056e+01	C
48	2024-07-03 17:09:19.926000	3.181487e+01	C
49	2024-07-03 17:09:20.889000	3.118708e+01	C
50	2024-07-03 17:09:21.732000	3.194851e+01	C
51	2024-07-03 17:09:22.616000	3.114429e+01	C
52	2024-07-03 17:09:23.941000	3.202134e+01	C
53	2024-07-03 17:09:24.824000	3.123597e+01	C
54	2024-07-03 17:09:25.787000	3.147398e+01	C
55	2024-07-03 17:09:26.670000	3.167499e+01	C
56	2024-07-03 17:09:27.634000	3.182095e+01	C
57	2024-07-03 17:09:28.597000	3.161411e+01	C
58	2024-07-03 17:09:29.922000	3.131536e+01	C
59	2024-07-03 17:09:30.966000	3.228796e+01	C
60	2024-07-03 17:09:31.849000	3.220926e+01	C
61	2024-07-03 17:09:32.732000	3.169324e+01	C
62	2024-07-03 17:09:33.696000	3.119931e+01	C
63	2024-07-03 17:09:34.539000	3.183918e+01	C
64	2024-07-03 17:09:35.864000	3.108925e+01	C
65	2024-07-03 17:09:36.747000	3.154103e+01	C
66	2024-07-03 17:09:37.630000	3.180879e+01	C
67	2024-07-03 17:09:38.594000	3.130926e+01	C
68	2024-07-03 17:09:39.919000	3.148618e+01	C
69	2024-07-03 17:09:40.962000	3.210018e+01	C
70	2024-07-03 17:09:41.846000	3.157758e+01	C
71	2024-07-03 17:09:42.729000	3.162020e+01	C
72	2024-07-03 17:09:43.773000	3.197886e+01	C
73	2024-07-03 17:09:44.656000	3.304203e+01	C
74	2024-07-03 17:09:45.539000	3.243314e+01	C
75	2024-07-03 17:09:46.503000	3.135199e+01	C
76	2024-07-03 17:09:47.868000	3.179663e+01	C
77	2024-07-03 17:09:48.831000	3.160194e+01	C
78	2024-07-03 17:09:49.714000	3.174191e+01	C
79	2024-07-03 17:09:50.600000	3.189386e+01	C
80	2024-07-03 17:09:51.563000	3.172975e+01	C
81	2024-07-03 17:09:52.928000	3.262037e+01	C
82	2024-07-03 17:09:53.811000	3.330028e+01	C
83	2024-07-03 17:09:54.654000	3.301197e+01	C
84	2024-07-03 17:09:55.538000	3.340821e+01	C
85	2024-07-03 17:09:56.863000	3.317423e+01	C
86	2024-07-03 17:09:57.746000	3.322227e+01	C
87	2024-07-03 17:09:58.708000	3.262037e+01	C
88	2024-07-03 17:09:59.591000	3.236662e+01	C
89	2024-07-03 17:10:00.555000	3.234243e+01	C
90	2024-07-03 17:10:01.518000	3.217290e+01	C
91	2024-07-03 17:10:02.843000	3.233033e+01	C
92	2024-07-03 17:10:03.767000	3.210624e+01	C
93	2024-07-03 17:10:04.650000	3.353400e+01	C
94	2024-07-03 17:10:05.613000	3.312017e+01	C
95	2024-07-03 17:10:06.577000	3.256001e+01	C
96	2024-07-03 17:10:07.902000	3.275909e+01	C
97	2024-07-03 17:10:08.865000	3.271086e+01	C
98	2024-07-03 17:10:09.829000	3.260227e+01	C
99	2024-07-03 17:10:10.714000	3.242709e+01	C
100	2024-07-03 17:10:11.677000	3.238477e+01	C
101	2024-07-03 17:10:12.641000	3.067863e+01	C
102	2024-07-03 17:10:13.525000	3.126651e+01	C
103	2024-07-03 17:10:14.849000	3.150446e+01	C
104	2024-07-03 17:10:15.732000	3.160803e+01	C
105	2024-07-03 17:10:16.696000	3.142520e+01	C
106	2024-07-03 17:10:17.579000	3.147398e+01	C
107	2024-07-03 17:10:18.984000	3.189386e+01	C
108	2024-07-03 17:10:19.506000	3.092395e+01	C
109	2024-07-03 17:10:20.831000	3.053732e+01	C
110	2024-07-03 17:10:21.794000	3.081976e+01	C
111	2024-07-03 17:10:22.757000	3.072774e+01	C
112	2024-07-03 17:10:23.640000	3.129094e+01	C
113	2024-07-03 17:10:24.523000	3.137029e+01	C
114	2024-07-03 17:10:25.567000	3.137640e+01	C
115	2024-07-03 17:10:26.892000	3.189386e+01	C
116	2024-07-03 17:10:27.856000	3.243918e+01	C
117	2024-07-03 17:10:28.819000	3.217290e+01	C
118	2024-07-03 17:10:29.703000	3.247544e+01	C
119	2024-07-03 17:10:30.585000	3.308411e+01	C
120	2024-07-03 17:10:31.910000	3.186956e+01	C
121	2024-07-03 17:10:32.834000	3.208199e+01	C
122	2024-07-03 17:10:33.717000	3.211836e+01	C
123	2024-07-03 17:10:34.600000	3.236057e+01	C
124	2024-07-03 17:10:35.564000	3.240291e+01	C
125	2024-07-03 17:10:36.527000	3.228796e+01	C
126	2024-07-03 17:10:37.972000	3.214867e+01	C
127	2024-07-03 17:10:38.936000	3.130315e+01	C
128	2024-07-03 17:10:39.819000	3.140080e+01	C
129	2024-07-03 17:10:40.702000	3.138250e+01	C
130	2024-07-03 17:10:41.746000	3.265658e+01	C
131	2024-07-03 17:10:42.629000	3.255397e+01	C
132	2024-07-03 17:10:43.513000	3.294579e+01	C
133	2024-07-03 17:10:44.879000	3.253585e+01	C
134	2024-07-03 17:10:45.763000	3.260830e+01	C
135	2024-07-03 17:10:46.806000	3.274704e+01	C
136	2024-07-03 17:10:47.690000	3.215473e+01	C
137	2024-07-03 17:10:48.573000	3.254793e+01	C
138	2024-07-03 17:10:49.617000	3.241500e+01	C
139	2024-07-03 17:10:50.942000	3.301798e+01	C
140	2024-07-03 17:10:51.905000	3.280730e+01	C
141	2024-07-03 17:10:52.869000	3.383892e+01	C
142	2024-07-03 17:10:53.832000	3.277717e+01	C
143	2024-07-03 17:10:54.715000	3.138860e+01	C
144	2024-07-03 17:10:55.639000	3.271689e+01	C
145	2024-07-03 17:10:56.522000	3.194244e+01	C
146	2024-07-03 17:10:57.807000	3.246940e+01	C
147	2024-07-03 17:10:58.690000	3.206380e+01	C
148	2024-07-03 17:10:59.573000	3.183918e+01	C
149	2024-07-03 17:11:00.898000	3.200313e+01	C
150	2024-07-03 17:11:01.861000	3.172975e+01	C
151	2024-07-03 17:11:02.744000	3.176015e+01	C
152	2024-07-03 17:11:03.628000	3.115652e+01	C
153	2024-07-03 17:11:04.511000	3.211230e+01	C
154	2024-07-03 17:11:05.836000	3.286753e+01	C
155	2024-07-03 17:11:06.799000	3.280128e+01	C
156	2024-07-03 17:11:07.683000	3.346214e+01	C
157	2024-07-03 17:11:08.566000	3.336625e+01	C
158	2024-07-03 17:11:09.891000	3.339023e+01	C
159	2024-07-03 17:11:10.854000	3.362376e+01	C
160	2024-07-03 17:11:11.737000	3.296384e+01	C
161	2024-07-03 17:11:12.621000	3.361778e+01	C
162	2024-07-03 17:11:13.584000	3.319225e+01	C
163	2024-07-03 17:11:14.548000	3.289162e+01	C
164	2024-07-03 17:11:15.872000	3.260227e+01	C
165	2024-07-03 17:11:16.836000	3.231217e+01	C
166	2024-07-03 17:11:17.679000	3.299392e+01	C
167	2024-07-03 17:11:18.562000	3.199706e+01	C
168	2024-07-03 17:11:19.887000	3.283742e+01	C
169	2024-07-03 17:11:20.851000	3.155930e+01	C
170	2024-07-03 17:11:21.734000	3.280730e+01	C
171	2024-07-03 17:11:22.617000	3.223348e+01	C
172	2024-07-03 17:11:23.661000	3.200920e+01	C
173	2024-07-03 17:11:24.544000	3.230007e+01	C
174	2024-07-03 17:11:25.949000	3.203954e+01	C
175	2024-07-03 17:11:26.914000	3.116875e+01	C
176	2024-07-03 17:11:27.797000	3.172975e+01	C
177	2024-07-03 17:11:28.680000	3.231823e+01	C
178	2024-07-03 17:11:29.604000	3.169324e+01	C
179	2024-07-03 17:11:30.928000	3.205167e+01	C
180	2024-07-03 17:11:31.810000	3.139470e+01	C
181	2024-07-03 17:11:32.694000	3.165064e+01	C
182	2024-07-03 17:11:33.657000	3.161411e+01	C
183	2024-07-03 17:11:34.540000	3.149227e+01	C
184	2024-07-03 17:11:35.865000	3.138250e+01	C
185	2024-07-03 17:11:36.749000	3.169933e+01	C
186	2024-07-03 17:11:37.632000	3.174799e+01	C
187	2024-07-03 17:11:38.595000	3.155321e+01	C
188	2024-07-03 17:11:39.559000	3.165064e+01	C
189	2024-07-03 17:11:40.964000	3.194851e+01	C
190	2024-07-03 17:11:41.847000	3.174799e+01	C
191	2024-07-03 17:11:42.811000	3.185133e+01	C
192	2024-07-03 17:11:43.734000	3.158367e+01	C
193	2024-07-03 17:11:44.778000	3.369553e+01	C
194	2024-07-03 17:11:45.661000	3.359983e+01	C
195	2024-07-03 17:11:46.544000	3.377919e+01	C
196	2024-07-03 17:11:47.508000	3.310815e+01	C
197	2024-07-03 17:11:48.833000	3.178448e+01	C
198	2024-07-03 17:11:49.716000	3.124208e+01	C
199	2024-07-03 17:11:50.601000	3.280128e+01	C
200	2024-07-03 17:11:51.565000	3.208805e+01	C
201	2024-07-03 17:11:52.528000	3.273498e+01	C
202	2024-07-03 17:11:53.853000	3.303001e+01	C
203	2024-07-03 17:11:54.816000	3.276512e+01	C
204	2024-07-03 17:11:55.700000	3.269880e+01	C
205	2024-07-03 17:11:56.569000	3.143740e+01	C
206	2024-07-03 17:11:57.948000	3.563399e+01	C
207	2024-07-03 17:11:58.871000	3.107701e+01	C
208	2024-07-03 17:11:59.835000	3.073387e+01	C
209	2024-07-03 17:12:00.718000	3.152884e+01	C
210	2024-07-03 17:12:01.601000	3.133368e+01	C
211	2024-07-03 17:12:02.926000	3.115652e+01	C
212	2024-07-03 17:12:03.809000	3.099745e+01	C
213	2024-07-03 17:12:04.693000	3.111983e+01	C
214	2024-07-03 17:12:05.576000	3.140080e+01	C
215	2024-07-03 17:12:06.900000	3.108925e+01	C
216	2024-07-03 17:12:07.784000	3.044506e+01	C
217	2024-07-03 17:12:08.746000	3.141300e+01	C
218	2024-07-03 17:12:09.712000	3.024184e+01	C
219	2024-07-03 17:12:10.593000	3.051888e+01	C
220	2024-07-03 17:12:11.918000	3.114429e+01	C
221	2024-07-03 17:12:12.801000	3.111983e+01	C
222	2024-07-03 17:12:13.764000	3.113206e+01	C
223	2024-07-03 17:12:14.648000	3.113206e+01	C
224	2024-07-03 17:12:15.611000	3.194851e+01	C
225	2024-07-03 17:12:16.575000	3.091170e+01	C
226	2024-07-03 17:12:17.900000	3.145569e+01	C
227	2024-07-03 17:12:18.863000	3.191815e+01	C
228	2024-07-03 17:12:19.746000	3.116263e+01	C
229	2024-07-03 17:12:20.670000	3.126651e+01	C
230	2024-07-03 17:12:21.633000	3.127873e+01	C
231	2024-07-03 17:12:22.516000	3.158976e+01	C
232	2024-07-03 17:12:23.841000	3.118708e+01	C
233	2024-07-03 17:12:24.724000	3.085654e+01	C
234	2024-07-03 17:12:25.728000	3.082589e+01	C
235	2024-07-03 17:12:26.692000	3.100969e+01	C
236	2024-07-03 17:12:27.575000	3.121153e+01	C
237	2024-07-03 17:12:28.980000	3.071546e+01	C
238	2024-07-03 17:12:29.502000	2.943761e+01	C
239	2024-07-03 17:12:30.827000	3.127873e+01	C
240	2024-07-03 17:12:31.790000	3.128483e+01	C
241	2024-07-03 17:12:32.754000	3.075842e+01	C
242	2024-07-03 17:12:33.637000	3.069091e+01	C
243	2024-07-03 17:12:34.520000	3.085041e+01	C
244	2024-07-03 17:12:35.845000	3.085041e+01	C
245	2024-07-03 17:12:36.728000	3.134588e+01	C
246	2024-07-03 17:12:37.612000	3.121153e+01	C
247	2024-07-03 17:12:38.936000	3.136419e+01	C
248	2024-07-03 17:12:39.819000	3.097296e+01	C
249	2024-07-03 17:12:40.705000	3.113206e+01	C
250	2024-07-03 17:12:41.628000	3.076455e+01	C
251	2024-07-03 17:12:42.511000	3.114429e+01	C
252	2024-07-03 17:12:43.997000	3.186348e+01	C
253	2024-07-03 17:12:44.880000	3.114429e+01	C
254	2024-07-03 17:12:45.763000	3.137640e+01	C
255	2024-07-03 17:12:46.727000	3.140690e+01	C
256	2024-07-03 17:12:47.690000	3.119931e+01	C
257	2024-07-03 17:12:48.573000	3.085654e+01	C
258	2024-07-03 17:12:49.898000	3.067249e+01	C
259	2024-07-03 17:12:50.781000	3.079522e+01	C
260	2024-07-03 17:12:51.745000	3.038968e+01	C
261	2024-07-03 17:12:52.628000	3.067863e+01	C
262	2024-07-03 17:12:53.511000	3.073387e+01	C
263	2024-07-03 17:12:54.917000	3.110148e+01	C
264	2024-07-03 17:12:55.801000	3.133368e+01	C
265	2024-07-03 17:12:56.684000	3.124208e+01	C
266	2024-07-03 17:12:57.567000	3.111371e+01	C
267	2024-07-03 17:12:58.531000	3.148008e+01	C
268	2024-07-03 17:12:59.936000	3.158976e+01	C
269	2024-07-03 17:13:00.819000	3.188171e+01	C
270	2024-07-03 17:13:01.863000	3.337824e+01	C
271	2024-07-03 17:13:02.746000	3.208199e+01	C
272	2024-07-03 17:13:03.629000	3.111983e+01	C
273	2024-07-03 17:13:04.673000	3.104642e+01	C
274	2024-07-03 17:13:05.556000	3.055576e+01	C
275	2024-07-03 17:13:06.881000	3.069704e+01	C
276	2024-07-03 17:13:07.764000	3.088106e+01	C
277	2024-07-03 17:13:08.646000	3.162020e+01	C
278	2024-07-03 17:13:09.610000	3.128483e+01	C
279	2024-07-03 17:13:10.935000	3.091170e+01	C
280	2024-07-03 17:13:11.898000	3.124208e+01	C
281	2024-07-03 17:13:12.822000	3.083815e+01	C
282	2024-07-03 17:13:13.705000	3.102193e+01	C
283	2024-07-03 17:13:14.588000	3.074001e+01	C
284	2024-07-03 17:13:15.552000	3.022951e+01	C
285	2024-07-03 17:13:16.515000	3.021101e+01	C
286	2024-07-03 17:13:17.921000	3.081362e+01	C
287	2024-07-03 17:13:18.804000	3.076455e+01	C
288	2024-07-03 17:13:19.768000	3.075228e+01	C
289	2024-07-03 17:13:20.692000	3.110148e+01	C
290	2024-07-03 17:13:21.575000	3.121153e+01	C
291	2024-07-03 17:13:22.980000	3.078296e+01	C
292	2024-07-03 17:13:23.863000	3.083815e+01	C
293	2024-07-03 17:13:24.746000	3.116263e+01	C
294	2024-07-03 17:13:25.710000	3.139470e+01	C
295	2024-07-03 17:13:26.633000	3.170541e+01	C
296	2024-07-03 17:13:27.517000	3.153493e+01	C
297	2024-07-03 17:13:28.922000	3.140690e+01	C
298	2024-07-03 17:13:29.805000	3.148618e+01	C
299	2024-07-03 17:13:30.849000	3.164456e+01	C
300	2024-07-03 17:13:31.732000	3.127873e+01	C
301	2024-07-03 17:13:32.615000	3.137029e+01	C
302	2024-07-03 17:13:33.659000	3.218502e+01	C
303	2024-07-03 17:13:34.542000	3.153493e+01	C
304	2024-07-03 17:13:35.947000	3.197886e+01	C
305	2024-07-03 17:13:36.912000	3.196065e+01	C
306	2024-07-03 17:13:37.795000	3.149227e+01	C
307	2024-07-03 17:13:38.758000	3.150446e+01	C
308	2024-07-03 17:13:39.602000	3.211836e+01	C
309	2024-07-03 17:13:40.525000	3.217897e+01	C
310	2024-07-03 17:13:41.970000	3.179663e+01	C
311	2024-07-03 17:13:42.853000	3.177840e+01	C
312	2024-07-03 17:13:43.736000	3.168107e+01	C
313	2024-07-03 17:13:44.780000	3.174191e+01	C
314	2024-07-03 17:13:45.663000	3.210018e+01	C
315	2024-07-03 17:13:46.627000	3.213049e+01	C
316	2024-07-03 17:13:47.591000	3.169933e+01	C
317	2024-07-03 17:13:48.915000	3.094233e+01	C
318	2024-07-03 17:13:49.879000	3.125430e+01	C
319	2024-07-03 17:13:50.842000	3.140080e+01	C
320	2024-07-03 17:13:51.726000	3.119931e+01	C
321	2024-07-03 17:13:52.689000	3.115652e+01	C
322	2024-07-03 17:13:53.653000	3.196065e+01	C
323	2024-07-03 17:13:54.536000	3.179663e+01	C
324	2024-07-03 17:13:55.861000	3.170541e+01	C
325	2024-07-03 17:13:56.744000	3.248148e+01	C
326	2024-07-03 17:13:57.627000	3.097908e+01	C
327	2024-07-03 17:13:58.912000	3.139470e+01	C
328	2024-07-03 17:13:59.795000	3.124208e+01	C
329	2024-07-03 17:14:00.679000	3.108925e+01	C
330	2024-07-03 17:14:01.563000	3.060492e+01	C
331	2024-07-03 17:14:02.526000	3.067249e+01	C
332	2024-07-03 17:14:03.851000	3.122375e+01	C
333	2024-07-03 17:14:04.895000	3.088106e+01	C
334	2024-07-03 17:14:05.778000	3.098520e+01	C
335	2024-07-03 17:14:06.661000	3.178448e+01	C
336	2024-07-03 17:14:07.705000	3.174191e+01	C
337	2024-07-03 17:14:08.588000	3.130926e+01	C
338	2024-07-03 17:14:09.992000	3.056191e+01	C
339	2024-07-03 17:14:10.875000	3.066635e+01	C
340	2024-07-03 17:14:11.759000	3.066635e+01	C
341	2024-07-03 17:14:12.683000	3.162020e+01	C
342	2024-07-03 17:14:13.647000	2.995175e+01	C
343	2024-07-03 17:14:14.530000	3.032194e+01	C
344	2024-07-03 17:14:16.015000	3.044506e+01	C
345	2024-07-03 17:14:16.899000	3.062950e+01	C
346	2024-07-03 17:14:17.782000	3.096683e+01	C
347	2024-07-03 17:14:18.745000	3.078296e+01	C
348	2024-07-03 17:14:19.586000	3.098520e+01	C
349	2024-07-03 17:14:20.552000	3.127873e+01	C
350	2024-07-03 17:14:21.877000	3.115652e+01	C
351	2024-07-03 17:14:22.760000	2.988993e+01	C
352	2024-07-03 17:14:23.643000	3.019868e+01	C
353	2024-07-03 17:14:24.526000	3.034042e+01	C
354	2024-07-03 17:14:25.570000	3.117486e+01	C
355	2024-07-03 17:14:26.895000	3.142520e+01	C
356	2024-07-03 17:14:27.778000	3.115652e+01	C
357	2024-07-03 17:14:28.821000	3.121153e+01	C
358	2024-07-03 17:14:29.704000	3.162629e+01	C
359	2024-07-03 17:14:30.587000	3.143130e+01	C
360	2024-07-03 17:14:31.912000	3.089332e+01	C
361	2024-07-03 17:14:32.795000	3.223348e+01	C
362	2024-07-03 17:14:33.679000	3.242105e+01	C
363	2024-07-03 17:14:34.562000	3.077682e+01	C
364	2024-07-03 17:14:35.887000	3.251773e+01	C
365	2024-07-03 17:14:36.850000	3.099745e+01	C
366	2024-07-03 17:14:37.814000	3.103418e+01	C
367	2024-07-03 17:14:38.697000	3.085041e+01	C
368	2024-07-03 17:14:39.580000	3.135199e+01	C
369	2024-07-03 17:14:40.905000	3.103418e+01	C
370	2024-07-03 17:14:41.788000	3.081362e+01	C
371	2024-07-03 17:14:42.792000	3.064792e+01	C
372	2024-07-03 17:14:43.675000	3.118708e+01	C
373	2024-07-03 17:14:44.598000	3.155930e+01	C
374	2024-07-03 17:14:45.883000	3.085654e+01	C
375	2024-07-03 17:14:46.766000	3.148008e+01	C
376	2024-07-03 17:14:47.649000	3.061107e+01	C
377	2024-07-03 17:14:48.533000	3.097908e+01	C
378	2024-07-03 17:14:49.818000	3.124208e+01	C
379	2024-07-03 17:14:50.701000	3.017401e+01	C
380	2024-07-03 17:14:51.745000	3.034042e+01	C
381	2024-07-03 17:14:52.628000	3.053117e+01	C
382	2024-07-03 17:14:53.511000	3.118097e+01	C
383	2024-07-03 17:14:54.996000	3.091170e+01	C
384	2024-07-03 17:14:55.879000	3.049428e+01	C
385	2024-07-03 17:14:56.843000	2.995793e+01	C
386	2024-07-03 17:14:58.328000	3.572213e+01	C
387	2024-07-03 17:14:58.770000	3.113817e+01	C
388	2024-07-03 17:14:59.653000	3.097908e+01	C
389	2024-07-03 17:15:00.617000	3.048813e+01	C
390	2024-07-03 17:15:01.500000	3.059878e+01	C
391	2024-07-03 17:15:02.905000	3.130926e+01	C
392	2024-07-03 17:15:03.909000	2.977857e+01	C
393	2024-07-03 17:15:04.792000	3.040199e+01	C
394	2024-07-03 17:15:05.677000	3.055576e+01	C
395	2024-07-03 17:15:06.641000	2.802539e+01	C
396	2024-07-03 17:15:07.524000	3.003824e+01	C
397	2024-07-03 17:15:08.929000	3.065406e+01	C
398	2024-07-03 17:15:09.812000	3.034658e+01	C
399	2024-07-03 17:15:10.695000	2.993321e+01	C
400	2024-07-03 17:15:11.659000	3.017401e+01	C
401	2024-07-03 17:15:12.542000	3.030962e+01	C
402	2024-07-03 17:15:13.867000	3.061721e+01	C
403	2024-07-03 17:15:14.750000	3.078296e+01	C
404	2024-07-03 17:15:15.794000	3.169324e+01	C
405	2024-07-03 17:15:16.677000	3.163847e+01	C
406	2024-07-03 17:15:17.561000	3.146789e+01	C
407	2024-07-03 17:15:18.885000	3.154712e+01	C
408	2024-07-03 17:15:19.769000	3.219714e+01	C
409	2024-07-03 17:15:20.732000	3.210018e+01	C
410	2024-07-03 17:15:21.615000	3.342020e+01	C
411	2024-07-03 17:15:23.020000	3.186956e+01	C
412	2024-07-03 17:15:23.864000	3.126651e+01	C
413	2024-07-03 17:15:24.747000	3.080136e+01	C
414	2024-07-03 17:15:25.630000	3.157758e+01	C
415	2024-07-03 17:15:26.513000	3.075228e+01	C
416	2024-07-03 17:15:27.919000	3.187564e+01	C
417	2024-07-03 17:15:28.802000	3.100969e+01	C
418	2024-07-03 17:15:29.766000	3.091170e+01	C
419	2024-07-03 17:15:30.729000	3.067863e+01	C
420	2024-07-03 17:15:31.613000	3.081362e+01	C
421	2024-07-03 17:15:33.018000	3.013083e+01	C
422	2024-07-03 17:15:33.901000	3.116263e+01	C
423	2024-07-03 17:15:34.784000	3.113206e+01	C
424	2024-07-03 17:15:35.708000	3.103418e+01	C
425	2024-07-03 17:15:36.591000	3.035889e+01	C
426	2024-07-03 17:15:37.916000	2.980333e+01	C
427	2024-07-03 17:15:38.800000	3.029730e+01	C
428	2024-07-03 17:15:39.682000	2.954311e+01	C
429	2024-07-03 17:15:40.565000	2.869627e+01	C
430	2024-07-03 17:15:41.890000	2.846475e+01	C
431	2024-07-03 17:15:42.774000	3.025417e+01	C
432	2024-07-03 17:15:43.657000	3.061107e+01	C
433	2024-07-03 17:15:44.540000	3.072160e+01	C
434	2024-07-03 17:15:45.945000	3.132757e+01	C
435	2024-07-03 17:15:46.827000	3.078909e+01	C
436	2024-07-03 17:15:47.710000	3.127873e+01	C
437	2024-07-03 17:15:48.594000	3.158976e+01	C
438	2024-07-03 17:15:49.918000	3.068477e+01	C
439	2024-07-03 17:15:50.802000	3.032194e+01	C
440	2024-07-03 17:15:51.685000	3.045122e+01	C
441	2024-07-03 17:15:52.568000	3.071546e+01	C
442	2024-07-03 17:15:53.933000	3.110760e+01	C
443	2024-07-03 17:15:54.816000	3.048198e+01	C
444	2024-07-03 17:15:55.780000	3.133978e+01	C
445	2024-07-03 17:15:56.663000	3.115652e+01	C
446	2024-07-03 17:15:57.628000	3.274101e+01	C
447	2024-07-03 17:15:58.512000	3.343218e+01	C
448	2024-07-03 17:15:59.837000	3.095458e+01	C
449	2024-07-03 17:16:00.720000	3.080749e+01	C
450	2024-07-03 17:16:01.603000	3.092395e+01	C
451	2024-07-03 17:16:02.647000	3.048198e+01	C
452	2024-07-03 17:16:03.530000	3.075842e+01	C
453	2024-07-03 17:16:04.855000	3.130315e+01	C
454	2024-07-03 17:16:05.859000	3.194244e+01	C
455	2024-07-03 17:16:06.822000	3.116263e+01	C
456	2024-07-03 17:16:07.746000	3.147398e+01	C
457	2024-07-03 17:16:08.589000	3.159585e+01	C
458	2024-07-03 17:16:09.914000	3.152884e+01	C
459	2024-07-03 17:16:10.957000	3.169933e+01	C
460	2024-07-03 17:16:11.841000	3.205773e+01	C
461	2024-07-03 17:16:12.724000	3.192422e+01	C
462	2024-07-03 17:16:13.768000	3.161411e+01	C
463	2024-07-03 17:16:14.651000	3.172975e+01	C
464	2024-07-03 17:16:15.534000	3.125430e+01	C
465	2024-07-03 17:16:16.859000	3.158976e+01	C
466	2024-07-03 17:16:17.742000	3.206986e+01	C
467	2024-07-03 17:16:18.705000	3.166282e+01	C
468	2024-07-03 17:16:19.588000	3.178448e+01	C
469	2024-07-03 17:16:20.551000	3.173583e+01	C
470	2024-07-03 17:16:21.916000	3.165064e+01	C
471	2024-07-03 17:16:22.800000	3.086267e+01	C
472	2024-07-03 17:16:23.683000	3.149837e+01	C
473	2024-07-03 17:16:24.566000	3.179663e+01	C
474	2024-07-03 17:16:25.891000	3.165673e+01	C
475	2024-07-03 17:16:26.774000	3.180271e+01	C
476	2024-07-03 17:16:27.737000	3.166282e+01	C
477	2024-07-03 17:16:28.661000	3.105254e+01	C
478	2024-07-03 17:16:29.544000	3.158367e+01	C
479	2024-07-03 17:16:30.949000	3.115652e+01	C
480	2024-07-03 17:16:31.832000	3.149837e+01	C
481	2024-07-03 17:16:32.798000	3.214261e+01	C
482	2024-07-03 17:16:33.761000	3.164456e+01	C
483	2024-07-03 17:16:34.644000	3.327028e+01	C
484	2024-07-03 17:16:35.608000	3.158367e+01	C
485	2024-07-03 17:16:36.571000	3.114429e+01	C
486	2024-07-03 17:16:37.937000	3.246940e+01	C
487	2024-07-03 17:16:38.820000	3.108925e+01	C
488	2024-07-03 17:16:39.703000	3.109536e+01	C
489	2024-07-03 17:16:40.586000	3.137640e+01	C
490	2024-07-03 17:16:41.510000	3.143740e+01	C
491	2024-07-03 17:16:42.835000	3.104642e+01	C
492	2024-07-03 17:16:43.718000	3.164456e+01	C
493	2024-07-03 17:16:44.601000	3.147398e+01	C
494	2024-07-03 17:16:45.565000	3.138250e+01	C
495	2024-07-03 17:16:46.889000	3.260227e+01	C
496	2024-07-03 17:16:47.853000	3.181487e+01	C
497	2024-07-03 17:16:48.816000	3.146789e+01	C
498	2024-07-03 17:16:49.699000	3.066021e+01	C
499	2024-07-03 17:16:50.663000	3.053732e+01	C
500	2024-07-03 17:16:51.626000	3.081362e+01	C
501	2024-07-03 17:16:52.590000	3.057420e+01	C
502	2024-07-03 17:16:53.915000	3.070318e+01	C
503	2024-07-03 17:16:54.798000	3.143130e+01	C
504	2024-07-03 17:16:55.721000	3.151056e+01	C
505	2024-07-03 17:16:56.684000	3.146179e+01	C
506	2024-07-03 17:16:57.567000	3.134588e+01	C
507	2024-07-03 17:16:58.972000	3.243314e+01	C
508	2024-07-03 17:16:59.936000	3.142520e+01	C
509	2024-07-03 17:17:00.819000	3.116875e+01	C
510	2024-07-03 17:17:01.782000	3.160194e+01	C
511	2024-07-03 17:17:02.746000	3.166890e+01	C
512	2024-07-03 17:17:03.629000	3.061721e+01	C
513	2024-07-03 17:17:04.593000	3.109536e+01	C
514	2024-07-03 17:17:05.556000	3.165064e+01	C
515	2024-07-03 17:17:06.881000	3.114429e+01	C
516	2024-07-03 17:17:07.925000	3.332428e+01	C
517	2024-07-03 17:17:08.808000	3.134588e+01	C
518	2024-07-03 17:17:09.691000	3.081362e+01	C
519	2024-07-03 17:17:10.655000	3.116875e+01	C
520	2024-07-03 17:17:11.538000	3.171758e+01	C
521	2024-07-03 17:17:12.903000	3.189993e+01	C
522	2024-07-03 17:17:13.746000	3.125430e+01	C
523	2024-07-03 17:17:14.630000	3.140080e+01	C
524	2024-07-03 17:17:15.553000	3.205773e+01	C
525	2024-07-03 17:17:16.878000	3.136419e+01	C
526	2024-07-03 17:17:17.841000	3.125430e+01	C
527	2024-07-03 17:17:18.724000	3.315622e+01	C
528	2024-07-03 17:17:19.608000	3.170541e+01	C
529	2024-07-03 17:17:20.932000	3.169324e+01	C
530	2024-07-03 17:17:21.896000	3.143130e+01	C
531	2024-07-03 17:17:22.859000	3.149227e+01	C
532	2024-07-03 17:17:23.745000	3.238477e+01	C
533	2024-07-03 17:17:24.708000	3.091170e+01	C
534	2024-07-03 17:17:25.631000	3.199706e+01	C
535	2024-07-03 17:17:26.515000	3.212442e+01	C
536	2024-07-03 17:17:27.839000	3.185133e+01	C
537	2024-07-03 17:17:28.722000	3.132757e+01	C
538	2024-07-03 17:17:29.605000	3.109536e+01	C
539	2024-07-03 17:17:30.930000	3.099133e+01	C
540	2024-07-03 17:17:31.893000	3.072774e+01	C
541	2024-07-03 17:17:32.857000	3.087493e+01	C
542	2024-07-03 17:17:33.820000	3.149837e+01	C
543	2024-07-03 17:17:34.703000	3.191815e+01	C
544	2024-07-03 17:17:35.667000	3.131536e+01	C
545	2024-07-03 17:17:36.550000	3.138250e+01	C
546	2024-07-03 17:17:37.514000	3.200313e+01	C
547	2024-07-03 17:17:39.001000	3.118097e+01	C
548	2024-07-03 17:17:39.884000	3.176015e+01	C
549	2024-07-03 17:17:40.848000	3.181487e+01	C
550	2024-07-03 17:17:41.731000	3.143740e+01	C
551	2024-07-03 17:17:42.614000	3.189386e+01	C
552	2024-07-03 17:17:43.939000	3.160194e+01	C
553	2024-07-03 17:17:44.822000	3.163847e+01	C
554	2024-07-03 17:17:45.706000	3.213655e+01	C
555	2024-07-03 17:17:46.589000	3.246940e+01	C
556	2024-07-03 17:17:47.512000	3.247544e+01	C
557	2024-07-03 17:17:48.877000	3.251773e+01	C
558	2024-07-03 17:17:49.760000	3.265658e+01	C
559	2024-07-03 17:17:50.724000	3.196672e+01	C
560	2024-07-03 17:17:51.607000	3.207592e+01	C
561	2024-07-03 17:17:52.571000	3.134588e+01	C
562	2024-07-03 17:17:53.534000	3.061721e+01	C
563	2024-07-03 17:17:54.859000	3.127873e+01	C
564	2024-07-03 17:17:55.903000	3.084428e+01	C
565	2024-07-03 17:17:56.785000	7.537411e+01	C
566	2024-07-03 17:17:57.748000	3.243314e+01	C
567	2024-07-03 17:17:58.632000	2.627559e+01	C
568	2024-07-03 17:17:59.515000	2.890235e+01	C
569	2024-07-03 17:18:00.840000	3.000736e+01	C
570	2024-07-03 17:18:01.723000	2.842089e+01	C
571	2024-07-03 17:18:02.606000	3.169324e+01	C
572	2024-07-03 17:18:03.931000	3.237267e+01	C
573	2024-07-03 17:18:04.814000	3.249357e+01	C
574	2024-07-03 17:18:05.738000	3.158367e+01	C
575	2024-07-03 17:18:06.621000	3.094846e+01	C
576	2024-07-03 17:18:07.584000	3.040814e+01	C
577	2024-07-03 17:18:08.909000	3.100969e+01	C
578	2024-07-03 17:18:09.833000	3.098520e+01	C
579	2024-07-03 17:18:10.716000	3.137640e+01	C
580	2024-07-03 17:18:11.599000	3.158976e+01	C
581	2024-07-03 17:18:12.643000	3.077069e+01	C
582	2024-07-03 17:18:13.526000	3.069704e+01	C
583	2024-07-03 17:18:14.851000	3.115652e+01	C
584	2024-07-03 17:18:15.774000	3.092395e+01	C
585	2024-07-03 17:18:16.657000	3.019868e+01	C
586	2024-07-03 17:18:17.541000	3.029730e+01	C
587	2024-07-03 17:18:18.866000	3.017401e+01	C
588	2024-07-03 17:18:19.829000	2.941277e+01	C
589	2024-07-03 17:18:20.712000	2.979714e+01	C
590	2024-07-03 17:18:21.598000	3.032194e+01	C
591	2024-07-03 17:18:22.641000	2.962372e+01	C
592	2024-07-03 17:18:23.525000	3.006294e+01	C
593	2024-07-03 17:18:24.930000	3.079522e+01	C
594	2024-07-03 17:18:25.893000	3.121764e+01	C
595	2024-07-03 17:18:26.776000	3.097296e+01	C
596	2024-07-03 17:18:27.740000	3.132147e+01	C
597	2024-07-03 17:18:28.704000	3.174191e+01	C
598	2024-07-03 17:18:29.667000	3.332428e+01	C
599	2024-07-03 17:18:30.550000	3.155930e+01	C
600	2024-07-03 17:18:31.875000	3.240291e+01	C
601	2024-07-03 17:18:32.758000	3.053117e+01	C
602	2024-07-03 17:18:33.640000	3.105254e+01	C
603	2024-07-03 17:18:34.523000	3.166890e+01	C
604	2024-07-03 17:18:35.848000	3.132147e+01	C
605	2024-07-03 17:18:36.732000	3.042045e+01	C
606	2024-07-03 17:18:37.615000	3.086880e+01	C
607	2024-07-03 17:18:38.538000	3.156539e+01	C
608	2024-07-03 17:18:39.943000	3.134588e+01	C
609	2024-07-03 17:18:40.826000	3.141910e+01	C
610	2024-07-03 17:18:41.710000	3.186348e+01	C
611	2024-07-03 17:18:42.753000	3.100969e+01	C
612	2024-07-03 17:18:43.637000	3.177232e+01	C
613	2024-07-03 17:18:44.520000	3.188778e+01	C
614	2024-07-03 17:18:45.564000	3.125430e+01	C
615	2024-07-03 17:18:46.889000	3.216079e+01	C
616	2024-07-03 17:18:47.772000	3.187564e+01	C
617	2024-07-03 17:18:48.655000	3.164456e+01	C
618	2024-07-03 17:18:49.538000	3.144350e+01	C
619	2024-07-03 17:18:50.502000	3.208199e+01	C
620	2024-07-03 17:18:51.827000	3.103418e+01	C
621	2024-07-03 17:18:52.792000	3.066635e+01	C
622	2024-07-03 17:18:53.635000	3.073387e+01	C
623	2024-07-03 17:18:54.519000	3.083815e+01	C
624	2024-07-03 17:18:55.924000	3.135809e+01	C
625	2024-07-03 17:18:56.807000	3.110148e+01	C
626	2024-07-03 17:18:57.730000	3.109536e+01	C
627	2024-07-03 17:18:58.613000	3.141300e+01	C
628	2024-07-03 17:18:59.938000	3.131536e+01	C
629	2024-07-03 17:19:00.861000	3.121764e+01	C
630	2024-07-03 17:19:01.745000	3.118097e+01	C
631	2024-07-03 17:19:02.628000	3.110760e+01	C
632	2024-07-03 17:19:03.511000	3.143740e+01	C
633	2024-07-03 17:19:04.957000	3.155321e+01	C
634	2024-07-03 17:19:05.919000	3.148008e+01	C
635	2024-07-03 17:19:06.803000	3.171758e+01	C
636	2024-07-03 17:19:07.686000	3.182703e+01	C
637	2024-07-03 17:19:08.569000	3.177840e+01	C
638	2024-07-03 17:19:09.533000	3.190600e+01	C
639	2024-07-03 17:19:10.818000	3.182095e+01	C
640	2024-07-03 17:19:11.782000	3.175407e+01	C
641	2024-07-03 17:19:12.745000	3.176624e+01	C
642	2024-07-03 17:19:13.628000	3.182703e+01	C
643	2024-07-03 17:19:14.592000	3.188171e+01	C
644	2024-07-03 17:19:15.555000	3.182703e+01	C
645	2024-07-03 17:19:16.880000	3.167499e+01	C
646	2024-07-03 17:19:17.924000	3.163847e+01	C
647	2024-07-03 17:19:18.807000	3.176624e+01	C
648	2024-07-03 17:19:19.690000	3.186956e+01	C
649	2024-07-03 17:19:20.573000	3.176015e+01	C
650	2024-07-03 17:19:21.898000	3.180879e+01	C
651	2024-07-03 17:19:22.781000	3.163847e+01	C
652	2024-07-03 17:19:23.665000	3.179056e+01	C
653	2024-07-03 17:19:24.548000	3.183918e+01	C
654	2024-07-03 17:19:25.873000	3.170541e+01	C
655	2024-07-03 17:19:26.836000	3.166890e+01	C
656	2024-07-03 17:19:27.800000	3.164456e+01	C
657	2024-07-03 17:19:28.683000	3.178448e+01	C
658	2024-07-03 17:19:31.172000	3.145569e+01	C
659	2024-07-03 17:19:31.694000	3.090557e+01	C
660	2024-07-03 17:19:32.577000	3.104642e+01	C
661	2024-07-03 17:19:33.902000	3.077069e+01	C
662	2024-07-03 17:19:34.786000	3.099745e+01	C
663	2024-07-03 17:19:35.790000	3.053732e+01	C
664	2024-07-03 17:19:36.673000	3.149227e+01	C
665	2024-07-03 17:19:37.556000	3.099745e+01	C
666	2024-07-03 17:19:38.881000	3.108925e+01	C
667	2024-07-03 17:19:39.764000	3.152275e+01	C
668	2024-07-03 17:19:40.648000	3.132147e+01	C
669	2024-07-03 17:19:41.531000	3.163847e+01	C
670	2024-07-03 17:19:42.856000	3.121764e+01	C
671	2024-07-03 17:19:43.739000	3.108925e+01	C
672	2024-07-03 17:19:44.622000	3.234243e+01	C
673	2024-07-03 17:19:45.505000	3.211836e+01	C
674	2024-07-03 17:19:46.909000	3.113206e+01	C
675	2024-07-03 17:19:47.792000	3.207592e+01	C
676	2024-07-03 17:19:48.676000	3.066021e+01	C
677	2024-07-03 17:19:49.680000	3.074001e+01	C
678	2024-07-03 17:19:50.563000	3.124208e+01	C
679	2024-07-03 17:19:51.968000	3.126651e+01	C
680	2024-07-03 17:19:52.851000	3.143130e+01	C
681	2024-07-03 17:19:53.734000	3.125430e+01	C
682	2024-07-03 17:19:54.698000	3.114429e+01	C
683	2024-07-03 17:19:55.621000	3.137640e+01	C
684	2024-07-03 17:19:56.504000	3.030962e+01	C
685	2024-07-03 17:19:57.910000	3.080749e+01	C
686	2024-07-03 17:19:58.795000	3.062950e+01	C
687	2024-07-03 17:19:59.758000	3.056805e+01	C
688	2024-07-03 17:20:00.722000	3.027882e+01	C
689	2024-07-03 17:20:01.605000	2.979714e+01	C
690	2024-07-03 17:20:02.569000	3.024184e+01	C
691	2024-07-03 17:20:03.532000	2.878375e+01	C
692	2024-07-03 17:20:04.857000	2.665839e+01	C
693	2024-07-03 17:20:05.901000	2.869002e+01	C
694	2024-07-03 17:20:06.784000	3.163847e+01	C
695	2024-07-03 17:20:07.667000	3.102193e+01	C
696	2024-07-03 17:20:08.630000	3.116263e+01	C
697	2024-07-03 17:20:09.514000	3.048198e+01	C
698	2024-07-03 17:20:10.879000	3.079522e+01	C
699	2024-07-03 17:20:11.842000	3.084428e+01	C
700	2024-07-03 17:20:12.726000	3.148008e+01	C
701	2024-07-03 17:20:13.689000	3.096071e+01	C
702	2024-07-03 17:20:14.653000	3.160194e+01	C
703	2024-07-03 17:20:15.536000	3.115652e+01	C
704	2024-07-03 17:20:16.901000	3.127873e+01	C
705	2024-07-03 17:20:17.784000	3.094233e+01	C
706	2024-07-03 17:20:18.748000	3.179663e+01	C
707	2024-07-03 17:20:19.710000	3.011849e+01	C
708	2024-07-03 17:20:20.593000	2.985901e+01	C
709	2024-07-03 17:20:21.516000	3.018635e+01	C
710	2024-07-03 17:20:22.841000	2.958032e+01	C
711	2024-07-03 17:20:23.805000	2.962372e+01	C
712	2024-07-03 17:20:24.768000	2.638419e+01	C
713	2024-07-03 17:20:25.652000	2.915786e+01	C
714	2024-07-03 17:20:26.535000	2.282003e+01	C
715	2024-07-03 17:20:27.579000	2.967949e+01	C
716	2024-07-03 17:20:28.542000	3.081362e+01	C
717	2024-07-03 17:20:29.867000	3.024184e+01	C
718	2024-07-03 17:20:30.750000	3.045122e+01	C
719	2024-07-03 17:20:31.634000	3.071546e+01	C
720	2024-07-03 17:20:32.517000	3.042661e+01	C
721	2024-07-03 17:20:33.841000	3.068477e+01	C
722	2024-07-03 17:20:34.805000	3.092395e+01	C
723	2024-07-03 17:20:35.768000	3.105254e+01	C
724	2024-07-03 17:20:36.652000	3.099745e+01	C
725	2024-07-03 17:20:37.535000	3.057420e+01	C
726	2024-07-03 17:20:38.860000	3.024184e+01	C
727	2024-07-03 17:20:39.823000	3.037121e+01	C
728	2024-07-03 17:20:40.707000	3.032194e+01	C
729	2024-07-03 17:20:41.590000	3.036505e+01	C
730	2024-07-03 17:20:42.634000	3.085654e+01	C
731	2024-07-03 17:20:43.517000	3.062335e+01	C
732	2024-07-03 17:20:44.842000	3.077069e+01	C
733	2024-07-03 17:20:45.805000	3.069704e+01	C
734	2024-07-03 17:20:46.688000	3.100969e+01	C
735	2024-07-03 17:20:47.612000	3.068477e+01	C
736	2024-07-03 17:20:48.937000	3.316823e+01	C
737	2024-07-03 17:20:49.820000	3.128483e+01	C
738	2024-07-03 17:20:50.703000	3.075228e+01	C
739	2024-07-03 17:20:51.626000	3.098520e+01	C
740	2024-07-03 17:20:52.509000	3.005059e+01	C
741	2024-07-03 17:20:53.915000	3.039583e+01	C
742	2024-07-03 17:20:54.878000	3.095458e+01	C
743	2024-07-03 17:20:55.761000	3.001353e+01	C
744	2024-07-03 17:20:56.644000	7.508057e+01	C
745	2024-07-03 17:20:57.608000	3.588649e+01	C
746	2024-07-03 17:20:58.933000	3.135199e+01	C
747	2024-07-03 17:20:59.816000	3.094233e+01	C
748	2024-07-03 17:21:00.700000	3.163238e+01	C
749	2024-07-03 17:21:01.583000	3.159585e+01	C
750	2024-07-03 17:21:02.907000	3.058649e+01	C
751	2024-07-03 17:21:03.751000	3.001353e+01	C
752	2024-07-03 17:21:04.634000	3.019868e+01	C
753	2024-07-03 17:21:05.517000	3.059878e+01	C
754	2024-07-03 17:21:06.844000	3.093008e+01	C
755	2024-07-03 17:21:07.727000	3.144959e+01	C
756	2024-07-03 17:21:08.690000	3.137640e+01	C
757	2024-07-03 17:21:09.574000	3.105254e+01	C
758	2024-07-03 17:21:10.617000	3.078296e+01	C
759	2024-07-03 17:21:11.501000	3.110760e+01	C
760	2024-07-03 17:21:12.906000	3.064178e+01	C
761	2024-07-03 17:21:13.869000	3.046967e+01	C
762	2024-07-03 17:21:14.753000	3.061107e+01	C
763	2024-07-03 17:21:15.636000	3.114429e+01	C
764	2024-07-03 17:21:16.519000	3.136419e+01	C
765	2024-07-03 17:21:17.844000	3.188171e+01	C
766	2024-07-03 17:21:18.727000	3.176015e+01	C
767	2024-07-03 17:21:19.610000	3.158367e+01	C
768	2024-07-03 17:21:20.935000	3.287356e+01	C
769	2024-07-03 17:21:21.818000	3.198493e+01	C
770	2024-07-03 17:21:22.862000	3.077069e+01	C
771	2024-07-03 17:21:23.745000	3.083202e+01	C
772	2024-07-03 17:21:24.628000	3.097908e+01	C
773	2024-07-03 17:21:25.672000	3.127873e+01	C
774	2024-07-03 17:21:26.676000	3.114429e+01	C
775	2024-07-03 17:21:27.559000	3.168716e+01	C
776	2024-07-03 17:21:28.523000	3.166282e+01	C
777	2024-07-03 17:21:29.928000	3.164456e+01	C
778	2024-07-03 17:21:30.811000	3.115652e+01	C
779	2024-07-03 17:21:31.695000	3.274704e+01	C
780	2024-07-03 17:21:32.578000	3.115652e+01	C
781	2024-07-03 17:21:33.902000	3.167499e+01	C
782	2024-07-03 17:21:34.785000	3.247544e+01	C
783	2024-07-03 17:21:35.669000	3.306007e+01	C
784	2024-07-03 17:21:36.552000	3.286152e+01	C
785	2024-07-03 17:21:37.515000	3.194851e+01	C
786	2024-07-03 17:21:38.923000	3.061721e+01	C
787	2024-07-03 17:21:39.806000	3.143130e+01	C
788	2024-07-03 17:21:40.689000	3.130926e+01	C
789	2024-07-03 17:21:41.572000	3.210018e+01	C
790	2024-07-03 17:21:42.978000	3.146789e+01	C
791	2024-07-03 17:21:43.861000	2.993939e+01	C
792	2024-07-03 17:21:44.744000	3.116875e+01	C
793	2024-07-03 17:21:45.788000	2.981570e+01	C
794	2024-07-03 17:21:46.711000	3.117486e+01	C
795	2024-07-03 17:21:47.594000	3.129094e+01	C
796	2024-07-03 17:21:48.518000	3.249357e+01	C
797	2024-07-03 17:21:49.923000	3.069091e+01	C
798	2024-07-03 17:21:50.806000	3.093621e+01	C
799	2024-07-03 17:21:51.689000	3.108925e+01	C
800	2024-07-03 17:21:52.572000	3.028498e+01	C
801	2024-07-03 17:21:53.536000	3.100969e+01	C
802	2024-07-03 17:21:54.861000	2.977238e+01	C
803	2024-07-03 17:21:55.824000	3.231823e+01	C
804	2024-07-03 17:21:56.788000	3.049428e+01	C
805	2024-07-03 17:21:57.671000	3.074001e+01	C
806	2024-07-03 17:21:58.635000	2.887739e+01	C
807	2024-07-03 17:21:59.558000	3.069704e+01	C
808	2024-07-03 17:22:00.883000	3.083202e+01	C
809	2024-07-03 17:22:01.887000	3.037121e+01	C
810	2024-07-03 17:22:02.810000	3.019868e+01	C
811	2024-07-03 17:22:03.693000	2.553806e+01	C
812	2024-07-03 17:22:04.576000	3.084428e+01	C
813	2024-07-03 17:22:05.580000	3.204560e+01	C
814	2024-07-03 17:22:06.905000	3.144350e+01	C
815	2024-07-03 17:22:07.788000	3.015551e+01	C
816	2024-07-03 17:22:08.671000	3.032194e+01	C
817	2024-07-03 17:22:09.554000	3.149837e+01	C
818	2024-07-03 17:22:10.879000	3.314420e+01	C
819	2024-07-03 17:22:11.762000	3.189386e+01	C
820	2024-07-03 17:22:12.646000	3.107701e+01	C
821	2024-07-03 17:22:13.529000	3.109536e+01	C
822	2024-07-03 17:22:14.854000	3.140080e+01	C
823	2024-07-03 17:22:15.898000	3.122986e+01	C
824	2024-07-03 17:22:16.861000	3.108925e+01	C
825	2024-07-03 17:22:17.744000	3.067863e+01	C
826	2024-07-03 17:22:18.628000	2.947486e+01	C
827	2024-07-03 17:22:19.511000	2.840836e+01	C
828	2024-07-03 17:22:20.835000	3.083202e+01	C
829	2024-07-03 17:22:21.720000	3.183918e+01	C
830	2024-07-03 17:22:22.603000	3.169324e+01	C
831	2024-07-03 17:22:23.928000	3.058649e+01	C
832	2024-07-03 17:22:24.811000	3.225164e+01	C
833	2024-07-03 17:22:25.694000	3.188778e+01	C
834	2024-07-03 17:22:26.577000	3.165673e+01	C
835	2024-07-03 17:22:27.901000	3.174799e+01	C
836	2024-07-03 17:22:28.785000	3.411324e+01	C
837	2024-07-03 17:22:29.748000	3.133978e+01	C
838	2024-07-03 17:22:30.631000	3.160194e+01	C
839	2024-07-03 17:22:31.555000	3.130926e+01	C
840	2024-07-03 17:22:32.518000	3.167499e+01	C
841	2024-07-03 17:22:33.843000	3.176015e+01	C
842	2024-07-03 17:22:34.887000	3.235453e+01	C
843	2024-07-03 17:22:35.770000	3.160803e+01	C
844	2024-07-03 17:22:36.734000	3.142520e+01	C
845	2024-07-03 17:22:37.617000	3.193029e+01	C
846	2024-07-03 17:22:38.500000	3.136419e+01	C
847	2024-07-03 17:22:39.825000	3.146179e+01	C
848	2024-07-03 17:22:40.788000	3.137640e+01	C
849	2024-07-03 17:22:41.671000	3.172366e+01	C
850	2024-07-03 17:22:42.635000	3.145569e+01	C
851	2024-07-03 17:22:43.518000	3.136419e+01	C
852	2024-07-03 17:22:44.923000	3.080749e+01	C
853	2024-07-03 17:22:45.887000	3.163847e+01	C
854	2024-07-03 17:22:46.770000	3.152275e+01	C
855	2024-07-03 17:22:47.653000	3.186348e+01	C
856	2024-07-03 17:22:48.537000	3.108925e+01	C
857	2024-07-03 17:22:49.942000	3.121153e+01	C
858	2024-07-03 17:22:50.825000	3.105865e+01	C
859	2024-07-03 17:22:51.788000	3.118097e+01	C
860	2024-07-03 17:22:52.674000	3.172975e+01	C
861	2024-07-03 17:22:53.637000	3.176624e+01	C
862	2024-07-03 17:22:54.520000	3.127873e+01	C
863	2024-07-03 17:22:55.926000	3.138860e+01	C
864	2024-07-03 17:22:56.809000	3.108925e+01	C
865	2024-07-03 17:22:57.692000	3.141300e+01	C
866	2024-07-03 17:22:58.575000	3.175407e+01	C
867	2024-07-03 17:22:59.980000	3.186348e+01	C
868	2024-07-03 17:23:00.502000	3.102193e+01	C
869	2024-07-03 17:23:01.827000	3.113206e+01	C
870	2024-07-03 17:23:02.790000	3.152275e+01	C
871	2024-07-03 17:23:03.634000	3.092395e+01	C
872	2024-07-03 17:23:04.516000	3.096071e+01	C
873	2024-07-03 17:23:05.881000	3.064178e+01	C
874	2024-07-03 17:23:06.764000	2.993939e+01	C
875	2024-07-03 17:23:07.808000	3.038352e+01	C
876	2024-07-03 17:23:08.691000	3.127873e+01	C
877	2024-07-03 17:23:09.574000	3.221531e+01	C
878	2024-07-03 17:23:10.899000	3.185741e+01	C
879	2024-07-03 17:23:11.782000	3.108925e+01	C
880	2024-07-03 17:23:12.665000	3.126651e+01	C
881	2024-07-03 17:23:13.549000	3.135809e+01	C
882	2024-07-03 17:23:14.914000	3.136419e+01	C
883	2024-07-03 17:23:15.798000	3.110760e+01	C
884	2024-07-03 17:23:16.721000	3.165673e+01	C
885	2024-07-03 17:23:17.685000	3.125430e+01	C
886	2024-07-03 17:23:18.568000	3.074001e+01	C
887	2024-07-03 17:23:19.973000	3.304805e+01	C
888	2024-07-03 17:23:20.937000	3.293977e+01	C
889	2024-07-03 17:23:21.820000	3.197279e+01	C
890	2024-07-03 17:23:22.864000	3.248148e+01	C
891	2024-07-03 17:23:23.747000	3.212442e+01	C
892	2024-07-03 17:23:24.629000	3.090557e+01	C
893	2024-07-03 17:23:25.512000	3.135199e+01	C
894	2024-07-03 17:23:26.839000	3.056805e+01	C
895	2024-07-03 17:23:27.722000	3.089944e+01	C
896	2024-07-03 17:23:28.605000	3.033426e+01	C
897	2024-07-03 17:23:29.930000	3.030962e+01	C
898	2024-07-03 17:23:30.814000	3.058649e+01	C
899	2024-07-03 17:23:31.777000	3.036505e+01	C
900	2024-07-03 17:23:32.741000	3.091783e+01	C
901	2024-07-03 17:23:33.624000	3.077069e+01	C
902	2024-07-03 17:23:34.587000	3.096683e+01	C
903	2024-07-03 17:23:35.551000	3.150446e+01	C
904	2024-07-03 17:23:36.514000	3.166890e+01	C
905	2024-07-03 17:23:37.919000	3.170541e+01	C
906	2024-07-03 17:23:38.802000	3.122986e+01	C
907	2024-07-03 17:23:39.685000	3.155930e+01	C
908	2024-07-03 17:23:40.649000	3.189993e+01	C
909	2024-07-03 17:23:41.612000	3.214261e+01	C
910	2024-07-03 17:23:42.937000	3.099745e+01	C
911	2024-07-03 17:23:43.900000	3.122986e+01	C
912	2024-07-03 17:23:44.743000	3.118708e+01	C
913	2024-07-03 17:23:45.707000	3.143130e+01	C
914	2024-07-03 17:23:46.590000	3.168107e+01	C
915	2024-07-03 17:23:47.915000	3.077069e+01	C
916	2024-07-03 17:23:48.798000	3.140690e+01	C
917	2024-07-03 17:23:49.681000	3.134588e+01	C
918	2024-07-03 17:23:50.565000	3.141910e+01	C
919	2024-07-03 17:23:51.889000	3.211230e+01	C
920	2024-07-03 17:23:52.853000	3.139470e+01	C
921	2024-07-03 17:23:53.736000	3.152275e+01	C
922	2024-07-03 17:23:54.700000	3.132147e+01	C
923	2024-07-03 17:23:55.703000	3.154103e+01	C
924	2024-07-03 17:23:56.667000	3.136419e+01	C
925	2024-07-03 17:23:58.152000	3.619697e+01	C
926	2024-07-03 17:23:58.594000	3.075228e+01	C
927	2024-07-03 17:23:59.517000	3.102193e+01	C
928	2024-07-03 17:24:00.842000	3.122375e+01	C
929	2024-07-03 17:24:01.725000	3.121153e+01	C
930	2024-07-03 17:24:02.609000	3.134588e+01	C
931	2024-07-03 17:24:03.572000	3.218502e+01	C
932	2024-07-03 17:24:04.576000	3.220320e+01	C
933	2024-07-03 17:24:05.941000	3.109536e+01	C
934	2024-07-03 17:24:06.824000	3.179663e+01	C
935	2024-07-03 17:24:07.747000	3.193637e+01	C
936	2024-07-03 17:24:08.630000	3.186348e+01	C
937	2024-07-03 17:24:09.594000	3.141910e+01	C
938	2024-07-03 17:24:10.557000	3.103418e+01	C
939	2024-07-03 17:24:11.965000	3.078909e+01	C
940	2024-07-03 17:24:12.848000	3.089332e+01	C
941	2024-07-03 17:24:13.731000	3.104642e+01	C
942	2024-07-03 17:24:14.695000	3.156539e+01	C
943	2024-07-03 17:24:15.658000	3.207592e+01	C
944	2024-07-03 17:24:16.541000	3.171150e+01	C
945	2024-07-03 17:24:17.866000	3.054347e+01	C
946	2024-07-03 17:24:18.749000	3.184526e+01	C
947	2024-07-03 17:24:19.713000	3.133368e+01	C
948	2024-07-03 17:24:20.596000	3.088719e+01	C
949	2024-07-03 17:24:21.559000	3.032194e+01	C
950	2024-07-03 17:24:22.523000	3.054347e+01	C
951	2024-07-03 17:24:23.848000	3.121764e+01	C
952	2024-07-03 17:24:24.811000	3.253585e+01	C
953	2024-07-03 17:24:25.694000	3.154712e+01	C
954	2024-07-03 17:24:26.578000	3.132757e+01	C
955	2024-07-03 17:24:27.903000	3.086267e+01	C
956	2024-07-03 17:24:28.786000	3.113206e+01	C
957	2024-07-03 17:24:29.748000	3.151665e+01	C
958	2024-07-03 17:24:30.632000	3.067249e+01	C
959	2024-07-03 17:24:31.515000	3.204560e+01	C
960	2024-07-03 17:24:32.920000	3.208805e+01	C
961	2024-07-03 17:24:33.803000	3.149837e+01	C
962	2024-07-03 17:24:34.767000	3.105254e+01	C
963	2024-07-03 17:24:35.650000	3.168107e+01	C
964	2024-07-03 17:24:36.533000	3.086880e+01	C
965	2024-07-03 17:24:37.858000	3.089332e+01	C
966	2024-07-03 17:24:38.741000	3.187564e+01	C
967	2024-07-03 17:24:39.705000	3.126651e+01	C
968	2024-07-03 17:24:40.590000	3.154103e+01	C
969	2024-07-03 17:24:41.553000	3.184526e+01	C
970	2024-07-03 17:24:42.517000	3.204560e+01	C
971	2024-07-03 17:24:43.842000	3.230007e+01	C
972	2024-07-03 17:24:44.885000	3.108925e+01	C
973	2024-07-03 17:24:45.769000	3.194851e+01	C
974	2024-07-03 17:24:46.652000	3.157149e+01	C
975	2024-07-03 17:24:47.616000	3.122375e+01	C
976	2024-07-03 17:24:48.940000	3.135809e+01	C
977	2024-07-03 17:24:49.824000	3.155930e+01	C
978	2024-07-03 17:24:50.707000	3.140690e+01	C
979	2024-07-03 17:24:51.590000	3.129094e+01	C
980	2024-07-03 17:24:52.915000	3.202134e+01	C
981	2024-07-03 17:24:53.798000	3.173583e+01	C
982	2024-07-03 17:24:54.641000	3.177232e+01	C
983	2024-07-03 17:24:55.524000	3.162020e+01	C
984	2024-07-03 17:24:56.889000	3.203347e+01	C
985	2024-07-03 17:24:57.773000	3.248753e+01	C
986	2024-07-03 17:24:58.816000	3.157149e+01	C
987	2024-07-03 17:24:59.700000	3.197279e+01	C
988	2024-07-03 17:25:00.583000	3.217290e+01	C
989	2024-07-03 17:25:01.627000	3.140080e+01	C
990	2024-07-03 17:25:02.510000	3.104642e+01	C
991	2024-07-03 17:25:03.835000	3.139470e+01	C
992	2024-07-03 17:25:04.718000	3.102193e+01	C
993	2024-07-03 17:25:05.601000	3.147398e+01	C
994	2024-07-03 17:25:06.565000	3.174799e+01	C
995	2024-07-03 17:25:07.889000	3.122986e+01	C
996	2024-07-03 17:25:08.853000	3.110760e+01	C
997	2024-07-03 17:25:09.696000	3.094846e+01	C
998	2024-07-03 17:25:10.579000	3.046352e+01	C
999	2024-07-03 17:25:11.503000	3.145569e+01	C
1000	2024-07-03 17:25:12.827000	3.035274e+01	C
1001	2024-07-03 17:25:13.871000	3.038968e+01	C
1002	2024-07-03 17:25:14.754000	3.043276e+01	C
1003	2024-07-03 17:25:15.638000	3.111983e+01	C
1004	2024-07-03 17:25:16.681000	3.135809e+01	C
1005	2024-07-03 17:25:17.645000	3.100969e+01	C
1006	2024-07-03 17:25:18.528000	3.100969e+01	C
1007	2024-07-03 17:25:19.853000	3.094846e+01	C
1008	2024-07-03 17:25:20.776000	3.059263e+01	C
1009	2024-07-03 17:25:21.660000	3.200920e+01	C
1010	2024-07-03 17:25:22.543000	3.172975e+01	C
1011	2024-07-03 17:25:23.868000	3.078909e+01	C
1012	2024-07-03 17:25:24.751000	3.011232e+01	C
1013	2024-07-03 17:25:25.634000	3.078909e+01	C
1014	2024-07-03 17:25:26.517000	3.076455e+01	C
1015	2024-07-03 17:25:27.841000	3.080749e+01	C
1016	2024-07-03 17:25:28.684000	3.053732e+01	C
1017	2024-07-03 17:25:29.568000	3.050043e+01	C
1018	2024-07-03 17:25:30.611000	3.098520e+01	C
1019	2024-07-03 17:25:31.936000	3.069704e+01	C
1020	2024-07-03 17:25:32.900000	3.077682e+01	C
1021	2024-07-03 17:25:33.863000	3.148618e+01	C
1022	2024-07-03 17:25:34.746000	3.118708e+01	C
1023	2024-07-03 17:25:35.630000	3.106477e+01	C
1024	2024-07-03 17:25:36.513000	3.078296e+01	C
1025	2024-07-03 17:25:37.840000	3.108925e+01	C
1026	2024-07-03 17:25:38.803000	3.102193e+01	C
1027	2024-07-03 17:25:39.686000	3.006294e+01	C
1028	2024-07-03 17:25:40.569000	3.001971e+01	C
1029	2024-07-03 17:25:41.894000	3.094233e+01	C
1030	2024-07-03 17:25:42.778000	3.068477e+01	C
1031	2024-07-03 17:25:43.661000	3.048813e+01	C
1032	2024-07-03 17:25:44.584000	3.070932e+01	C
1033	2024-07-03 17:25:45.548000	3.077682e+01	C
1034	2024-07-03 17:25:46.873000	3.078909e+01	C
1035	2024-07-03 17:25:47.916000	3.090557e+01	C
1036	2024-07-03 17:25:48.819000	3.105865e+01	C
1037	2024-07-03 17:25:49.703000	3.095458e+01	C
1038	2024-07-03 17:25:50.747000	3.137640e+01	C
1039	2024-07-03 17:25:51.622000	3.110760e+01	C
1040	2024-07-03 17:25:52.585000	3.106477e+01	C
1041	2024-07-03 17:25:53.910000	3.107701e+01	C
1042	2024-07-03 17:25:54.784000	3.127873e+01	C
1043	2024-07-03 17:25:55.668000	3.135809e+01	C
1044	2024-07-03 17:25:56.551000	3.146789e+01	C
1045	2024-07-03 17:25:57.956000	3.139470e+01	C
1046	2024-07-03 17:25:58.839000	3.105254e+01	C
1047	2024-07-03 17:25:59.682000	3.125430e+01	C
1048	2024-07-03 17:26:00.726000	2.992703e+01	C
1049	2024-07-03 17:26:01.609000	3.175407e+01	C
1050	2024-07-03 17:26:03.012000	3.129094e+01	C
1051	2024-07-03 17:26:03.533000	3.094846e+01	C
1052	2024-07-03 17:26:04.858000	3.094233e+01	C
1053	2024-07-03 17:26:05.822000	3.040814e+01	C
1054	2024-07-03 17:26:06.785000	3.057420e+01	C
1055	2024-07-03 17:26:07.668000	3.021718e+01	C
1056	2024-07-03 17:26:08.632000	3.104642e+01	C
1057	2024-07-03 17:26:09.595000	3.091783e+01	C
1058	2024-07-03 17:26:10.920000	2.971666e+01	C
1059	2024-07-03 17:26:11.803000	3.217897e+01	C
1060	2024-07-03 17:26:12.686000	3.210624e+01	C
1061	2024-07-03 17:26:13.570000	3.196672e+01	C
1062	2024-07-03 17:26:14.533000	3.222137e+01	C
1063	2024-07-03 17:26:15.858000	3.243314e+01	C
1064	2024-07-03 17:26:16.902000	3.238477e+01	C
1065	2024-07-03 17:26:17.785000	3.096071e+01	C
1066	2024-07-03 17:26:18.669000	3.179056e+01	C
1067	2024-07-03 17:26:19.712000	3.121153e+01	C
1068	2024-07-03 17:26:20.596000	3.058035e+01	C
1069	2024-07-03 17:26:22.001000	3.085041e+01	C
1070	2024-07-03 17:26:22.523000	2.995175e+01	C
1071	2024-07-03 17:26:23.887000	3.133978e+01	C
1072	2024-07-03 17:26:24.771000	3.129094e+01	C
1073	2024-07-03 17:26:25.654000	3.058649e+01	C
1074	2024-07-03 17:26:26.537000	3.119931e+01	C
1075	2024-07-03 17:26:27.862000	3.037737e+01	C
1076	2024-07-03 17:26:28.745000	3.046967e+01	C
1077	2024-07-03 17:26:29.629000	3.077069e+01	C
1078	2024-07-03 17:26:30.512000	3.111371e+01	C
1079	2024-07-03 17:26:31.837000	3.113206e+01	C
1080	2024-07-03 17:26:32.722000	3.115652e+01	C
1081	2024-07-03 17:26:33.685000	3.121764e+01	C
1082	2024-07-03 17:26:34.528000	3.152275e+01	C
1083	2024-07-03 17:26:35.934000	3.097296e+01	C
1084	2024-07-03 17:26:36.897000	3.096071e+01	C
1085	2024-07-03 17:26:37.780000	3.091783e+01	C
1086	2024-07-03 17:26:38.744000	3.098520e+01	C
1087	2024-07-03 17:26:39.706000	3.089332e+01	C
1088	2024-07-03 17:26:40.589000	3.104030e+01	C
1089	2024-07-03 17:26:41.995000	3.142520e+01	C
1090	2024-07-03 17:26:42.516000	3.142520e+01	C
1091	2024-07-03 17:26:43.841000	3.131536e+01	C
1092	2024-07-03 17:26:44.724000	3.129094e+01	C
1093	2024-07-03 17:26:45.608000	3.134588e+01	C
1094	2024-07-03 17:26:47.013000	3.135199e+01	C
1095	2024-07-03 17:26:47.896000	3.144350e+01	C
1096	2024-07-03 17:26:48.779000	3.146179e+01	C
1097	2024-07-03 17:26:49.744000	3.132147e+01	C
1098	2024-07-03 17:26:50.627000	3.134588e+01	C
1099	2024-07-03 17:26:51.510000	3.138250e+01	C
1100	2024-07-03 17:26:52.835000	3.125430e+01	C
1101	2024-07-03 17:26:53.799000	3.158367e+01	C
1102	2024-07-03 17:26:54.762000	3.146789e+01	C
1103	2024-07-03 17:26:55.645000	3.186348e+01	C
1104	2024-07-03 17:26:56.529000	3.160803e+01	C
1105	2024-07-03 17:26:58.375000	3.641323e+01	C
1106	2024-07-03 17:26:58.817000	3.108925e+01	C
1107	2024-07-03 17:26:59.700000	3.193637e+01	C
1108	2024-07-03 17:27:00.583000	3.196065e+01	C
1109	2024-07-03 17:27:01.908000	3.152884e+01	C
1110	2024-07-03 17:27:02.791000	3.144350e+01	C
1111	2024-07-03 17:27:03.676000	3.147398e+01	C
1112	2024-07-03 17:27:04.559000	3.210624e+01	C
1113	2024-07-03 17:27:05.883000	3.163238e+01	C
1114	2024-07-03 17:27:06.846000	3.137029e+01	C
1115	2024-07-03 17:27:07.729000	3.136419e+01	C
1116	2024-07-03 17:27:08.613000	3.259623e+01	C
1117	2024-07-03 17:27:09.937000	3.214867e+01	C
1118	2024-07-03 17:27:10.820000	3.104030e+01	C
1119	2024-07-03 17:27:11.704000	3.108925e+01	C
1120	2024-07-03 17:27:12.668000	3.123597e+01	C
1121	2024-07-03 17:27:13.592000	3.135809e+01	C
1122	2024-07-03 17:27:14.917000	3.209412e+01	C
1123	2024-07-03 17:27:15.840000	3.153493e+01	C
1124	2024-07-03 17:27:16.723000	3.190600e+01	C
1125	2024-07-03 17:27:17.687000	3.166282e+01	C
1126	2024-07-03 17:27:18.570000	3.179663e+01	C
1127	2024-07-03 17:27:19.895000	3.180879e+01	C
1128	2024-07-03 17:27:20.778000	3.208805e+01	C
1129	2024-07-03 17:27:21.661000	3.144350e+01	C
1130	2024-07-03 17:27:22.504000	3.135809e+01	C
1131	2024-07-03 17:27:23.909000	3.151056e+01	C
1132	2024-07-03 17:27:24.873000	3.116875e+01	C
1133	2024-07-03 17:27:25.756000	3.124208e+01	C
1134	2024-07-03 17:27:26.720000	3.154103e+01	C
1135	2024-07-03 17:27:27.683000	3.194851e+01	C
1136	2024-07-03 17:27:28.566000	3.228796e+01	C
1137	2024-07-03 17:27:29.971000	3.168716e+01	C
1138	2024-07-03 17:27:30.935000	3.095458e+01	C
1139	2024-07-03 17:27:31.818000	3.110148e+01	C
1140	2024-07-03 17:27:32.782000	3.109536e+01	C
1141	2024-07-03 17:27:33.665000	3.111371e+01	C
1142	2024-07-03 17:27:34.548000	3.109536e+01	C
1143	2024-07-03 17:27:35.873000	3.138860e+01	C
1144	2024-07-03 17:27:36.756000	3.104642e+01	C
1145	2024-07-03 17:27:37.720000	3.141300e+01	C
1146	2024-07-03 17:27:38.603000	3.117486e+01	C
1147	2024-07-03 17:27:39.928000	3.126651e+01	C
1148	2024-07-03 17:27:40.811000	3.105254e+01	C
1149	2024-07-03 17:27:41.775000	3.105254e+01	C
1150	2024-07-03 17:27:42.698000	3.135809e+01	C
1151	2024-07-03 17:27:43.581000	3.094233e+01	C
1152	2024-07-03 17:27:44.906000	3.106477e+01	C
1153	2024-07-03 17:27:45.790000	3.136419e+01	C
1154	2024-07-03 17:27:46.673000	3.111983e+01	C
1155	2024-07-03 17:27:47.557000	3.110148e+01	C
1156	2024-07-03 17:27:48.881000	3.135199e+01	C
1157	2024-07-03 17:27:49.765000	3.121153e+01	C
1158	2024-07-03 17:27:50.648000	3.103418e+01	C
1159	2024-07-03 17:27:51.571000	3.124208e+01	C
1160	2024-07-03 17:27:52.896000	3.130926e+01	C
1161	2024-07-03 17:27:53.779000	3.118708e+01	C
1162	2024-07-03 17:27:54.622000	3.147398e+01	C
1163	2024-07-03 17:27:55.666000	3.146789e+01	C
1164	2024-07-03 17:27:56.549000	3.137029e+01	C
1165	2024-07-03 17:27:57.954000	3.127873e+01	C
1166	2024-07-03 17:27:58.918000	3.161411e+01	C
1167	2024-07-03 17:27:59.800000	3.133978e+01	C
1168	2024-07-03 17:28:00.764000	3.178448e+01	C
1169	2024-07-03 17:28:01.727000	3.166282e+01	C
1170	2024-07-03 17:28:02.611000	3.146179e+01	C
1171	2024-07-03 17:28:03.574000	3.126651e+01	C
1172	2024-07-03 17:28:04.939000	3.121153e+01	C
1173	2024-07-03 17:28:05.822000	3.072160e+01	C
1174	2024-07-03 17:28:06.705000	3.105865e+01	C
1175	2024-07-03 17:28:07.629000	3.125430e+01	C
1176	2024-07-03 17:28:08.512000	3.131536e+01	C
1177	2024-07-03 17:28:09.799000	3.195458e+01	C
1178	2024-07-03 17:28:10.762000	3.121153e+01	C
1179	2024-07-03 17:28:11.605000	3.131536e+01	C
1180	2024-07-03 17:28:13.010000	3.121153e+01	C
1181	2024-07-03 17:28:13.532000	3.093008e+01	C
1182	2024-07-03 17:28:14.857000	3.136419e+01	C
1183	2024-07-03 17:28:15.740000	3.117486e+01	C
1184	2024-07-03 17:28:16.664000	3.248148e+01	C
1185	2024-07-03 17:28:17.627000	3.191815e+01	C
1186	2024-07-03 17:28:18.510000	3.118097e+01	C
1187	2024-07-03 17:28:19.835000	3.127873e+01	C
1188	2024-07-03 17:28:20.759000	3.127873e+01	C
1189	2024-07-03 17:28:21.680000	3.115652e+01	C
1190	2024-07-03 17:28:22.563000	3.238477e+01	C
1191	2024-07-03 17:28:23.567000	3.132757e+01	C
1192	2024-07-03 17:28:24.932000	3.227586e+01	C
1193	2024-07-03 17:28:25.815000	3.262037e+01	C
1194	2024-07-03 17:28:26.779000	3.197279e+01	C
1195	2024-07-03 17:28:27.742000	3.253585e+01	C
1196	2024-07-03 17:28:28.625000	3.201527e+01	C
1197	2024-07-03 17:28:29.910000	3.261434e+01	C
1198	2024-07-03 17:28:30.876000	3.205167e+01	C
1199	2024-07-03 17:28:31.839000	3.199706e+01	C
1200	2024-07-03 17:28:32.721000	3.164456e+01	C
1201	2024-07-03 17:28:33.685000	3.268071e+01	C
1202	2024-07-03 17:28:34.568000	3.193637e+01	C
1203	2024-07-03 17:28:35.933000	3.140080e+01	C
1204	2024-07-03 17:28:36.856000	3.078909e+01	C
1205	2024-07-03 17:28:37.739000	3.152884e+01	C
1206	2024-07-03 17:28:38.623000	3.131536e+01	C
1207	2024-07-03 17:28:39.506000	3.138860e+01	C
1208	2024-07-03 17:28:40.871000	3.115652e+01	C
1209	2024-07-03 17:28:41.794000	3.115652e+01	C
1210	2024-07-03 17:28:42.677000	3.144959e+01	C
1211	2024-07-03 17:28:43.561000	3.125430e+01	C
1212	2024-07-03 17:28:44.886000	3.165064e+01	C
1213	2024-07-03 17:28:45.769000	3.130315e+01	C
1214	2024-07-03 17:28:46.652000	3.178448e+01	C
1215	2024-07-03 17:28:47.535000	3.185741e+01	C
1216	2024-07-03 17:28:48.860000	3.214867e+01	C
1217	2024-07-03 17:28:49.823000	3.182703e+01	C
1218	2024-07-03 17:28:50.707000	3.205773e+01	C
1219	2024-07-03 17:28:51.590000	3.225770e+01	C
1220	2024-07-03 17:28:52.514000	3.172975e+01	C
1221	2024-07-03 17:28:53.838000	3.211230e+01	C
1222	2024-07-03 17:28:54.804000	3.214261e+01	C
1223	2024-07-03 17:28:55.727000	3.285549e+01	C
1224	2024-07-03 17:28:56.610000	3.188171e+01	C
1225	2024-07-03 17:28:57.975000	3.181487e+01	C
1226	2024-07-03 17:28:58.858000	3.210624e+01	C
1227	2024-07-03 17:28:59.702000	3.188171e+01	C
1228	2024-07-03 17:29:00.585000	3.143740e+01	C
1229	2024-07-03 17:29:01.990000	3.243314e+01	C
1230	2024-07-03 17:29:02.873000	3.148618e+01	C
1231	2024-07-03 17:29:03.756000	3.226375e+01	C
1232	2024-07-03 17:29:04.639000	3.183310e+01	C
1233	2024-07-03 17:29:05.523000	3.139470e+01	C
1234	2024-07-03 17:29:07.008000	3.121153e+01	C
1235	2024-07-03 17:29:07.891000	3.081362e+01	C
1236	2024-07-03 17:29:08.775000	3.113206e+01	C
1237	2024-07-03 17:29:09.658000	3.129094e+01	C
1238	2024-07-03 17:29:10.541000	3.125430e+01	C
1239	2024-07-03 17:29:11.866000	3.158367e+01	C
1240	2024-07-03 17:29:12.749000	3.193029e+01	C
1241	2024-07-03 17:29:13.672000	3.184526e+01	C
1242	2024-07-03 17:29:14.556000	3.182703e+01	C
1243	2024-07-03 17:29:15.881000	3.121153e+01	C
1244	2024-07-03 17:29:16.764000	3.140690e+01	C
1245	2024-07-03 17:29:17.727000	3.148618e+01	C
1246	2024-07-03 17:29:18.691000	3.129094e+01	C
1247	2024-07-03 17:29:19.574000	3.126651e+01	C
1248	2024-07-03 17:29:20.538000	3.146179e+01	C
1249	2024-07-03 17:29:21.501000	3.130315e+01	C
1250	2024-07-03 17:29:22.826000	3.289764e+01	C
1251	2024-07-03 17:29:23.789000	3.254793e+01	C
1252	2024-07-03 17:29:24.753000	3.293375e+01	C
1253	2024-07-03 17:29:25.636000	3.237267e+01	C
1254	2024-07-03 17:29:26.519000	3.219108e+01	C
1255	2024-07-03 17:29:27.844000	3.188778e+01	C
1256	2024-07-03 17:29:28.727000	3.201527e+01	C
1257	2024-07-03 17:29:29.611000	3.205167e+01	C
1258	2024-07-03 17:29:30.534000	3.191208e+01	C
1259	2024-07-03 17:29:31.819000	3.179056e+01	C
1260	2024-07-03 17:29:32.702000	3.169324e+01	C
1261	2024-07-03 17:29:33.585000	3.193029e+01	C
1262	2024-07-03 17:29:34.870000	3.199100e+01	C
1263	2024-07-03 17:29:35.753000	3.213655e+01	C
1264	2024-07-03 17:29:36.717000	3.204560e+01	C
1265	2024-07-03 17:29:37.680000	3.260227e+01	C
1266	2024-07-03 17:29:38.563000	3.256604e+01	C
1267	2024-07-03 17:29:39.969000	3.246336e+01	C
1268	2024-07-03 17:29:40.852000	3.287958e+01	C
1269	2024-07-03 17:29:41.775000	3.251773e+01	C
1270	2024-07-03 17:29:42.738000	3.240291e+01	C
1271	2024-07-03 17:29:43.702000	3.246336e+01	C
1272	2024-07-03 17:29:44.585000	3.222137e+01	C
1273	2024-07-03 17:29:45.508000	3.223348e+01	C
1274	2024-07-03 17:29:46.833000	3.221531e+01	C
1275	2024-07-03 17:29:47.797000	3.191208e+01	C
1276	2024-07-03 17:29:48.680000	3.256604e+01	C
1277	2024-07-03 17:29:49.644000	3.275909e+01	C
1278	2024-07-03 17:29:50.527000	3.197279e+01	C
1279	2024-07-03 17:29:51.852000	3.242709e+01	C
1280	2024-07-03 17:29:52.735000	3.292774e+01	C
1281	2024-07-03 17:29:53.618000	3.287958e+01	C
1282	2024-07-03 17:29:54.582000	3.288560e+01	C
1283	2024-07-03 17:29:55.866000	3.286753e+01	C
1284	2024-07-03 17:29:56.750000	3.167499e+01	C
1285	2024-07-03 17:29:58.154000	3.637819e+01	C
1286	2024-07-03 17:29:58.596000	3.129705e+01	C
1287	2024-07-03 17:29:59.520000	3.218502e+01	C
1288	2024-07-03 17:30:00.925000	3.245127e+01	C
1289	2024-07-03 17:30:01.808000	3.262037e+01	C
1290	2024-07-03 17:30:02.691000	3.262037e+01	C
1291	2024-07-03 17:30:03.574000	3.226375e+01	C
1292	2024-07-03 17:30:04.538000	3.214261e+01	C
1293	2024-07-03 17:30:05.863000	3.196065e+01	C
1294	2024-07-03 17:30:06.826000	3.158367e+01	C
1295	2024-07-03 17:30:07.830000	3.180879e+01	C
1296	2024-07-03 17:30:08.793000	3.187564e+01	C
1297	2024-07-03 17:30:09.677000	3.188778e+01	C
1298	2024-07-03 17:30:10.720000	3.190600e+01	C
1299	2024-07-03 17:30:11.604000	3.188778e+01	C
1300	2024-07-03 17:30:12.928000	3.208805e+01	C
1301	2024-07-03 17:30:13.892000	3.197886e+01	C
1302	2024-07-03 17:30:14.735000	3.184526e+01	C
1303	2024-07-03 17:30:15.699000	3.208805e+01	C
1304	2024-07-03 17:30:16.542000	3.202740e+01	C
1305	2024-07-03 17:30:17.867000	3.180271e+01	C
1306	2024-07-03 17:30:18.750000	3.177232e+01	C
1307	2024-07-03 17:30:19.633000	3.192422e+01	C
1308	2024-07-03 17:30:20.597000	3.175407e+01	C
1309	2024-07-03 17:30:21.560000	3.203954e+01	C
1310	2024-07-03 17:30:22.925000	3.200920e+01	C
1311	2024-07-03 17:30:23.969000	3.202134e+01	C
1312	2024-07-03 17:30:24.852000	3.194851e+01	C
1313	2024-07-03 17:30:25.816000	3.191208e+01	C
1314	2024-07-03 17:30:26.779000	3.213049e+01	C
1315	2024-07-03 17:30:27.662000	3.195458e+01	C
1316	2024-07-03 17:30:28.546000	3.210018e+01	C
1317	2024-07-03 17:30:29.509000	3.188171e+01	C
1318	2024-07-03 17:30:30.834000	3.171150e+01	C
1319	2024-07-03 17:30:31.719000	3.296384e+01	C
1320	2024-07-03 17:30:32.602000	3.319225e+01	C
1321	2024-07-03 17:30:33.927000	3.203954e+01	C
1322	2024-07-03 17:30:34.810000	3.165673e+01	C
1323	2024-07-03 17:30:35.693000	3.226375e+01	C
1324	2024-07-03 17:30:36.577000	3.214867e+01	C
1325	2024-07-03 17:30:37.500000	3.111371e+01	C
1326	2024-07-03 17:30:38.905000	3.181487e+01	C
1327	2024-07-03 17:30:39.788000	3.200920e+01	C
1328	2024-07-03 17:30:40.752000	3.126651e+01	C
1329	2024-07-03 17:30:41.636000	3.126651e+01	C
1330	2024-07-03 17:30:42.560000	3.006294e+01	C
1331	2024-07-03 17:30:43.523000	3.213655e+01	C
1332	2024-07-03 17:30:44.848000	3.148618e+01	C
1333	2024-07-03 17:30:45.811000	3.085654e+01	C
1334	2024-07-03 17:30:46.694000	3.094846e+01	C
1335	2024-07-03 17:30:47.577000	3.125430e+01	C
1336	2024-07-03 17:30:48.500000	3.096683e+01	C
1337	2024-07-03 17:30:49.825000	3.179056e+01	C
1338	2024-07-03 17:30:50.708000	3.301197e+01	C
1339	2024-07-03 17:30:51.672000	3.126651e+01	C
1340	2024-07-03 17:30:52.555000	3.119931e+01	C
1341	2024-07-03 17:30:53.880000	3.083202e+01	C
1342	2024-07-03 17:30:54.763000	3.135809e+01	C
1343	2024-07-03 17:30:55.646000	3.151665e+01	C
1344	2024-07-03 17:30:56.529000	3.168716e+01	C
1345	2024-07-03 17:30:57.895000	3.199706e+01	C
1346	2024-07-03 17:30:58.778000	3.195458e+01	C
1347	2024-07-03 17:30:59.822000	3.218502e+01	C
1348	2024-07-03 17:31:00.705000	3.226375e+01	C
1349	2024-07-03 17:31:01.588000	3.211836e+01	C
1350	2024-07-03 17:31:02.913000	3.191208e+01	C
1351	2024-07-03 17:31:03.796000	3.135199e+01	C
1352	2024-07-03 17:31:04.679000	3.051273e+01	C
1353	2024-07-03 17:31:05.562000	2.984045e+01	C
1354	2024-07-03 17:31:06.887000	3.064178e+01	C
1355	2024-07-03 17:31:07.851000	3.088106e+01	C
1356	2024-07-03 17:31:08.734000	3.178448e+01	C
1357	2024-07-03 17:31:09.698000	3.088106e+01	C
1358	2024-07-03 17:31:10.581000	3.129094e+01	C
1359	2024-07-03 17:31:11.544000	3.091170e+01	C
1360	2024-07-03 17:31:12.829000	3.048813e+01	C
1361	2024-07-03 17:31:13.794000	3.054347e+01	C
1362	2024-07-03 17:31:14.758000	3.114429e+01	C
1363	2024-07-03 17:31:15.641000	3.186348e+01	C
1364	2024-07-03 17:31:16.605000	3.176624e+01	C
1365	2024-07-03 17:31:17.930000	3.139470e+01	C
1366	2024-07-03 17:31:18.813000	3.076455e+01	C
1367	2024-07-03 17:31:19.696000	3.086880e+01	C
1368	2024-07-03 17:31:20.579000	3.063564e+01	C
1369	2024-07-03 17:31:21.904000	2.982189e+01	C
1370	2024-07-03 17:31:22.787000	2.991467e+01	C
1371	2024-07-03 17:31:23.670000	3.003206e+01	C
1372	2024-07-03 17:31:24.554000	3.142520e+01	C
1373	2024-07-03 17:31:25.878000	3.135809e+01	C
1374	2024-07-03 17:31:26.762000	3.114429e+01	C
1375	2024-07-03 17:31:27.725000	3.099745e+01	C
1376	2024-07-03 17:31:28.689000	3.100969e+01	C
1377	2024-07-03 17:31:29.572000	3.165673e+01	C
1378	2024-07-03 17:31:30.897000	3.125430e+01	C
1379	2024-07-03 17:31:31.780000	3.108925e+01	C
1380	2024-07-03 17:31:32.744000	3.106477e+01	C
1381	2024-07-03 17:31:33.626000	3.104642e+01	C
1382	2024-07-03 17:31:34.509000	3.111371e+01	C
1383	2024-07-03 17:31:35.994000	3.099133e+01	C
1384	2024-07-03 17:31:36.877000	3.121764e+01	C
1385	2024-07-03 17:31:37.761000	3.118097e+01	C
1386	2024-07-03 17:31:38.644000	3.109536e+01	C
1387	2024-07-03 17:31:39.527000	3.107701e+01	C
1388	2024-07-03 17:31:40.852000	3.108925e+01	C
1389	2024-07-03 17:31:41.735000	3.089332e+01	C
1390	2024-07-03 17:31:42.619000	3.105865e+01	C
1391	2024-07-03 17:31:43.502000	3.102193e+01	C
1392	2024-07-03 17:31:44.987000	3.092395e+01	C
1393	2024-07-03 17:31:45.871000	3.100969e+01	C
1394	2024-07-03 17:31:46.754000	3.094846e+01	C
1395	2024-07-03 17:31:47.717000	3.102193e+01	C
1396	2024-07-03 17:31:48.560000	3.108925e+01	C
1397	2024-07-03 17:31:49.885000	3.103418e+01	C
1398	2024-07-03 17:31:50.768000	3.110760e+01	C
1399	2024-07-03 17:31:51.732000	3.100969e+01	C
1400	2024-07-03 17:31:52.615000	3.113206e+01	C
1401	2024-07-03 17:31:53.498000	3.121153e+01	C
1402	2024-07-03 17:31:54.903000	3.109536e+01	C
1403	2024-07-03 17:31:55.788000	3.110148e+01	C
1404	2024-07-03 17:31:56.712000	3.116875e+01	C
1405	2024-07-03 17:31:57.676000	3.118097e+01	C
1406	2024-07-03 17:31:58.559000	3.116875e+01	C
1407	2024-07-03 17:31:59.883000	3.114429e+01	C
1408	2024-07-03 17:32:00.766000	3.115652e+01	C
1409	2024-07-03 17:32:01.729000	3.121764e+01	C
1410	2024-07-03 17:32:02.612000	3.100969e+01	C
1411	2024-07-03 17:32:04.017000	3.126651e+01	C
1412	2024-07-03 17:32:04.539000	3.128483e+01	C
1413	2024-07-03 17:32:05.864000	3.119931e+01	C
1414	2024-07-03 17:32:06.747000	3.111371e+01	C
1415	2024-07-03 17:32:07.631000	3.115652e+01	C
1416	2024-07-03 17:32:08.514000	3.118097e+01	C
1417	2024-07-03 17:32:09.839000	3.116263e+01	C
1418	2024-07-03 17:32:10.722000	3.125430e+01	C
1419	2024-07-03 17:32:11.605000	3.133368e+01	C
1420	2024-07-03 17:32:12.569000	3.145569e+01	C
1421	2024-07-03 17:32:13.974000	3.137640e+01	C
1422	2024-07-03 17:32:14.857000	3.132147e+01	C
1423	2024-07-03 17:32:15.740000	3.140080e+01	C
1424	2024-07-03 17:32:16.623000	3.143130e+01	C
1425	2024-07-03 17:32:17.507000	3.119931e+01	C
1426	2024-07-03 17:32:18.912000	3.119931e+01	C
1427	2024-07-03 17:32:19.795000	3.121764e+01	C
1428	2024-07-03 17:32:20.759000	3.119931e+01	C
1429	2024-07-03 17:32:21.682000	3.117486e+01	C
1430	2024-07-03 17:32:22.565000	3.133978e+01	C
1431	2024-07-03 17:32:23.970000	3.106477e+01	C
1432	2024-07-03 17:32:24.853000	3.132757e+01	C
1433	2024-07-03 17:32:25.737000	3.188171e+01	C
1434	2024-07-03 17:32:26.780000	3.132147e+01	C
1435	2024-07-03 17:32:27.664000	3.138250e+01	C
1436	2024-07-03 17:32:28.547000	3.136419e+01	C
1437	2024-07-03 17:32:29.510000	3.121153e+01	C
1438	2024-07-03 17:32:30.835000	3.130315e+01	C
1439	2024-07-03 17:32:31.719000	3.121764e+01	C
1440	2024-07-03 17:32:32.602000	3.119931e+01	C
1441	2024-07-03 17:32:33.565000	3.122375e+01	C
1442	2024-07-03 17:32:34.529000	3.114429e+01	C
1443	2024-07-03 17:32:35.854000	3.121153e+01	C
1444	2024-07-03 17:32:36.898000	3.126651e+01	C
1445	2024-07-03 17:32:37.781000	3.113206e+01	C
1446	2024-07-03 17:32:38.664000	3.129094e+01	C
1447	2024-07-03 17:32:39.547000	3.136419e+01	C
1448	2024-07-03 17:32:40.872000	3.142520e+01	C
1449	2024-07-03 17:32:41.755000	3.136419e+01	C
1450	2024-07-03 17:32:42.681000	3.121764e+01	C
1451	2024-07-03 17:32:43.564000	3.116875e+01	C
1452	2024-07-03 17:32:44.527000	3.107701e+01	C
1453	2024-07-03 17:32:45.852000	3.140080e+01	C
1454	2024-07-03 17:32:46.816000	3.121153e+01	C
1455	2024-07-03 17:32:47.699000	3.129094e+01	C
1456	2024-07-03 17:32:48.582000	3.121153e+01	C
1457	2024-07-03 17:32:49.907000	3.133368e+01	C
1458	2024-07-03 17:32:50.870000	3.111983e+01	C
1459	2024-07-03 17:32:51.834000	3.117486e+01	C
1460	2024-07-03 17:32:52.718000	3.121764e+01	C
1461	2024-07-03 17:32:53.682000	3.115652e+01	C
1462	2024-07-03 17:32:54.645000	3.125430e+01	C
1463	2024-07-03 17:32:55.528000	3.105865e+01	C
1464	2024-07-03 17:32:56.853000	3.115652e+01	C
1465	2024-07-03 17:32:58.419000	3.330628e+01	C
1466	2024-07-03 17:32:58.861000	3.107701e+01	C
1467	2024-07-03 17:32:59.744000	3.135809e+01	C
1468	2024-07-03 17:33:00.627000	3.149227e+01	C
1469	2024-07-03 17:33:01.510000	3.149227e+01	C
1470	2024-07-03 17:33:02.835000	3.141300e+01	C
1471	2024-07-03 17:33:03.718000	3.115652e+01	C
1472	2024-07-03 17:33:04.642000	3.078909e+01	C
1473	2024-07-03 17:33:05.525000	3.070932e+01	C
1474	2024-07-03 17:33:07.010000	3.144350e+01	C
1475	2024-07-03 17:33:07.894000	3.132147e+01	C
1476	2024-07-03 17:33:08.777000	3.140080e+01	C
1477	2024-07-03 17:33:09.821000	3.162020e+01	C
1478	2024-07-03 17:33:10.744000	3.132757e+01	C
1479	2024-07-03 17:33:11.627000	3.143740e+01	C
1480	2024-07-03 17:33:12.510000	3.138860e+01	C
1481	2024-07-03 17:33:13.835000	3.140690e+01	C
1482	2024-07-03 17:33:14.718000	3.154103e+01	C
1483	2024-07-03 17:33:15.602000	3.144959e+01	C
1484	2024-07-03 17:33:16.926000	3.137029e+01	C
1485	2024-07-03 17:33:17.810000	3.156539e+01	C
1486	2024-07-03 17:33:18.693000	3.160194e+01	C
1487	2024-07-03 17:33:19.576000	3.108925e+01	C
1488	2024-07-03 17:33:20.901000	3.164456e+01	C
1489	2024-07-03 17:33:21.864000	3.154712e+01	C
1490	2024-07-03 17:33:22.748000	3.144350e+01	C
1491	2024-07-03 17:33:23.631000	3.127873e+01	C
1492	2024-07-03 17:33:24.514000	3.152884e+01	C
1493	2024-07-03 17:33:25.919000	3.138250e+01	C
1494	2024-07-03 17:33:26.803000	3.143740e+01	C
1495	2024-07-03 17:33:27.686000	3.140080e+01	C
1496	2024-07-03 17:33:28.569000	3.143740e+01	C
1497	2024-07-03 17:33:29.894000	3.144959e+01	C
1498	2024-07-03 17:33:30.937000	3.132757e+01	C
1499	2024-07-03 17:33:31.821000	3.138860e+01	C
1500	2024-07-03 17:33:32.704000	3.154103e+01	C
1501	2024-07-03 17:33:33.708000	3.156539e+01	C
1502	2024-07-03 17:33:34.591000	3.156539e+01	C
1503	2024-07-03 17:33:35.916000	3.145569e+01	C
1504	2024-07-03 17:33:36.799000	3.165673e+01	C
1505	2024-07-03 17:33:37.682000	3.163847e+01	C
1506	2024-07-03 17:33:38.646000	3.151056e+01	C
1507	2024-07-03 17:33:39.529000	3.147398e+01	C
1508	2024-07-03 17:33:40.934000	3.152275e+01	C
1509	2024-07-03 17:33:41.817000	3.135199e+01	C
1510	2024-07-03 17:33:42.781000	3.131536e+01	C
1511	2024-07-03 17:33:43.785000	3.118708e+01	C
1512	2024-07-03 17:33:44.748000	3.119931e+01	C
1513	2024-07-03 17:33:45.712000	3.104030e+01	C
1514	2024-07-03 17:33:46.595000	3.121153e+01	C
1515	2024-07-03 17:33:47.880000	3.122375e+01	C
1516	2024-07-03 17:33:48.764000	3.121153e+01	C
1517	2024-07-03 17:33:49.647000	3.134588e+01	C
1518	2024-07-03 17:33:50.530000	3.125430e+01	C
1519	2024-07-03 17:33:51.935000	3.134588e+01	C
1520	2024-07-03 17:33:52.817000	3.143130e+01	C
1521	2024-07-03 17:33:53.700000	3.126651e+01	C
1522	2024-07-03 17:33:54.584000	3.150446e+01	C
1523	2024-07-03 17:33:55.547000	3.151056e+01	C
1524	2024-07-03 17:33:56.872000	3.133978e+01	C
1525	2024-07-03 17:33:57.835000	3.161411e+01	C
1526	2024-07-03 17:33:58.799000	3.142520e+01	C
1527	2024-07-03 17:33:59.682000	3.144350e+01	C
1528	2024-07-03 17:34:00.566000	3.127873e+01	C
1529	2024-07-03 17:34:01.529000	3.117486e+01	C
1530	2024-07-03 17:34:02.854000	3.095458e+01	C
1531	2024-07-03 17:34:03.737000	3.099745e+01	C
1532	2024-07-03 17:34:04.621000	3.096071e+01	C
1533	2024-07-03 17:34:05.584000	3.100969e+01	C
1534	2024-07-03 17:34:06.547000	3.099133e+01	C
1535	2024-07-03 17:34:07.872000	3.097908e+01	C
1536	2024-07-03 17:34:08.796000	3.094846e+01	C
1537	2024-07-03 17:34:09.679000	3.114429e+01	C
1538	2024-07-03 17:34:10.562000	3.110148e+01	C
1539	2024-07-03 17:34:11.887000	3.118097e+01	C
1540	2024-07-03 17:34:12.770000	3.131536e+01	C
1541	2024-07-03 17:34:13.693000	3.115652e+01	C
1542	2024-07-03 17:34:14.577000	3.110148e+01	C
1543	2024-07-03 17:34:15.540000	3.127873e+01	C
1544	2024-07-03 17:34:16.865000	3.109536e+01	C
1545	2024-07-03 17:34:17.829000	3.111983e+01	C
1546	2024-07-03 17:34:18.712000	3.107701e+01	C
1547	2024-07-03 17:34:19.635000	3.105865e+01	C
1548	2024-07-03 17:34:20.599000	3.086267e+01	C
1549	2024-07-03 17:34:21.923000	3.097908e+01	C
1550	2024-07-03 17:34:22.807000	3.090557e+01	C
1551	2024-07-03 17:34:23.690000	3.081976e+01	C
1552	2024-07-03 17:34:24.573000	3.091170e+01	C
1553	2024-07-03 17:34:25.537000	3.086267e+01	C
1554	2024-07-03 17:34:26.500000	3.108925e+01	C
1555	2024-07-03 17:34:27.905000	3.115652e+01	C
1556	2024-07-03 17:34:28.789000	3.106477e+01	C
1557	2024-07-03 17:34:29.672000	3.122375e+01	C
1558	2024-07-03 17:34:31.478000	3.121153e+01	C
1559	2024-07-03 17:34:31.920000	3.127873e+01	C
1560	2024-07-03 17:34:32.883000	3.128483e+01	C
1561	2024-07-03 17:34:33.847000	3.127873e+01	C
1562	2024-07-03 17:34:34.811000	3.129094e+01	C
1563	2024-07-03 17:34:35.694000	3.130315e+01	C
1564	2024-07-03 17:34:36.537000	3.116875e+01	C
1565	2024-07-03 17:34:37.942000	3.116875e+01	C
1566	2024-07-03 17:34:38.867000	3.134588e+01	C
1567	2024-07-03 17:34:39.750000	3.154712e+01	C
1568	2024-07-03 17:34:40.594000	3.143740e+01	C
1569	2024-07-03 17:34:41.919000	3.141910e+01	C
1570	2024-07-03 17:34:42.842000	3.134588e+01	C
1571	2024-07-03 17:34:43.725000	3.125430e+01	C
1572	2024-07-03 17:34:44.689000	3.126651e+01	C
1573	2024-07-03 17:34:45.652000	3.141300e+01	C
1574	2024-07-03 17:34:46.535000	3.135199e+01	C
1575	2024-07-03 17:34:47.980000	3.131536e+01	C
1576	2024-07-03 17:34:48.502000	3.139470e+01	C
1577	2024-07-03 17:34:49.867000	3.144959e+01	C
1578	2024-07-03 17:34:50.751000	3.157758e+01	C
1579	2024-07-03 17:34:51.715000	3.147398e+01	C
1580	2024-07-03 17:34:52.598000	3.158367e+01	C
1581	2024-07-03 17:34:53.562000	3.150446e+01	C
1582	2024-07-03 17:34:54.927000	3.115652e+01	C
1583	2024-07-03 17:34:55.810000	3.113206e+01	C
1584	2024-07-03 17:34:56.693000	3.129094e+01	C
1585	2024-07-03 17:34:57.577000	3.122375e+01	C
1586	2024-07-03 17:34:58.901000	3.114429e+01	C
1587	2024-07-03 17:34:59.785000	3.115652e+01	C
1588	2024-07-03 17:35:00.828000	3.103418e+01	C
1589	2024-07-03 17:35:01.712000	3.110760e+01	C
1590	2024-07-03 17:35:02.675000	3.088106e+01	C
1591	2024-07-03 17:35:03.558000	3.102193e+01	C
1592	2024-07-03 17:35:04.922000	3.093621e+01	C
1593	2024-07-03 17:35:05.806000	3.081362e+01	C
1594	2024-07-03 17:35:06.769000	3.105254e+01	C
1595	2024-07-03 17:35:07.652000	3.104642e+01	C
1596	2024-07-03 17:35:08.977000	3.109536e+01	C
1597	2024-07-03 17:35:09.860000	3.096683e+01	C
1598	2024-07-03 17:35:10.743000	3.105254e+01	C
1599	2024-07-03 17:35:11.668000	3.102193e+01	C
1600	2024-07-03 17:35:12.551000	3.107701e+01	C
1601	2024-07-03 17:35:13.515000	3.104642e+01	C
1602	2024-07-03 17:35:14.920000	3.105865e+01	C
1603	2024-07-03 17:35:15.883000	3.083202e+01	C
1604	2024-07-03 17:35:16.767000	3.100969e+01	C
1605	2024-07-03 17:35:17.650000	3.102193e+01	C
1606	2024-07-03 17:35:18.573000	3.090557e+01	C
1607	2024-07-03 17:35:19.898000	3.100969e+01	C
1608	2024-07-03 17:35:20.862000	3.080136e+01	C
1609	2024-07-03 17:35:21.745000	3.088106e+01	C
1610	2024-07-03 17:35:22.627000	3.103418e+01	C
1611	2024-07-03 17:35:23.510000	3.087493e+01	C
1612	2024-07-03 17:35:24.835000	3.082589e+01	C
1613	2024-07-03 17:35:25.758000	3.098520e+01	C
1614	2024-07-03 17:35:26.642000	3.088719e+01	C
1615	2024-07-03 17:35:27.525000	3.094846e+01	C
1616	2024-07-03 17:35:28.850000	3.105865e+01	C
1617	2024-07-03 17:35:29.693000	3.095458e+01	C
1618	2024-07-03 17:35:30.576000	3.094233e+01	C
1619	2024-07-03 17:35:31.539000	3.077069e+01	C
1620	2024-07-03 17:35:32.503000	3.086880e+01	C
1621	2024-07-03 17:35:33.908000	3.075842e+01	C
1622	2024-07-03 17:35:34.872000	3.094233e+01	C
1623	2024-07-03 17:35:35.755000	3.091170e+01	C
1624	2024-07-03 17:35:36.638000	3.087493e+01	C
1625	2024-07-03 17:35:37.602000	3.072160e+01	C
1626	2024-07-03 17:35:38.926000	3.067863e+01	C
1627	2024-07-03 17:35:39.809000	3.071546e+01	C
1628	2024-07-03 17:35:40.693000	3.084428e+01	C
1629	2024-07-03 17:35:41.576000	3.085654e+01	C
1630	2024-07-03 17:35:42.620000	3.082589e+01	C
1631	2024-07-03 17:35:43.503000	3.075228e+01	C
1632	2024-07-03 17:35:44.908000	3.085041e+01	C
1633	2024-07-03 17:35:45.791000	3.086267e+01	C
1634	2024-07-03 17:35:46.677000	3.088106e+01	C
1635	2024-07-03 17:35:47.600000	3.094233e+01	C
1636	2024-07-03 17:35:48.563000	3.067863e+01	C
1637	2024-07-03 17:35:49.968000	3.102193e+01	C
1638	2024-07-03 17:35:50.932000	3.090557e+01	C
1639	2024-07-03 17:35:51.856000	3.083815e+01	C
1640	2024-07-03 17:35:52.739000	3.059878e+01	C
1641	2024-07-03 17:35:53.622000	3.066021e+01	C
1642	2024-07-03 17:35:54.585000	3.062335e+01	C
1643	2024-07-03 17:35:55.910000	3.069704e+01	C
1644	2024-07-03 17:35:56.793000	3.059878e+01	C
1645	2024-07-03 17:35:58.359000	3.309012e+01	C
1646	2024-07-03 17:35:58.801000	3.009380e+01	C
1647	2024-07-03 17:35:59.764000	3.024184e+01	C
1648	2024-07-03 17:36:00.647000	3.016168e+01	C
1649	2024-07-03 17:36:01.611000	3.021101e+01	C
1650	2024-07-03 17:36:02.936000	3.018635e+01	C
1651	2024-07-03 17:36:03.899000	3.025417e+01	C
1652	2024-07-03 17:36:04.783000	3.011849e+01	C
1653	2024-07-03 17:36:05.666000	3.026649e+01	C
1654	2024-07-03 17:36:06.549000	3.038968e+01	C
1655	2024-07-03 17:36:07.874000	3.044506e+01	C
1656	2024-07-03 17:36:08.918000	3.042661e+01	C
1657	2024-07-03 17:36:09.802000	3.038352e+01	C
1658	2024-07-03 17:36:10.685000	3.032194e+01	C
1659	2024-07-03 17:36:11.568000	3.034042e+01	C
1660	2024-07-03 17:36:12.893000	3.050658e+01	C
1661	2024-07-03 17:36:13.776000	3.033426e+01	C
1662	2024-07-03 17:36:14.659000	3.043891e+01	C
1663	2024-07-03 17:36:15.543000	3.028498e+01	C
1664	2024-07-03 17:36:16.868000	3.017401e+01	C
1665	2024-07-03 17:36:17.751000	3.001971e+01	C
1666	2024-07-03 17:36:18.634000	3.006294e+01	C
1667	2024-07-03 17:36:19.517000	3.003824e+01	C
1668	2024-07-03 17:36:20.882000	3.014317e+01	C
1669	2024-07-03 17:36:21.765000	3.011849e+01	C
1670	2024-07-03 17:36:22.729000	3.007528e+01	C
1671	2024-07-03 17:36:23.652000	3.005059e+01	C
1672	2024-07-03 17:36:24.576000	3.014317e+01	C
1673	2024-07-03 17:36:25.539000	2.977238e+01	C
1674	2024-07-03 17:36:26.503000	2.972904e+01	C
1675	2024-07-03 17:36:27.828000	2.974143e+01	C
1676	2024-07-03 17:36:28.711000	2.970427e+01	C
1677	2024-07-03 17:36:29.594000	2.979095e+01	C
1678	2024-07-03 17:36:30.919000	2.979095e+01	C
1679	2024-07-03 17:36:31.882000	2.978476e+01	C
1680	2024-07-03 17:36:32.725000	2.989612e+01	C
1681	2024-07-03 17:36:33.609000	2.991467e+01	C
1682	2024-07-03 17:36:34.572000	2.992703e+01	C
1683	2024-07-03 17:36:35.536000	2.989612e+01	C
1684	2024-07-03 17:36:36.861000	2.990230e+01	C
1685	2024-07-03 17:36:37.744000	3.003824e+01	C
1686	2024-07-03 17:36:38.627000	2.979714e+01	C
1687	2024-07-03 17:36:39.590000	2.995793e+01	C
1688	2024-07-03 17:36:40.915000	2.983427e+01	C
1689	2024-07-03 17:36:41.879000	2.986520e+01	C
1690	2024-07-03 17:36:42.842000	2.962372e+01	C
1691	2024-07-03 17:36:43.725000	2.975381e+01	C
1692	2024-07-03 17:36:44.609000	2.967330e+01	C
1693	2024-07-03 17:36:45.934000	2.990848e+01	C
1694	2024-07-03 17:36:46.817000	2.971666e+01	C
1695	2024-07-03 17:36:47.700000	2.950589e+01	C
1696	2024-07-03 17:36:48.583000	2.973524e+01	C
1697	2024-07-03 17:36:49.908000	2.958032e+01	C
1698	2024-07-03 17:36:50.791000	2.948727e+01	C
1699	2024-07-03 17:36:51.675000	2.957412e+01	C
1700	2024-07-03 17:36:52.558000	2.951830e+01	C
1701	2024-07-03 17:36:53.521000	2.954931e+01	C
1702	2024-07-03 17:36:54.846000	2.958032e+01	C
1703	2024-07-03 17:36:55.810000	2.965471e+01	C
1704	2024-07-03 17:36:56.773000	2.959892e+01	C
1705	2024-07-03 17:36:57.656000	2.971046e+01	C
1706	2024-07-03 17:36:58.540000	2.974143e+01	C
1707	2024-07-03 17:36:59.503000	2.976619e+01	C
1708	2024-07-03 17:37:00.828000	2.972285e+01	C
1709	2024-07-03 17:37:01.711000	2.960512e+01	C
1710	2024-07-03 17:37:02.675000	2.956172e+01	C
1711	2024-07-03 17:37:03.558000	2.937550e+01	C
1712	2024-07-03 17:37:04.923000	2.956172e+01	C
1713	2024-07-03 17:37:05.806000	2.998883e+01	C
1714	2024-07-03 17:37:06.689000	3.025417e+01	C
1715	2024-07-03 17:37:07.573000	3.018635e+01	C
1716	2024-07-03 17:37:08.898000	3.017401e+01	C
1717	2024-07-03 17:37:09.781000	3.018635e+01	C
1718	2024-07-03 17:37:10.827000	3.035889e+01	C
1719	2024-07-03 17:37:11.710000	3.030962e+01	C
1720	2024-07-03 17:37:12.593000	3.043276e+01	C
1721	2024-07-03 17:37:13.637000	3.035889e+01	C
1722	2024-07-03 17:37:14.520000	3.043891e+01	C
1723	2024-07-03 17:37:15.845000	3.058035e+01	C
1724	2024-07-03 17:37:16.888000	3.050043e+01	C
1725	2024-07-03 17:37:17.852000	3.054961e+01	C
1726	2024-07-03 17:37:18.735000	3.060492e+01	C
1727	2024-07-03 17:37:19.618000	3.059263e+01	C
1728	2024-07-03 17:37:20.502000	3.086267e+01	C
1729	2024-07-03 17:37:21.947000	3.085654e+01	C
1730	2024-07-03 17:37:22.830000	3.074615e+01	C
1731	2024-07-03 17:37:23.713000	3.070318e+01	C
1732	2024-07-03 17:37:24.597000	3.091170e+01	C
1733	2024-07-03 17:37:25.921000	3.103418e+01	C
1734	2024-07-03 17:37:26.885000	3.083815e+01	C
1735	2024-07-03 17:37:27.768000	3.077682e+01	C
1736	2024-07-03 17:37:28.732000	3.064792e+01	C
1737	2024-07-03 17:37:29.695000	3.082589e+01	C
1738	2024-07-03 17:37:30.578000	3.096071e+01	C
1739	2024-07-03 17:37:31.903000	3.097908e+01	C
1740	2024-07-03 17:37:32.785000	3.082589e+01	C
1741	2024-07-03 17:37:33.670000	3.094233e+01	C
1742	2024-07-03 17:37:34.633000	3.093621e+01	C
1743	2024-07-03 17:37:35.517000	3.096071e+01	C
1744	2024-07-03 17:37:37.002000	3.110760e+01	C
1745	2024-07-03 17:37:37.885000	3.096683e+01	C
1746	2024-07-03 17:37:38.768000	3.097296e+01	C
1747	2024-07-03 17:37:39.692000	3.099745e+01	C
1748	2024-07-03 17:37:40.575000	3.113206e+01	C
1749	2024-07-03 17:37:41.538000	3.093621e+01	C
1750	2024-07-03 17:37:42.502000	3.103418e+01	C
1751	2024-07-03 17:37:43.827000	3.091783e+01	C
1752	2024-07-03 17:37:44.871000	3.083202e+01	C
1753	2024-07-03 17:37:45.754000	3.090557e+01	C
1754	2024-07-03 17:37:46.637000	3.110760e+01	C
1755	2024-07-03 17:37:47.520000	3.128483e+01	C
1756	2024-07-03 17:37:48.845000	3.121153e+01	C
1757	2024-07-03 17:37:49.808000	3.133368e+01	C
1758	2024-07-03 17:37:50.692000	3.119931e+01	C
1759	2024-07-03 17:37:51.575000	3.123597e+01	C
1760	2024-07-03 17:37:52.619000	3.126651e+01	C
1761	2024-07-03 17:37:53.502000	3.107701e+01	C
1762	2024-07-03 17:37:54.907000	3.121153e+01	C
1763	2024-07-03 17:37:55.750000	3.130315e+01	C
1764	2024-07-03 17:37:56.633000	3.117486e+01	C
1765	2024-07-03 17:37:57.677000	3.103418e+01	C
1766	2024-07-03 17:37:58.560000	3.105254e+01	C
1767	2024-07-03 17:37:59.965000	3.094846e+01	C
1768	2024-07-03 17:38:00.929000	3.106477e+01	C
1769	2024-07-03 17:38:01.812000	3.117486e+01	C
1770	2024-07-03 17:38:02.776000	3.110760e+01	C
1771	2024-07-03 17:38:03.739000	3.096683e+01	C
1772	2024-07-03 17:38:04.622000	3.099745e+01	C
1773	2024-07-03 17:38:05.506000	3.078296e+01	C
1774	2024-07-03 17:38:06.911000	3.077069e+01	C
1775	2024-07-03 17:38:07.795000	3.064178e+01	C
1776	2024-07-03 17:38:08.678000	3.070318e+01	C
1777	2024-07-03 17:38:09.562000	3.075228e+01	C
1778	2024-07-03 17:38:10.525000	3.058035e+01	C
1779	2024-07-03 17:38:11.810000	3.093008e+01	C
1780	2024-07-03 17:38:12.773000	3.087493e+01	C
1781	2024-07-03 17:38:13.656000	3.083815e+01	C
1782	2024-07-03 17:38:14.540000	3.076455e+01	C
1783	2024-07-03 17:38:15.543000	3.057420e+01	C
1784	2024-07-03 17:38:16.868000	3.077069e+01	C
1785	2024-07-03 17:38:17.832000	3.086267e+01	C
1786	2024-07-03 17:38:18.795000	3.078296e+01	C
1787	2024-07-03 17:38:19.678000	3.094233e+01	C
1788	2024-07-03 17:38:20.562000	3.070932e+01	C
1789	2024-07-03 17:38:21.967000	3.089944e+01	C
1790	2024-07-03 17:38:22.850000	3.077682e+01	C
1791	2024-07-03 17:38:23.733000	3.062335e+01	C
1792	2024-07-03 17:38:24.617000	3.086880e+01	C
1793	2024-07-03 17:38:25.500000	3.081976e+01	C
1794	2024-07-03 17:38:26.824000	3.104030e+01	C
1795	2024-07-03 17:38:27.787000	3.074615e+01	C
1796	2024-07-03 17:38:28.670000	3.089944e+01	C
1797	2024-07-03 17:38:29.553000	3.082589e+01	C
1798	2024-07-03 17:38:30.878000	3.073387e+01	C
1799	2024-07-03 17:38:31.761000	3.086267e+01	C
1800	2024-07-03 17:38:32.725000	3.085041e+01	C
1801	2024-07-03 17:38:33.608000	3.097296e+01	C
1802	2024-07-03 17:38:34.572000	3.093008e+01	C
1803	2024-07-03 17:38:35.535000	3.097908e+01	C
1804	2024-07-03 17:38:36.860000	3.105254e+01	C
1805	2024-07-03 17:38:37.743000	3.102193e+01	C
1806	2024-07-03 17:38:38.627000	3.088106e+01	C
1807	2024-07-03 17:38:39.510000	3.089944e+01	C
1808	2024-07-03 17:38:40.875000	3.094233e+01	C
1809	2024-07-03 17:38:41.758000	3.079522e+01	C
1810	2024-07-03 17:38:42.723000	3.069091e+01	C
1811	2024-07-03 17:38:43.607000	3.089944e+01	C
1812	2024-07-03 17:38:44.932000	3.075228e+01	C
1813	2024-07-03 17:38:45.815000	3.093008e+01	C
1814	2024-07-03 17:38:46.778000	3.103418e+01	C
1815	2024-07-03 17:38:47.662000	3.089332e+01	C
1816	2024-07-03 17:38:48.545000	3.104642e+01	C
1817	2024-07-03 17:38:49.589000	3.088106e+01	C
1818	2024-07-03 17:38:50.913000	3.093008e+01	C
1819	2024-07-03 17:38:51.876000	3.088106e+01	C
1820	2024-07-03 17:38:52.759000	3.088106e+01	C
1821	2024-07-03 17:38:53.682000	3.091170e+01	C
1822	2024-07-03 17:38:54.566000	3.099133e+01	C
1823	2024-07-03 17:38:55.529000	3.096071e+01	C
1824	2024-07-03 17:38:56.854000	7.561030e+01	C
1825	2024-07-03 17:38:57.817000	3.282537e+01	C
1826	2024-07-03 17:38:58.741000	3.006911e+01	C
1827	2024-07-03 17:38:59.704000	3.061107e+01	C
1828	2024-07-03 17:39:00.590000	3.055576e+01	C
1829	2024-07-03 17:39:01.914000	3.045737e+01	C
1830	2024-07-03 17:39:02.878000	3.064178e+01	C
1831	2024-07-03 17:39:03.801000	3.061721e+01	C
1832	2024-07-03 17:39:04.684000	3.054961e+01	C
1833	2024-07-03 17:39:05.648000	3.048813e+01	C
1834	2024-07-03 17:39:06.531000	3.067863e+01	C
1835	2024-07-03 17:39:08.017000	3.062335e+01	C
1836	2024-07-03 17:39:08.900000	3.056191e+01	C
1837	2024-07-03 17:39:09.783000	3.066635e+01	C
1838	2024-07-03 17:39:10.747000	3.045122e+01	C
1839	2024-07-03 17:39:11.630000	3.055576e+01	C
1840	2024-07-03 17:39:12.513000	3.050658e+01	C
1841	2024-07-03 17:39:13.838000	3.058035e+01	C
1842	2024-07-03 17:39:14.721000	3.060492e+01	C
1843	2024-07-03 17:39:15.604000	3.072160e+01	C
1844	2024-07-03 17:39:16.929000	3.044506e+01	C
1845	2024-07-03 17:39:17.812000	3.059878e+01	C
1846	2024-07-03 17:39:18.696000	3.064792e+01	C
1847	2024-07-03 17:39:19.579000	3.067249e+01	C
1848	2024-07-03 17:39:20.904000	3.062950e+01	C
1849	2024-07-03 17:39:21.947000	3.068477e+01	C
1850	2024-07-03 17:39:22.831000	3.061107e+01	C
1851	2024-07-03 17:39:23.713000	3.070932e+01	C
1852	2024-07-03 17:39:24.757000	3.065406e+01	C
1853	2024-07-03 17:39:25.640000	3.091170e+01	C
1854	2024-07-03 17:39:26.523000	3.064178e+01	C
1855	2024-07-03 17:39:27.928000	3.083202e+01	C
1856	2024-07-03 17:39:28.771000	3.096071e+01	C
1857	2024-07-03 17:39:29.655000	3.077069e+01	C
1858	2024-07-03 17:39:30.538000	3.072774e+01	C
1859	2024-07-03 17:39:31.943000	3.069704e+01	C
1860	2024-07-03 17:39:32.826000	3.065406e+01	C
1861	2024-07-03 17:39:33.792000	3.059878e+01	C
1862	2024-07-03 17:39:34.755000	3.040199e+01	C
1863	2024-07-03 17:39:35.638000	3.038352e+01	C
1864	2024-07-03 17:39:36.522000	3.052502e+01	C
1865	2024-07-03 17:39:37.525000	3.045737e+01	C
1866	2024-07-03 17:39:38.890000	3.058649e+01	C
1867	2024-07-03 17:39:39.854000	3.058035e+01	C
1868	2024-07-03 17:39:40.777000	3.038352e+01	C
1869	2024-07-03 17:39:41.781000	3.029114e+01	C
1870	2024-07-03 17:39:42.664000	3.025417e+01	C
1871	2024-07-03 17:39:43.547000	3.037121e+01	C
1872	2024-07-03 17:39:44.912000	3.061107e+01	C
1873	2024-07-03 17:39:45.876000	3.070932e+01	C
1874	2024-07-03 17:39:46.759000	3.083202e+01	C
1875	2024-07-03 17:39:47.642000	3.075228e+01	C
1876	2024-07-03 17:39:48.525000	3.091170e+01	C
1877	2024-07-03 17:39:49.850000	3.088719e+01	C
1878	2024-07-03 17:39:50.814000	3.092395e+01	C
1879	2024-07-03 17:39:51.697000	3.103418e+01	C
1880	2024-07-03 17:39:52.659000	3.116263e+01	C
1881	2024-07-03 17:39:53.623000	3.111371e+01	C
1882	2024-07-03 17:39:54.506000	3.108925e+01	C
1883	2024-07-03 17:39:55.991000	3.095458e+01	C
1884	2024-07-03 17:39:56.875000	3.108925e+01	C
1885	2024-07-03 17:39:57.758000	3.094233e+01	C
1886	2024-07-03 17:39:58.722000	3.103418e+01	C
1887	2024-07-03 17:39:59.605000	3.102193e+01	C
1888	2024-07-03 17:40:00.528000	3.104030e+01	C
1889	2024-07-03 17:40:01.853000	3.088719e+01	C
1890	2024-07-03 17:40:02.736000	3.081976e+01	C
1891	2024-07-03 17:40:03.619000	3.090557e+01	C
1892	2024-07-03 17:40:04.583000	3.086880e+01	C
1893	2024-07-03 17:40:05.908000	3.103418e+01	C
1894	2024-07-03 17:40:06.791000	3.110148e+01	C
1895	2024-07-03 17:40:07.674000	3.096071e+01	C
1896	2024-07-03 17:40:08.557000	3.100969e+01	C
1897	2024-07-03 17:40:09.963000	3.116263e+01	C
1898	2024-07-03 17:40:10.926000	3.083202e+01	C
1899	2024-07-03 17:40:11.809000	3.069704e+01	C
1900	2024-07-03 17:40:12.773000	3.073387e+01	C
1901	2024-07-03 17:40:13.736000	3.091170e+01	C
1902	2024-07-03 17:40:14.619000	3.123597e+01	C
1903	2024-07-03 17:40:15.503000	3.113206e+01	C
1904	2024-07-03 17:40:16.827000	3.100969e+01	C
1905	2024-07-03 17:40:17.711000	3.084428e+01	C
1906	2024-07-03 17:40:18.594000	3.076455e+01	C
1907	2024-07-03 17:40:19.919000	3.080749e+01	C
1908	2024-07-03 17:40:20.802000	3.085041e+01	C
1909	2024-07-03 17:40:21.685000	3.092395e+01	C
1910	2024-07-03 17:40:22.569000	3.081976e+01	C
1911	2024-07-03 17:40:23.893000	3.062335e+01	C
1912	2024-07-03 17:40:24.857000	3.069704e+01	C
1913	2024-07-03 17:40:25.740000	3.062335e+01	C
1914	2024-07-03 17:40:26.703000	3.064792e+01	C
1915	2024-07-03 17:40:27.667000	3.056191e+01	C
1916	2024-07-03 17:40:28.550000	3.059263e+01	C
1917	2024-07-03 17:40:29.514000	3.066635e+01	C
1918	2024-07-03 17:40:30.839000	3.069091e+01	C
1919	2024-07-03 17:40:31.722000	3.062335e+01	C
1920	2024-07-03 17:40:32.605000	3.065406e+01	C
1921	2024-07-03 17:40:33.930000	3.054347e+01	C
1922	2024-07-03 17:40:34.815000	3.032194e+01	C
1923	2024-07-03 17:40:35.698000	3.046352e+01	C
1924	2024-07-03 17:40:36.582000	3.040199e+01	C
1925	2024-07-03 17:40:37.906000	3.059263e+01	C
1926	2024-07-03 17:40:38.788000	3.045122e+01	C
1927	2024-07-03 17:40:39.672000	3.061107e+01	C
1928	2024-07-03 17:40:40.635000	3.065406e+01	C
1929	2024-07-03 17:40:41.518000	3.062335e+01	C
1930	2024-07-03 17:40:42.845000	3.065406e+01	C
1931	2024-07-03 17:40:43.729000	3.067249e+01	C
1932	2024-07-03 17:40:44.612000	3.064792e+01	C
1933	2024-07-03 17:40:45.656000	3.054347e+01	C
1934	2024-07-03 17:40:46.539000	3.039583e+01	C
1935	2024-07-03 17:40:47.864000	3.039583e+01	C
1936	2024-07-03 17:40:48.827000	3.059263e+01	C
1937	2024-07-03 17:40:49.710000	3.048813e+01	C
1938	2024-07-03 17:40:50.594000	3.022334e+01	C
1939	2024-07-03 17:40:51.918000	3.048813e+01	C
1940	2024-07-03 17:40:52.801000	3.040814e+01	C
1941	2024-07-03 17:40:53.685000	3.045122e+01	C
1942	2024-07-03 17:40:54.568000	3.025417e+01	C
1943	2024-07-03 17:40:55.532000	3.034042e+01	C
1944	2024-07-03 17:40:56.856000	3.051888e+01	C
1945	2024-07-03 17:40:57.820000	3.017401e+01	C
1946	2024-07-03 17:40:58.743000	3.029114e+01	C
1947	2024-07-03 17:40:59.626000	3.029114e+01	C
1948	2024-07-03 17:41:00.590000	3.030962e+01	C
1949	2024-07-03 17:41:01.915000	3.029730e+01	C
1950	2024-07-03 17:41:02.878000	3.022951e+01	C
1951	2024-07-03 17:41:03.761000	3.040814e+01	C
1952	2024-07-03 17:41:04.645000	3.042661e+01	C
1953	2024-07-03 17:41:05.528000	3.045122e+01	C
1954	2024-07-03 17:41:06.853000	3.021718e+01	C
1955	2024-07-03 17:41:07.736000	3.030962e+01	C
1956	2024-07-03 17:41:08.619000	3.024184e+01	C
1957	2024-07-03 17:41:09.503000	3.033426e+01	C
1958	2024-07-03 17:41:10.827000	3.037121e+01	C
1959	2024-07-03 17:41:11.710000	3.029114e+01	C
1960	2024-07-03 17:41:12.594000	3.029730e+01	C
1961	2024-07-03 17:41:13.557000	3.034042e+01	C
1962	2024-07-03 17:41:14.922000	3.032194e+01	C
1963	2024-07-03 17:41:15.806000	3.038968e+01	C
1964	2024-07-03 17:41:16.769000	3.025417e+01	C
1965	2024-07-03 17:41:17.652000	3.025417e+01	C
1966	2024-07-03 17:41:18.616000	3.037121e+01	C
1967	2024-07-03 17:41:19.579000	3.026649e+01	C
1968	2024-07-03 17:41:20.904000	2.992085e+01	C
1969	2024-07-03 17:41:21.787000	2.981570e+01	C
1970	2024-07-03 17:41:22.670000	2.993939e+01	C
1971	2024-07-03 17:41:23.554000	3.004441e+01	C
1972	2024-07-03 17:41:24.517000	3.013083e+01	C
1973	2024-07-03 17:41:25.922000	2.995793e+01	C
1974	2024-07-03 17:41:26.886000	3.005059e+01	C
1975	2024-07-03 17:41:27.769000	2.998265e+01	C
1976	2024-07-03 17:41:28.653000	2.991467e+01	C
1977	2024-07-03 17:41:29.536000	2.983427e+01	C
1978	2024-07-03 17:41:30.860000	2.991467e+01	C
1979	2024-07-03 17:41:31.824000	2.993321e+01	C
1980	2024-07-03 17:41:32.707000	2.988993e+01	C
1981	2024-07-03 17:41:33.671000	2.978476e+01	C
1982	2024-07-03 17:41:34.634000	3.007528e+01	C
1983	2024-07-03 17:41:35.517000	2.998883e+01	C
1984	2024-07-03 17:41:36.922000	2.995175e+01	C
1985	2024-07-03 17:41:37.806000	2.985901e+01	C
1986	2024-07-03 17:41:38.729000	2.994557e+01	C
1987	2024-07-03 17:41:39.612000	3.009380e+01	C
1988	2024-07-03 17:41:40.977000	3.004441e+01	C
1989	2024-07-03 17:41:41.941000	2.988375e+01	C
1990	2024-07-03 17:41:42.824000	2.988993e+01	C
1991	2024-07-03 17:41:43.707000	2.984045e+01	C
1992	2024-07-03 17:41:44.711000	2.995175e+01	C
1993	2024-07-03 17:41:45.594000	3.009380e+01	C
1994	2024-07-03 17:41:46.999000	2.995175e+01	C
1995	2024-07-03 17:41:47.882000	2.990848e+01	C
1996	2024-07-03 17:41:48.766000	2.992085e+01	C
1997	2024-07-03 17:41:49.769000	3.059878e+01	C
1998	2024-07-03 17:41:50.653000	3.035274e+01	C
1999	2024-07-03 17:41:51.536000	3.066021e+01	C
[truncated: 83,307 more rows]
