# Supplementary material for: The cold truth: torpor as a confound in studies of caloric restriction
Source: J Comp Physiol B. 2025 Jun 9;195(3):263–76. doi: 10.1007/s00360-025-01616-1 (PMC12289793; doi:10.1007/s00360-025-01616-1)
Supplement: Supplementary file 3 — Supplementary file3 (ZIP 4,474 KB) [file 360_2025_1616_MOESM3_ESM.zip › Figure 3b - Day 5 surface temperature.txt]

frame	time	temperature	units
1	2024-07-05 17:06:09.480000	3.237267e+01	C
2	2024-07-05 17:06:10.363000	3.225770e+01	C
3	2024-07-05 17:06:11.688000	3.297588e+01	C
4	2024-07-05 17:06:12.732000	3.306608e+01	C
5	2024-07-05 17:06:13.615000	3.214867e+01	C
6	2024-07-05 17:06:14.578000	3.175407e+01	C
7	2024-07-05 17:06:15.542000	3.162020e+01	C
8	2024-07-05 17:06:16.425000	3.146179e+01	C
9	2024-07-05 17:06:17.308000	3.136419e+01	C
10	2024-07-05 17:06:18.633000	3.110148e+01	C
11	2024-07-05 17:06:19.516000	3.108925e+01	C
12	2024-07-05 17:06:20.400000	3.126651e+01	C
13	2024-07-05 17:06:21.284000	3.123597e+01	C
14	2024-07-05 17:06:22.609000	3.132757e+01	C
15	2024-07-05 17:06:23.492000	3.118708e+01	C
16	2024-07-05 17:06:24.374000	3.146179e+01	C
17	2024-07-05 17:06:25.257000	3.107701e+01	C
18	2024-07-05 17:06:26.662000	3.087493e+01	C
19	2024-07-05 17:06:27.546000	3.148008e+01	C
20	2024-07-05 17:06:28.429000	3.140080e+01	C
21	2024-07-05 17:06:29.351000	3.163847e+01	C
22	2024-07-05 17:06:30.676000	3.187564e+01	C
23	2024-07-05 17:06:31.640000	3.135809e+01	C
24	2024-07-05 17:06:32.603000	3.105254e+01	C
25	2024-07-05 17:06:33.486000	3.107701e+01	C
26	2024-07-05 17:06:34.450000	7.516825e+01	C
27	2024-07-05 17:06:35.413000	3.333027e+01	C
28	2024-07-05 17:06:36.337000	3.139470e+01	C
29	2024-07-05 17:06:37.260000	3.163238e+01	C
30	2024-07-05 17:06:38.545000	3.164456e+01	C
31	2024-07-05 17:06:39.428000	3.142520e+01	C
32	2024-07-05 17:06:40.311000	3.139470e+01	C
33	2024-07-05 17:06:41.596000	3.092395e+01	C
34	2024-07-05 17:06:42.479000	3.113206e+01	C
35	2024-07-05 17:06:43.443000	3.143740e+01	C
36	2024-07-05 17:06:44.326000	3.110760e+01	C
37	2024-07-05 17:06:45.651000	3.118097e+01	C
38	2024-07-05 17:06:46.534000	3.088106e+01	C
39	2024-07-05 17:06:47.417000	3.080749e+01	C
40	2024-07-05 17:06:48.461000	3.084428e+01	C
41	2024-07-05 17:06:49.344000	3.111983e+01	C
42	2024-07-05 17:06:50.749000	3.096071e+01	C
43	2024-07-05 17:06:51.274000	3.086880e+01	C
44	2024-07-05 17:06:52.639000	3.141300e+01	C
45	2024-07-05 17:06:53.522000	3.146789e+01	C
46	2024-07-05 17:06:54.526000	3.111983e+01	C
47	2024-07-05 17:06:55.409000	3.133368e+01	C
48	2024-07-05 17:06:56.292000	3.128483e+01	C
49	2024-07-05 17:06:57.617000	3.068477e+01	C
50	2024-07-05 17:06:58.500000	3.070932e+01	C
51	2024-07-05 17:06:59.464000	3.124208e+01	C
52	2024-07-05 17:07:00.348000	3.115652e+01	C
53	2024-07-05 17:07:01.310000	3.126651e+01	C
54	2024-07-05 17:07:02.636000	3.155930e+01	C
55	2024-07-05 17:07:03.479000	3.162629e+01	C
56	2024-07-05 17:07:04.362000	3.111983e+01	C
57	2024-07-05 17:07:05.767000	3.177840e+01	C
58	2024-07-05 17:07:06.650000	3.086267e+01	C
59	2024-07-05 17:07:07.533000	3.039583e+01	C
60	2024-07-05 17:07:08.577000	3.064178e+01	C
61	2024-07-05 17:07:09.460000	3.085654e+01	C
62	2024-07-05 17:07:10.344000	3.088719e+01	C
63	2024-07-05 17:07:11.307000	3.096683e+01	C
64	2024-07-05 17:07:12.271000	3.113206e+01	C
65	2024-07-05 17:07:13.596000	3.089944e+01	C
66	2024-07-05 17:07:14.639000	2.991467e+01	C
67	2024-07-05 17:07:15.523000	2.975381e+01	C
68	2024-07-05 17:07:16.406000	2.528033e+01	C
69	2024-07-05 17:07:17.289000	2.992085e+01	C
70	2024-07-05 17:07:18.614000	3.034042e+01	C
71	2024-07-05 17:07:19.618000	3.040814e+01	C
72	2024-07-05 17:07:20.581000	2.985901e+01	C
73	2024-07-05 17:07:21.464000	2.974143e+01	C
74	2024-07-05 17:07:22.508000	2.847728e+01	C
75	2024-07-05 17:07:23.391000	3.075842e+01	C
76	2024-07-05 17:07:24.275000	3.102193e+01	C
77	2024-07-05 17:07:25.600000	3.110760e+01	C
78	2024-07-05 17:07:26.604000	3.098520e+01	C
79	2024-07-05 17:07:27.487000	3.098520e+01	C
80	2024-07-05 17:07:28.410000	3.156539e+01	C
81	2024-07-05 17:07:29.294000	3.019868e+01	C
82	2024-07-05 17:07:30.298000	3.093008e+01	C
83	2024-07-05 17:07:31.261000	3.092395e+01	C
84	2024-07-05 17:07:32.586000	3.097908e+01	C
85	2024-07-05 17:07:33.469000	3.086267e+01	C
86	2024-07-05 17:07:34.352000	3.105865e+01	C
87	2024-07-05 17:07:35.316000	3.127873e+01	C
88	2024-07-05 17:07:36.640000	3.109536e+01	C
89	2024-07-05 17:07:37.604000	3.111371e+01	C
90	2024-07-05 17:07:38.447000	3.162629e+01	C
91	2024-07-05 17:07:39.330000	3.160194e+01	C
92	2024-07-05 17:07:40.294000	3.081362e+01	C
93	2024-07-05 17:07:41.619000	3.088719e+01	C
94	2024-07-05 17:07:42.502000	3.121153e+01	C
95	2024-07-05 17:07:43.385000	3.099745e+01	C
96	2024-07-05 17:07:44.268000	3.041430e+01	C
97	2024-07-05 17:07:45.312000	3.059263e+01	C
98	2024-07-05 17:07:46.637000	3.069704e+01	C
99	2024-07-05 17:07:47.600000	3.063564e+01	C
100	2024-07-05 17:07:48.564000	3.074615e+01	C
101	2024-07-05 17:07:49.447000	3.186956e+01	C
102	2024-07-05 17:07:50.411000	3.119931e+01	C
103	2024-07-05 17:07:51.294000	3.211230e+01	C
104	2024-07-05 17:07:52.659000	3.295181e+01	C
105	2024-07-05 17:07:53.622000	3.259019e+01	C
106	2024-07-05 17:07:54.506000	3.155321e+01	C
107	2024-07-05 17:07:55.469000	3.144959e+01	C
108	2024-07-05 17:07:56.433000	3.089944e+01	C
109	2024-07-05 17:07:57.315000	3.135199e+01	C
110	2024-07-05 17:07:58.720000	3.122986e+01	C
111	2024-07-05 17:07:59.683000	3.079522e+01	C
112	2024-07-05 17:08:00.567000	3.145569e+01	C
113	2024-07-05 17:08:01.530000	3.123597e+01	C
114	2024-07-05 17:08:02.414000	3.177232e+01	C
115	2024-07-05 17:08:03.297000	3.091783e+01	C
116	2024-07-05 17:08:04.622000	3.102193e+01	C
117	2024-07-05 17:08:05.505000	3.116263e+01	C
118	2024-07-05 17:08:06.468000	3.213049e+01	C
119	2024-07-05 17:08:07.432000	3.118097e+01	C
120	2024-07-05 17:08:08.315000	3.048813e+01	C
121	2024-07-05 17:08:09.359000	3.051273e+01	C
122	2024-07-05 17:08:10.684000	3.046967e+01	C
123	2024-07-05 17:08:11.647000	3.056191e+01	C
124	2024-07-05 17:08:12.611000	3.145569e+01	C
125	2024-07-05 17:08:13.496000	3.099133e+01	C
126	2024-07-05 17:08:14.379000	3.115652e+01	C
127	2024-07-05 17:08:15.262000	3.146179e+01	C
128	2024-07-05 17:08:16.587000	3.138860e+01	C
129	2024-07-05 17:08:17.470000	3.179056e+01	C
130	2024-07-05 17:08:18.353000	3.097296e+01	C
131	2024-07-05 17:08:19.678000	3.172366e+01	C
132	2024-07-05 17:08:20.561000	3.200313e+01	C
133	2024-07-05 17:08:21.524000	3.098520e+01	C
134	2024-07-05 17:08:22.367000	3.133368e+01	C
135	2024-07-05 17:08:23.331000	3.104030e+01	C
136	2024-07-05 17:08:24.294000	3.055576e+01	C
137	2024-07-05 17:08:25.619000	3.000118e+01	C
138	2024-07-05 17:08:26.663000	3.084428e+01	C
139	2024-07-05 17:08:27.546000	3.074615e+01	C
140	2024-07-05 17:08:28.429000	3.164456e+01	C
141	2024-07-05 17:08:29.473000	3.151665e+01	C
142	2024-07-05 17:08:30.356000	3.135809e+01	C
143	2024-07-05 17:08:31.320000	3.116263e+01	C
144	2024-07-05 17:08:32.604000	3.310815e+01	C
145	2024-07-05 17:08:33.488000	3.122986e+01	C
146	2024-07-05 17:08:34.371000	3.093621e+01	C
147	2024-07-05 17:08:35.696000	3.114429e+01	C
148	2024-07-05 17:08:36.659000	3.143740e+01	C
149	2024-07-05 17:08:37.543000	3.181487e+01	C
150	2024-07-05 17:08:38.426000	3.078909e+01	C
151	2024-07-05 17:08:39.309000	3.116263e+01	C
152	2024-07-05 17:08:40.634000	3.084428e+01	C
153	2024-07-05 17:08:41.597000	3.088106e+01	C
154	2024-07-05 17:08:42.480000	3.067863e+01	C
155	2024-07-05 17:08:43.444000	3.141910e+01	C
156	2024-07-05 17:08:44.407000	3.040814e+01	C
157	2024-07-05 17:08:45.291000	3.029730e+01	C
158	2024-07-05 17:08:46.696000	2.997029e+01	C
159	2024-07-05 17:08:47.579000	3.003824e+01	C
160	2024-07-05 17:08:48.462000	2.598118e+01	C
161	2024-07-05 17:08:49.346000	3.072774e+01	C
162	2024-07-05 17:08:50.751000	3.202740e+01	C
163	2024-07-05 17:08:51.634000	3.169933e+01	C
164	2024-07-05 17:08:52.517000	3.154712e+01	C
165	2024-07-05 17:08:53.400000	3.163847e+01	C
166	2024-07-05 17:08:54.284000	3.179663e+01	C
167	2024-07-05 17:08:55.689000	3.148008e+01	C
168	2024-07-05 17:08:56.652000	3.183310e+01	C
169	2024-07-05 17:08:57.535000	3.165673e+01	C
170	2024-07-05 17:08:58.499000	3.149227e+01	C
171	2024-07-05 17:08:59.462000	3.144350e+01	C
172	2024-07-05 17:09:00.346000	3.128483e+01	C
173	2024-07-05 17:09:01.309000	3.115652e+01	C
174	2024-07-05 17:09:02.273000	3.135199e+01	C
175	2024-07-05 17:09:03.600000	3.133978e+01	C
176	2024-07-05 17:09:04.483000	3.137029e+01	C
177	2024-07-05 17:09:05.366000	3.125430e+01	C
178	2024-07-05 17:09:06.651000	3.107701e+01	C
179	2024-07-05 17:09:07.534000	3.088719e+01	C
180	2024-07-05 17:09:08.497000	3.084428e+01	C
181	2024-07-05 17:09:09.461000	3.129094e+01	C
182	2024-07-05 17:09:10.345000	3.097296e+01	C
183	2024-07-05 17:09:11.309000	3.082589e+01	C
184	2024-07-05 17:09:12.272000	3.125430e+01	C
185	2024-07-05 17:09:13.597000	3.149837e+01	C
186	2024-07-05 17:09:14.641000	3.088719e+01	C
187	2024-07-05 17:09:15.524000	3.089944e+01	C
188	2024-07-05 17:09:16.407000	3.283140e+01	C
189	2024-07-05 17:09:17.451000	3.212442e+01	C
190	2024-07-05 17:09:18.334000	3.222742e+01	C
191	2024-07-05 17:09:19.659000	3.075842e+01	C
192	2024-07-05 17:09:20.703000	3.102193e+01	C
193	2024-07-05 17:09:21.586000	3.105865e+01	C
194	2024-07-05 17:09:22.469000	3.124208e+01	C
195	2024-07-05 17:09:23.393000	3.166890e+01	C
196	2024-07-05 17:09:24.276000	3.205167e+01	C
197	2024-07-05 17:09:25.761000	3.137029e+01	C
198	2024-07-05 17:09:26.645000	3.132757e+01	C
199	2024-07-05 17:09:27.528000	3.169324e+01	C
200	2024-07-05 17:09:28.411000	3.091170e+01	C
201	2024-07-05 17:09:29.294000	3.102193e+01	C
202	2024-07-05 17:09:30.659000	3.119931e+01	C
203	2024-07-05 17:09:31.542000	3.099133e+01	C
204	2024-07-05 17:09:32.506000	3.118097e+01	C
205	2024-07-05 17:09:33.509000	7.256056e+01	C
206	2024-07-05 17:09:34.473000	3.551047e+01	C
207	2024-07-05 17:09:35.356000	3.066635e+01	C
208	2024-07-05 17:09:36.641000	3.092395e+01	C
209	2024-07-05 17:09:37.605000	3.084428e+01	C
210	2024-07-05 17:09:38.568000	3.080749e+01	C
211	2024-07-05 17:09:39.451000	3.082589e+01	C
212	2024-07-05 17:09:40.334000	3.046967e+01	C
213	2024-07-05 17:09:41.659000	3.056805e+01	C
214	2024-07-05 17:09:42.542000	3.043276e+01	C
215	2024-07-05 17:09:43.506000	3.115652e+01	C
216	2024-07-05 17:09:44.389000	3.163847e+01	C
217	2024-07-05 17:09:45.353000	3.160194e+01	C
218	2024-07-05 17:09:46.678000	3.149227e+01	C
219	2024-07-05 17:09:47.561000	3.034658e+01	C
220	2024-07-05 17:09:48.444000	3.081362e+01	C
221	2024-07-05 17:09:49.327000	3.070932e+01	C
222	2024-07-05 17:09:50.371000	3.098520e+01	C
223	2024-07-05 17:09:51.696000	3.074615e+01	C
224	2024-07-05 17:09:52.579000	3.070318e+01	C
225	2024-07-05 17:09:53.623000	3.163847e+01	C
226	2024-07-05 17:09:54.506000	3.127873e+01	C
227	2024-07-05 17:09:55.389000	3.223953e+01	C
228	2024-07-05 17:09:56.272000	3.279525e+01	C
229	2024-07-05 17:09:57.597000	3.238477e+01	C
230	2024-07-05 17:09:58.561000	3.230612e+01	C
231	2024-07-05 17:09:59.524000	3.211230e+01	C
232	2024-07-05 17:10:00.408000	3.182703e+01	C
233	2024-07-05 17:10:01.291000	3.213655e+01	C
234	2024-07-05 17:10:02.616000	3.231823e+01	C
235	2024-07-05 17:10:03.500000	3.250565e+01	C
236	2024-07-05 17:10:04.383000	3.056191e+01	C
237	2024-07-05 17:10:05.427000	3.201527e+01	C
238	2024-07-05 17:10:06.310000	3.189993e+01	C
239	2024-07-05 17:10:07.635000	3.166282e+01	C
240	2024-07-05 17:10:08.679000	3.147398e+01	C
241	2024-07-05 17:10:09.562000	3.226375e+01	C
242	2024-07-05 17:10:10.445000	3.199706e+01	C
243	2024-07-05 17:10:11.328000	3.171150e+01	C
244	2024-07-05 17:10:12.331000	3.280730e+01	C
245	2024-07-05 17:10:13.656000	3.192422e+01	C
246	2024-07-05 17:10:14.579000	3.203954e+01	C
247	2024-07-05 17:10:15.462000	3.202740e+01	C
248	2024-07-05 17:10:16.426000	3.206986e+01	C
249	2024-07-05 17:10:17.389000	3.182095e+01	C
250	2024-07-05 17:10:18.273000	3.277114e+01	C
251	2024-07-05 17:10:19.678000	3.174191e+01	C
252	2024-07-05 17:10:20.561000	3.309613e+01	C
253	2024-07-05 17:10:21.605000	3.262037e+01	C
254	2024-07-05 17:10:22.488000	3.172366e+01	C
255	2024-07-05 17:10:23.371000	3.197886e+01	C
256	2024-07-05 17:10:24.335000	3.200313e+01	C
257	2024-07-05 17:10:25.660000	3.158367e+01	C
258	2024-07-05 17:10:26.543000	3.176624e+01	C
259	2024-07-05 17:10:27.426000	3.287958e+01	C
260	2024-07-05 17:10:28.309000	3.160194e+01	C
261	2024-07-05 17:10:29.353000	3.233033e+01	C
262	2024-07-05 17:10:30.678000	3.236057e+01	C
263	2024-07-05 17:10:31.641000	3.222137e+01	C
264	2024-07-05 17:10:32.485000	3.177840e+01	C
265	2024-07-05 17:10:33.368000	3.194244e+01	C
266	2024-07-05 17:10:34.412000	3.142520e+01	C
267	2024-07-05 17:10:35.295000	3.171758e+01	C
268	2024-07-05 17:10:36.702000	3.152884e+01	C
269	2024-07-05 17:10:37.666000	3.130315e+01	C
270	2024-07-05 17:10:38.549000	3.085041e+01	C
271	2024-07-05 17:10:39.512000	3.099745e+01	C
272	2024-07-05 17:10:40.516000	3.107701e+01	C
273	2024-07-05 17:10:41.399000	3.131536e+01	C
274	2024-07-05 17:10:42.282000	3.141300e+01	C
275	2024-07-05 17:10:43.607000	3.110760e+01	C
276	2024-07-05 17:10:44.530000	3.214867e+01	C
277	2024-07-05 17:10:45.414000	3.127873e+01	C
278	2024-07-05 17:10:46.297000	3.220320e+01	C
279	2024-07-05 17:10:47.260000	3.177840e+01	C
280	2024-07-05 17:10:48.625000	3.208199e+01	C
281	2024-07-05 17:10:49.509000	3.168107e+01	C
282	2024-07-05 17:10:50.472000	3.126651e+01	C
283	2024-07-05 17:10:51.355000	3.213655e+01	C
284	2024-07-05 17:10:52.318000	3.125430e+01	C
285	2024-07-05 17:10:53.683000	3.162629e+01	C
286	2024-07-05 17:10:54.566000	3.155321e+01	C
287	2024-07-05 17:10:55.489000	3.135199e+01	C
288	2024-07-05 17:10:56.373000	3.243314e+01	C
289	2024-07-05 17:10:57.256000	3.111371e+01	C
290	2024-07-05 17:10:58.581000	3.163238e+01	C
291	2024-07-05 17:10:59.504000	3.168716e+01	C
292	2024-07-05 17:11:00.347000	3.163847e+01	C
293	2024-07-05 17:11:01.752000	3.104642e+01	C
294	2024-07-05 17:11:02.635000	3.131536e+01	C
295	2024-07-05 17:11:03.519000	3.079522e+01	C
296	2024-07-05 17:11:04.402000	3.081362e+01	C
297	2024-07-05 17:11:05.285000	3.094846e+01	C
298	2024-07-05 17:11:06.770000	3.122986e+01	C
299	2024-07-05 17:11:07.654000	3.066635e+01	C
300	2024-07-05 17:11:08.537000	3.086267e+01	C
301	2024-07-05 17:11:09.581000	3.097908e+01	C
302	2024-07-05 17:11:10.464000	3.088106e+01	C
303	2024-07-05 17:11:11.347000	3.126651e+01	C
304	2024-07-05 17:11:12.391000	3.105865e+01	C
305	2024-07-05 17:11:13.274000	3.104642e+01	C
306	2024-07-05 17:11:14.601000	3.176624e+01	C
307	2024-07-05 17:11:15.645000	3.140690e+01	C
308	2024-07-05 17:11:16.528000	3.133978e+01	C
309	2024-07-05 17:11:17.412000	3.203347e+01	C
310	2024-07-05 17:11:18.334000	3.287356e+01	C
311	2024-07-05 17:11:19.659000	3.252981e+01	C
312	2024-07-05 17:11:20.622000	3.170541e+01	C
313	2024-07-05 17:11:21.505000	3.163847e+01	C
314	2024-07-05 17:11:22.389000	3.153493e+01	C
315	2024-07-05 17:11:23.272000	3.133368e+01	C
316	2024-07-05 17:11:24.678000	3.137640e+01	C
317	2024-07-05 17:11:25.642000	3.073387e+01	C
318	2024-07-05 17:11:26.525000	3.116263e+01	C
319	2024-07-05 17:11:27.488000	3.136419e+01	C
320	2024-07-05 17:11:28.452000	3.208805e+01	C
321	2024-07-05 17:11:29.335000	3.191208e+01	C
322	2024-07-05 17:11:30.660000	3.048813e+01	C
323	2024-07-05 17:11:31.543000	3.166890e+01	C
324	2024-07-05 17:11:32.426000	3.099133e+01	C
325	2024-07-05 17:11:33.309000	3.110760e+01	C
326	2024-07-05 17:11:34.674000	3.138860e+01	C
327	2024-07-05 17:11:35.598000	3.168716e+01	C
328	2024-07-05 17:11:36.481000	3.149227e+01	C
329	2024-07-05 17:11:37.444000	3.173583e+01	C
330	2024-07-05 17:11:38.328000	3.219108e+01	C
331	2024-07-05 17:11:39.733000	3.194851e+01	C
332	2024-07-05 17:11:40.696000	3.237267e+01	C
333	2024-07-05 17:11:41.580000	3.191815e+01	C
334	2024-07-05 17:11:42.543000	3.114429e+01	C
335	2024-07-05 17:11:43.507000	3.043891e+01	C
336	2024-07-05 17:11:44.390000	3.121153e+01	C
337	2024-07-05 17:11:45.353000	3.068477e+01	C
338	2024-07-05 17:11:46.678000	3.042045e+01	C
339	2024-07-05 17:11:47.561000	3.067863e+01	C
340	2024-07-05 17:11:48.444000	3.090557e+01	C
341	2024-07-05 17:11:49.288000	3.063564e+01	C
342	2024-07-05 17:11:50.693000	3.077682e+01	C
343	2024-07-05 17:11:51.576000	3.105254e+01	C
344	2024-07-05 17:11:52.459000	3.082589e+01	C
345	2024-07-05 17:11:53.342000	3.108925e+01	C
346	2024-07-05 17:11:54.707000	3.122375e+01	C
347	2024-07-05 17:11:55.591000	3.023567e+01	C
348	2024-07-05 17:11:56.474000	3.029730e+01	C
349	2024-07-05 17:11:57.438000	3.064178e+01	C
350	2024-07-05 17:11:58.321000	3.085041e+01	C
351	2024-07-05 17:11:59.285000	3.114429e+01	C
352	2024-07-05 17:12:00.690000	3.073387e+01	C
353	2024-07-05 17:12:01.573000	3.088106e+01	C
354	2024-07-05 17:12:02.537000	3.080749e+01	C
355	2024-07-05 17:12:03.420000	3.001353e+01	C
356	2024-07-05 17:12:04.303000	3.034042e+01	C
357	2024-07-05 17:12:05.628000	3.032194e+01	C
358	2024-07-05 17:12:06.511000	3.078909e+01	C
359	2024-07-05 17:12:07.476000	3.197279e+01	C
360	2024-07-05 17:12:08.359000	3.108925e+01	C
361	2024-07-05 17:12:09.282000	3.075842e+01	C
362	2024-07-05 17:12:10.567000	3.054347e+01	C
363	2024-07-05 17:12:11.531000	3.056805e+01	C
364	2024-07-05 17:12:12.494000	3.127873e+01	C
365	2024-07-05 17:12:13.377000	3.066635e+01	C
366	2024-07-05 17:12:14.341000	3.087493e+01	C
367	2024-07-05 17:12:15.304000	3.095458e+01	C
368	2024-07-05 17:12:16.628000	3.071546e+01	C
369	2024-07-05 17:12:17.672000	3.096071e+01	C
370	2024-07-05 17:12:18.555000	3.069704e+01	C
371	2024-07-05 17:12:19.438000	3.078909e+01	C
372	2024-07-05 17:12:20.402000	3.070318e+01	C
373	2024-07-05 17:12:21.326000	3.099133e+01	C
374	2024-07-05 17:12:22.650000	3.028498e+01	C
375	2024-07-05 17:12:23.614000	3.050043e+01	C
376	2024-07-05 17:12:24.497000	2.995175e+01	C
377	2024-07-05 17:12:25.380000	3.047582e+01	C
378	2024-07-05 17:12:26.263000	2.949968e+01	C
379	2024-07-05 17:12:27.267000	2.651181e+01	C
380	2024-07-05 17:12:28.672000	3.155930e+01	C
381	2024-07-05 17:12:29.636000	3.150446e+01	C
382	2024-07-05 17:12:30.519000	3.168107e+01	C
383	2024-07-05 17:12:31.483000	3.139470e+01	C
384	2024-07-05 17:12:32.366000	3.028498e+01	C
385	2024-07-05 17:12:33.329000	3.025417e+01	C
386	2024-07-05 17:12:34.333000	7.504110e+01	C
387	2024-07-05 17:12:35.296000	3.274704e+01	C
388	2024-07-05 17:12:36.621000	3.099745e+01	C
389	2024-07-05 17:12:37.504000	3.082589e+01	C
390	2024-07-05 17:12:38.389000	3.086880e+01	C
391	2024-07-05 17:12:39.673000	3.048198e+01	C
392	2024-07-05 17:12:40.557000	3.074615e+01	C
393	2024-07-05 17:12:41.520000	3.077682e+01	C
394	2024-07-05 17:12:42.403000	3.176015e+01	C
395	2024-07-05 17:12:43.287000	3.096071e+01	C
396	2024-07-05 17:12:44.290000	3.096071e+01	C
397	2024-07-05 17:12:45.615000	3.080136e+01	C
398	2024-07-05 17:12:46.659000	3.088719e+01	C
399	2024-07-05 17:12:47.542000	3.083202e+01	C
400	2024-07-05 17:12:48.425000	3.154712e+01	C
401	2024-07-05 17:12:49.470000	3.172975e+01	C
402	2024-07-05 17:12:50.353000	3.100969e+01	C
403	2024-07-05 17:12:51.678000	3.125430e+01	C
404	2024-07-05 17:12:52.561000	3.035274e+01	C
405	2024-07-05 17:12:53.445000	2.985283e+01	C
406	2024-07-05 17:12:54.287000	3.003824e+01	C
407	2024-07-05 17:12:55.612000	3.057420e+01	C
408	2024-07-05 17:12:56.576000	3.070318e+01	C
409	2024-07-05 17:12:57.459000	3.038968e+01	C
410	2024-07-05 17:12:58.341000	2.931336e+01	C
411	2024-07-05 17:12:59.666000	2.885243e+01	C
412	2024-07-05 17:13:00.630000	2.931336e+01	C
413	2024-07-05 17:13:01.593000	3.054347e+01	C
414	2024-07-05 17:13:02.477000	3.137640e+01	C
415	2024-07-05 17:13:03.440000	3.143130e+01	C
416	2024-07-05 17:13:04.404000	3.093008e+01	C
417	2024-07-05 17:13:05.287000	3.086880e+01	C
418	2024-07-05 17:13:06.772000	3.084428e+01	C
419	2024-07-05 17:13:07.655000	3.014317e+01	C
420	2024-07-05 17:13:08.538000	3.033426e+01	C
421	2024-07-05 17:13:09.422000	3.063564e+01	C
422	2024-07-05 17:13:10.305000	3.072774e+01	C
423	2024-07-05 17:13:11.630000	3.085041e+01	C
424	2024-07-05 17:13:12.513000	3.079522e+01	C
425	2024-07-05 17:13:13.396000	3.081976e+01	C
426	2024-07-05 17:13:14.280000	3.075228e+01	C
427	2024-07-05 17:13:15.604000	3.075228e+01	C
428	2024-07-05 17:13:16.488000	3.091783e+01	C
429	2024-07-05 17:13:17.371000	3.078909e+01	C
430	2024-07-05 17:13:18.334000	3.091170e+01	C
431	2024-07-05 17:13:19.659000	3.094846e+01	C
432	2024-07-05 17:13:20.703000	3.069091e+01	C
433	2024-07-05 17:13:21.586000	3.074615e+01	C
434	2024-07-05 17:13:22.469000	3.093008e+01	C
435	2024-07-05 17:13:23.433000	3.089944e+01	C
436	2024-07-05 17:13:24.356000	3.040199e+01	C
437	2024-07-05 17:13:25.681000	3.083815e+01	C
438	2024-07-05 17:13:26.604000	3.089944e+01	C
439	2024-07-05 17:13:27.488000	3.071546e+01	C
440	2024-07-05 17:13:28.371000	2.988375e+01	C
441	2024-07-05 17:13:29.294000	2.967330e+01	C
442	2024-07-05 17:13:30.699000	3.045122e+01	C
443	2024-07-05 17:13:31.582000	3.025417e+01	C
444	2024-07-05 17:13:32.466000	3.066021e+01	C
445	2024-07-05 17:13:33.469000	3.061721e+01	C
446	2024-07-05 17:13:34.353000	3.065406e+01	C
447	2024-07-05 17:13:35.758000	3.231217e+01	C
448	2024-07-05 17:13:36.641000	3.220926e+01	C
449	2024-07-05 17:13:37.524000	3.200313e+01	C
450	2024-07-05 17:13:38.568000	3.190600e+01	C
451	2024-07-05 17:13:39.494000	3.202740e+01	C
452	2024-07-05 17:13:40.377000	3.062335e+01	C
453	2024-07-05 17:13:41.260000	3.122986e+01	C
454	2024-07-05 17:13:42.585000	3.149837e+01	C
455	2024-07-05 17:13:43.548000	3.149227e+01	C
456	2024-07-05 17:13:44.391000	3.154712e+01	C
457	2024-07-05 17:13:45.274000	3.058035e+01	C
458	2024-07-05 17:13:46.679000	3.048198e+01	C
459	2024-07-05 17:13:47.562000	3.084428e+01	C
460	2024-07-05 17:13:48.445000	3.072160e+01	C
461	2024-07-05 17:13:49.328000	3.071546e+01	C
462	2024-07-05 17:13:50.292000	3.030962e+01	C
463	2024-07-05 17:13:51.255000	2.977857e+01	C
464	2024-07-05 17:13:52.580000	3.007528e+01	C
465	2024-07-05 17:13:53.624000	2.972285e+01	C
466	2024-07-05 17:13:54.507000	3.042661e+01	C
467	2024-07-05 17:13:55.390000	3.018635e+01	C
468	2024-07-05 17:13:56.354000	3.044506e+01	C
469	2024-07-05 17:13:57.679000	3.011232e+01	C
470	2024-07-05 17:13:58.562000	2.984664e+01	C
471	2024-07-05 17:13:59.445000	3.022334e+01	C
472	2024-07-05 17:14:00.328000	3.022334e+01	C
473	2024-07-05 17:14:01.653000	3.053117e+01	C
474	2024-07-05 17:14:02.536000	3.046967e+01	C
475	2024-07-05 17:14:03.420000	3.059263e+01	C
476	2024-07-05 17:14:04.303000	3.030962e+01	C
477	2024-07-05 17:14:05.628000	3.061721e+01	C
478	2024-07-05 17:14:06.511000	3.113206e+01	C
479	2024-07-05 17:14:07.555000	3.092395e+01	C
480	2024-07-05 17:14:08.438000	3.095458e+01	C
481	2024-07-05 17:14:09.401000	3.073387e+01	C
482	2024-07-05 17:14:10.365000	3.081362e+01	C
483	2024-07-05 17:14:11.690000	3.077682e+01	C
484	2024-07-05 17:14:12.573000	3.094233e+01	C
485	2024-07-05 17:14:13.456000	3.157758e+01	C
486	2024-07-05 17:14:14.340000	3.013083e+01	C
487	2024-07-05 17:14:15.664000	3.034042e+01	C
488	2024-07-05 17:14:16.548000	3.165064e+01	C
489	2024-07-05 17:14:17.471000	3.200313e+01	C
490	2024-07-05 17:14:18.354000	3.131536e+01	C
491	2024-07-05 17:14:19.679000	3.129094e+01	C
492	2024-07-05 17:14:20.562000	3.145569e+01	C
493	2024-07-05 17:14:21.445000	3.096071e+01	C
494	2024-07-05 17:14:22.369000	3.091783e+01	C
495	2024-07-05 17:14:23.774000	3.077682e+01	C
496	2024-07-05 17:14:24.296000	3.043891e+01	C
497	2024-07-05 17:14:25.621000	3.135809e+01	C
498	2024-07-05 17:14:26.584000	3.022951e+01	C
499	2024-07-05 17:14:27.548000	3.011849e+01	C
500	2024-07-05 17:14:28.431000	3.066021e+01	C
501	2024-07-05 17:14:29.314000	3.049428e+01	C
502	2024-07-05 17:14:30.280000	3.088719e+01	C
503	2024-07-05 17:14:31.645000	2.906445e+01	C
504	2024-07-05 17:14:32.608000	3.094846e+01	C
505	2024-07-05 17:14:33.491000	3.148008e+01	C
506	2024-07-05 17:14:34.375000	3.157149e+01	C
507	2024-07-05 17:14:35.338000	3.050658e+01	C
508	2024-07-05 17:14:36.663000	3.043276e+01	C
509	2024-07-05 17:14:37.546000	3.099133e+01	C
510	2024-07-05 17:14:38.429000	3.054961e+01	C
511	2024-07-05 17:14:39.394000	3.132757e+01	C
512	2024-07-05 17:14:40.357000	3.056191e+01	C
513	2024-07-05 17:14:41.682000	3.059878e+01	C
514	2024-07-05 17:14:42.686000	2.875251e+01	C
515	2024-07-05 17:14:43.730000	3.024184e+01	C
516	2024-07-05 17:14:44.613000	3.057420e+01	C
517	2024-07-05 17:14:45.496000	3.283742e+01	C
518	2024-07-05 17:14:46.379000	3.168716e+01	C
519	2024-07-05 17:14:47.263000	3.258416e+01	C
520	2024-07-05 17:14:48.547000	3.146789e+01	C
521	2024-07-05 17:14:49.430000	3.084428e+01	C
522	2024-07-05 17:14:50.393000	3.097908e+01	C
523	2024-07-05 17:14:51.316000	3.113206e+01	C
524	2024-07-05 17:14:52.641000	3.134588e+01	C
525	2024-07-05 17:14:53.484000	3.158976e+01	C
526	2024-07-05 17:14:54.448000	3.158367e+01	C
527	2024-07-05 17:14:55.411000	3.137029e+01	C
528	2024-07-05 17:14:56.294000	3.133368e+01	C
529	2024-07-05 17:14:57.257000	3.171758e+01	C
530	2024-07-05 17:14:58.261000	3.177840e+01	C
531	2024-07-05 17:14:59.666000	3.104642e+01	C
532	2024-07-05 17:15:00.629000	3.124208e+01	C
533	2024-07-05 17:15:01.553000	3.128483e+01	C
534	2024-07-05 17:15:02.436000	3.142520e+01	C
535	2024-07-05 17:15:03.319000	3.119931e+01	C
536	2024-07-05 17:15:04.684000	3.118708e+01	C
537	2024-07-05 17:15:05.567000	3.091783e+01	C
538	2024-07-05 17:15:06.531000	3.132147e+01	C
539	2024-07-05 17:15:07.414000	3.124208e+01	C
540	2024-07-05 17:15:08.377000	3.144959e+01	C
541	2024-07-05 17:15:09.662000	3.141910e+01	C
542	2024-07-05 17:15:10.626000	3.146179e+01	C
543	2024-07-05 17:15:11.591000	3.153493e+01	C
544	2024-07-05 17:15:12.555000	3.110148e+01	C
545	2024-07-05 17:15:13.438000	3.165064e+01	C
546	2024-07-05 17:15:14.361000	3.085654e+01	C
547	2024-07-05 17:15:15.686000	3.042661e+01	C
548	2024-07-05 17:15:16.650000	3.080136e+01	C
549	2024-07-05 17:15:17.533000	3.072774e+01	C
550	2024-07-05 17:15:18.416000	3.070318e+01	C
551	2024-07-05 17:15:19.381000	3.066021e+01	C
552	2024-07-05 17:15:20.264000	3.125430e+01	C
553	2024-07-05 17:15:21.589000	3.040199e+01	C
554	2024-07-05 17:15:22.472000	3.028498e+01	C
555	2024-07-05 17:15:23.435000	3.069091e+01	C
556	2024-07-05 17:15:24.399000	3.071546e+01	C
557	2024-07-05 17:15:25.282000	3.090557e+01	C
558	2024-07-05 17:15:26.687000	3.128483e+01	C
559	2024-07-05 17:15:27.651000	3.093008e+01	C
560	2024-07-05 17:15:28.534000	3.096071e+01	C
561	2024-07-05 17:15:29.578000	3.074615e+01	C
562	2024-07-05 17:15:30.461000	3.103418e+01	C
563	2024-07-05 17:15:31.344000	3.062335e+01	C
564	2024-07-05 17:15:32.388000	3.077682e+01	C
565	2024-07-05 17:15:33.269000	3.074001e+01	C
566	2024-07-05 17:15:34.596000	7.273431e+01	C
567	2024-07-05 17:15:35.559000	3.614431e+01	C
568	2024-07-05 17:15:36.483000	3.081362e+01	C
569	2024-07-05 17:15:37.366000	3.078909e+01	C
570	2024-07-05 17:15:38.330000	3.021718e+01	C
571	2024-07-05 17:15:39.654000	3.037121e+01	C
572	2024-07-05 17:15:40.698000	3.058649e+01	C
573	2024-07-05 17:15:41.581000	3.037737e+01	C
574	2024-07-05 17:15:42.465000	3.046967e+01	C
575	2024-07-05 17:15:43.508000	3.033426e+01	C
576	2024-07-05 17:15:44.472000	3.045737e+01	C
577	2024-07-05 17:15:45.355000	3.207592e+01	C
578	2024-07-05 17:15:46.319000	3.199706e+01	C
579	2024-07-05 17:15:47.644000	3.034042e+01	C
580	2024-07-05 17:15:48.607000	3.033426e+01	C
581	2024-07-05 17:15:49.571000	3.054347e+01	C
582	2024-07-05 17:15:50.454000	3.061721e+01	C
583	2024-07-05 17:15:51.337000	3.047582e+01	C
584	2024-07-05 17:15:52.301000	3.075842e+01	C
585	2024-07-05 17:15:53.626000	3.040199e+01	C
586	2024-07-05 17:15:54.509000	3.053117e+01	C
587	2024-07-05 17:15:55.392000	3.082589e+01	C
588	2024-07-05 17:15:56.275000	3.083815e+01	C
589	2024-07-05 17:15:57.600000	3.014934e+01	C
590	2024-07-05 17:15:58.563000	3.029114e+01	C
591	2024-07-05 17:15:59.447000	3.062335e+01	C
592	2024-07-05 17:16:00.330000	3.121153e+01	C
593	2024-07-05 17:16:01.655000	3.105865e+01	C
594	2024-07-05 17:16:02.538000	3.136419e+01	C
595	2024-07-05 17:16:03.501000	3.126651e+01	C
596	2024-07-05 17:16:04.465000	3.118708e+01	C
597	2024-07-05 17:16:05.348000	3.036505e+01	C
598	2024-07-05 17:16:06.312000	3.067863e+01	C
599	2024-07-05 17:16:07.637000	3.042045e+01	C
600	2024-07-05 17:16:08.600000	3.107701e+01	C
601	2024-07-05 17:16:09.564000	3.064792e+01	C
602	2024-07-05 17:16:10.447000	3.041430e+01	C
603	2024-07-05 17:16:11.410000	3.071546e+01	C
604	2024-07-05 17:16:12.374000	3.027882e+01	C
605	2024-07-05 17:16:13.258000	3.013083e+01	C
606	2024-07-05 17:16:14.742000	3.023567e+01	C
607	2024-07-05 17:16:15.626000	3.024184e+01	C
608	2024-07-05 17:16:16.509000	3.052502e+01	C
609	2024-07-05 17:16:17.553000	3.073387e+01	C
610	2024-07-05 17:16:18.436000	2.993321e+01	C
611	2024-07-05 17:16:19.319000	3.013083e+01	C
612	2024-07-05 17:16:20.363000	3.035274e+01	C
613	2024-07-05 17:16:21.688000	2.987757e+01	C
614	2024-07-05 17:16:22.571000	3.146789e+01	C
615	2024-07-05 17:16:23.454000	2.995793e+01	C
616	2024-07-05 17:16:24.337000	3.033426e+01	C
617	2024-07-05 17:16:25.702000	3.074615e+01	C
618	2024-07-05 17:16:26.586000	3.243918e+01	C
619	2024-07-05 17:16:27.589000	3.180271e+01	C
620	2024-07-05 17:16:28.553000	3.115652e+01	C
621	2024-07-05 17:16:29.436000	3.088106e+01	C
622	2024-07-05 17:16:30.319000	3.114429e+01	C
623	2024-07-05 17:16:31.644000	2.977857e+01	C
624	2024-07-05 17:16:32.607000	3.006294e+01	C
625	2024-07-05 17:16:33.611000	3.032194e+01	C
626	2024-07-05 17:16:34.495000	2.987757e+01	C
627	2024-07-05 17:16:35.458000	3.027882e+01	C
628	2024-07-05 17:16:36.422000	3.027265e+01	C
629	2024-07-05 17:16:37.305000	3.197279e+01	C
630	2024-07-05 17:16:38.268000	3.113206e+01	C
631	2024-07-05 17:16:39.673000	3.108925e+01	C
632	2024-07-05 17:16:40.557000	3.013083e+01	C
633	2024-07-05 17:16:41.520000	3.003206e+01	C
634	2024-07-05 17:16:42.484000	3.014934e+01	C
635	2024-07-05 17:16:43.447000	3.039583e+01	C
636	2024-07-05 17:16:44.330000	3.076455e+01	C
637	2024-07-05 17:16:45.294000	3.051273e+01	C
638	2024-07-05 17:16:46.619000	3.024184e+01	C
639	2024-07-05 17:16:47.502000	2.995175e+01	C
640	2024-07-05 17:16:48.385000	3.035889e+01	C
641	2024-07-05 17:16:49.348000	3.080749e+01	C
642	2024-07-05 17:16:50.673000	3.226375e+01	C
643	2024-07-05 17:16:51.637000	3.171150e+01	C
644	2024-07-05 17:16:52.600000	3.125430e+01	C
645	2024-07-05 17:16:53.484000	3.209412e+01	C
646	2024-07-05 17:16:54.407000	3.085041e+01	C
647	2024-07-05 17:16:55.290000	3.045122e+01	C
648	2024-07-05 17:16:56.615000	3.081362e+01	C
649	2024-07-05 17:16:57.579000	3.057420e+01	C
650	2024-07-05 17:16:58.462000	3.109536e+01	C
651	2024-07-05 17:16:59.345000	3.053117e+01	C
652	2024-07-05 17:17:00.670000	3.114429e+01	C
653	2024-07-05 17:17:01.553000	3.206380e+01	C
654	2024-07-05 17:17:02.436000	3.097908e+01	C
655	2024-07-05 17:17:03.400000	2.987757e+01	C
656	2024-07-05 17:17:04.283000	3.035274e+01	C
657	2024-07-05 17:17:05.608000	3.026649e+01	C
658	2024-07-05 17:17:06.491000	3.042661e+01	C
659	2024-07-05 17:17:07.374000	3.027882e+01	C
660	2024-07-05 17:17:08.257000	3.091170e+01	C
661	2024-07-05 17:17:09.582000	3.075842e+01	C
662	2024-07-05 17:17:10.466000	3.032194e+01	C
663	2024-07-05 17:17:11.349000	3.074001e+01	C
664	2024-07-05 17:17:12.754000	2.992703e+01	C
665	2024-07-05 17:17:13.640000	3.042045e+01	C
666	2024-07-05 17:17:14.524000	3.095458e+01	C
667	2024-07-05 17:17:15.407000	3.010615e+01	C
668	2024-07-05 17:17:16.290000	3.077069e+01	C
669	2024-07-05 17:17:17.695000	2.952450e+01	C
670	2024-07-05 17:17:18.578000	2.982189e+01	C
671	2024-07-05 17:17:19.461000	3.043276e+01	C
672	2024-07-05 17:17:20.345000	3.035889e+01	C
673	2024-07-05 17:17:21.670000	3.074001e+01	C
674	2024-07-05 17:17:22.713000	2.987757e+01	C
675	2024-07-05 17:17:23.676000	3.017401e+01	C
676	2024-07-05 17:17:24.559000	3.076455e+01	C
677	2024-07-05 17:17:25.523000	3.009998e+01	C
678	2024-07-05 17:17:26.406000	2.990230e+01	C
679	2024-07-05 17:17:27.369000	3.018635e+01	C
680	2024-07-05 17:17:28.333000	3.060492e+01	C
681	2024-07-05 17:17:29.658000	3.016784e+01	C
682	2024-07-05 17:17:30.541000	3.066635e+01	C
683	2024-07-05 17:17:31.424000	2.981570e+01	C
684	2024-07-05 17:17:32.307000	2.993321e+01	C
685	2024-07-05 17:17:33.271000	2.983427e+01	C
686	2024-07-05 17:17:34.595000	3.033426e+01	C
687	2024-07-05 17:17:35.479000	2.958652e+01	C
688	2024-07-05 17:17:36.362000	3.043891e+01	C
689	2024-07-05 17:17:37.767000	3.061721e+01	C
690	2024-07-05 17:17:38.650000	3.051273e+01	C
691	2024-07-05 17:17:39.614000	3.074615e+01	C
692	2024-07-05 17:17:40.577000	3.166890e+01	C
693	2024-07-05 17:17:41.461000	3.107701e+01	C
694	2024-07-05 17:17:42.424000	3.317423e+01	C
695	2024-07-05 17:17:43.388000	3.305406e+01	C
696	2024-07-05 17:17:44.353000	3.077682e+01	C
697	2024-07-05 17:17:45.678000	3.003206e+01	C
698	2024-07-05 17:17:46.642000	2.955552e+01	C
699	2024-07-05 17:17:47.525000	3.007528e+01	C
700	2024-07-05 17:17:48.408000	3.022334e+01	C
701	2024-07-05 17:17:49.291000	3.011849e+01	C
702	2024-07-05 17:17:50.696000	3.011849e+01	C
703	2024-07-05 17:17:51.579000	3.064178e+01	C
704	2024-07-05 17:17:52.463000	3.011232e+01	C
705	2024-07-05 17:17:53.506000	3.074001e+01	C
706	2024-07-05 17:17:54.390000	3.070318e+01	C
707	2024-07-05 17:17:55.353000	3.051273e+01	C
708	2024-07-05 17:17:56.317000	3.045122e+01	C
709	2024-07-05 17:17:57.642000	3.019868e+01	C
710	2024-07-05 17:17:58.605000	3.018635e+01	C
711	2024-07-05 17:17:59.569000	3.029730e+01	C
712	2024-07-05 17:18:00.452000	3.048198e+01	C
713	2024-07-05 17:18:01.335000	3.001971e+01	C
714	2024-07-05 17:18:02.660000	3.013083e+01	C
715	2024-07-05 17:18:03.543000	3.095458e+01	C
716	2024-07-05 17:18:04.507000	3.177840e+01	C
717	2024-07-05 17:18:05.390000	3.049428e+01	C
718	2024-07-05 17:18:06.273000	3.118097e+01	C
719	2024-07-05 17:18:07.598000	3.024184e+01	C
720	2024-07-05 17:18:08.561000	3.014317e+01	C
721	2024-07-05 17:18:09.445000	2.993939e+01	C
722	2024-07-05 17:18:10.328000	3.052502e+01	C
723	2024-07-05 17:18:11.372000	2.958032e+01	C
724	2024-07-05 17:18:12.255000	2.997029e+01	C
725	2024-07-05 17:18:13.659000	2.250262e+01	C
726	2024-07-05 17:18:14.623000	3.186956e+01	C
727	2024-07-05 17:18:15.506000	3.152275e+01	C
728	2024-07-05 17:18:16.389000	3.303001e+01	C
729	2024-07-05 17:18:17.433000	3.281333e+01	C
730	2024-07-05 17:18:18.316000	3.276512e+01	C
731	2024-07-05 17:18:19.641000	3.088106e+01	C
732	2024-07-05 17:18:20.524000	3.038352e+01	C
733	2024-07-05 17:18:21.407000	3.006294e+01	C
734	2024-07-05 17:18:22.331000	3.067249e+01	C
735	2024-07-05 17:18:23.656000	3.038968e+01	C
736	2024-07-05 17:18:24.539000	3.014317e+01	C
737	2024-07-05 17:18:25.422000	2.971046e+01	C
738	2024-07-05 17:18:26.305000	3.040814e+01	C
739	2024-07-05 17:18:27.269000	3.050043e+01	C
740	2024-07-05 17:18:28.674000	2.654369e+01	C
741	2024-07-05 17:18:29.557000	2.781765e+01	C
742	2024-07-05 17:18:30.442000	2.988375e+01	C
743	2024-07-05 17:18:31.486000	2.997647e+01	C
744	2024-07-05 17:18:32.450000	2.945624e+01	C
745	2024-07-05 17:18:33.333000	2.916408e+01	C
746	2024-07-05 17:18:34.738000	3.603305e+01	C
747	2024-07-05 17:18:35.621000	3.135809e+01	C
748	2024-07-05 17:18:36.504000	3.008763e+01	C
749	2024-07-05 17:18:37.429000	3.027882e+01	C
750	2024-07-05 17:18:38.312000	3.043276e+01	C
751	2024-07-05 17:18:39.637000	3.021101e+01	C
752	2024-07-05 17:18:40.520000	2.925119e+01	C
753	2024-07-05 17:18:41.483000	2.959892e+01	C
754	2024-07-05 17:18:42.447000	2.991467e+01	C
755	2024-07-05 17:18:43.330000	2.940656e+01	C
756	2024-07-05 17:18:44.294000	2.899590e+01	C
757	2024-07-05 17:18:45.619000	3.053732e+01	C
758	2024-07-05 17:18:46.582000	3.104030e+01	C
759	2024-07-05 17:18:47.586000	3.051273e+01	C
760	2024-07-05 17:18:48.469000	3.162020e+01	C
761	2024-07-05 17:18:49.352000	3.135199e+01	C
762	2024-07-05 17:18:50.677000	3.220926e+01	C
763	2024-07-05 17:18:51.560000	3.103418e+01	C
764	2024-07-05 17:18:52.444000	3.094846e+01	C
765	2024-07-05 17:18:53.327000	3.113206e+01	C
766	2024-07-05 17:18:54.290000	3.141910e+01	C
767	2024-07-05 17:18:55.615000	3.099133e+01	C
768	2024-07-05 17:18:56.499000	3.044506e+01	C
769	2024-07-05 17:18:57.382000	3.104030e+01	C
770	2024-07-05 17:18:58.265000	3.114429e+01	C
771	2024-07-05 17:18:59.670000	3.166282e+01	C
772	2024-07-05 17:19:00.553000	3.152275e+01	C
773	2024-07-05 17:19:01.597000	3.078296e+01	C
774	2024-07-05 17:19:02.480000	3.038968e+01	C
775	2024-07-05 17:19:03.444000	3.035274e+01	C
776	2024-07-05 17:19:04.367000	3.013083e+01	C
777	2024-07-05 17:19:05.692000	3.063564e+01	C
778	2024-07-05 17:19:06.575000	3.132757e+01	C
779	2024-07-05 17:19:07.458000	3.060492e+01	C
780	2024-07-05 17:19:08.341000	3.051273e+01	C
781	2024-07-05 17:19:09.666000	3.058649e+01	C
782	2024-07-05 17:19:10.549000	3.082589e+01	C
783	2024-07-05 17:19:11.433000	3.055576e+01	C
784	2024-07-05 17:19:12.316000	3.042045e+01	C
785	2024-07-05 17:19:13.642000	2.962992e+01	C
786	2024-07-05 17:19:14.565000	3.062950e+01	C
787	2024-07-05 17:19:15.529000	3.048198e+01	C
788	2024-07-05 17:19:16.412000	3.048198e+01	C
789	2024-07-05 17:19:17.295000	3.172975e+01	C
790	2024-07-05 17:19:18.620000	2.975381e+01	C
791	2024-07-05 17:19:19.503000	3.047582e+01	C
792	2024-07-05 17:19:20.426000	3.077069e+01	C
793	2024-07-05 17:19:21.310000	3.017401e+01	C
794	2024-07-05 17:19:22.595000	3.073387e+01	C
795	2024-07-05 17:19:23.558000	3.080749e+01	C
796	2024-07-05 17:19:24.440000	3.084428e+01	C
797	2024-07-05 17:19:25.283000	3.104642e+01	C
798	2024-07-05 17:19:26.608000	3.089944e+01	C
799	2024-07-05 17:19:27.492000	3.160803e+01	C
800	2024-07-05 17:19:28.375000	3.079522e+01	C
801	2024-07-05 17:19:29.660000	3.094233e+01	C
802	2024-07-05 17:19:30.543000	3.056805e+01	C
803	2024-07-05 17:19:31.426000	3.016168e+01	C
804	2024-07-05 17:19:32.429000	2.812597e+01	C
805	2024-07-05 17:19:33.393000	3.075842e+01	C
806	2024-07-05 17:19:34.277000	3.119931e+01	C
807	2024-07-05 17:19:35.681000	3.039583e+01	C
808	2024-07-05 17:19:36.645000	3.066635e+01	C
809	2024-07-05 17:19:37.528000	3.075842e+01	C
810	2024-07-05 17:19:38.411000	3.132147e+01	C
811	2024-07-05 17:19:39.295000	3.090557e+01	C
812	2024-07-05 17:19:40.619000	3.051273e+01	C
813	2024-07-05 17:19:41.583000	3.064792e+01	C
814	2024-07-05 17:19:42.546000	3.079522e+01	C
815	2024-07-05 17:19:43.430000	3.095458e+01	C
816	2024-07-05 17:19:44.393000	3.095458e+01	C
817	2024-07-05 17:19:45.279000	3.105254e+01	C
818	2024-07-05 17:19:46.764000	3.097908e+01	C
819	2024-07-05 17:19:47.647000	3.121153e+01	C
820	2024-07-05 17:19:48.530000	3.151056e+01	C
821	2024-07-05 17:19:49.574000	3.106477e+01	C
822	2024-07-05 17:19:50.457000	3.108925e+01	C
823	2024-07-05 17:19:51.340000	3.158976e+01	C
824	2024-07-05 17:19:52.384000	3.198493e+01	C
825	2024-07-05 17:19:53.267000	3.102193e+01	C
826	2024-07-05 17:19:54.672000	3.111983e+01	C
827	2024-07-05 17:19:55.556000	3.122375e+01	C
828	2024-07-05 17:19:56.479000	3.162020e+01	C
829	2024-07-05 17:19:57.362000	3.115652e+01	C
830	2024-07-05 17:19:58.366000	3.177840e+01	C
831	2024-07-05 17:19:59.691000	3.155930e+01	C
832	2024-07-05 17:20:00.574000	3.125430e+01	C
833	2024-07-05 17:20:01.458000	3.161411e+01	C
834	2024-07-05 17:20:02.341000	3.132147e+01	C
835	2024-07-05 17:20:03.665000	3.185133e+01	C
836	2024-07-05 17:20:04.629000	3.203347e+01	C
837	2024-07-05 17:20:05.512000	3.212442e+01	C
838	2024-07-05 17:20:06.395000	3.194851e+01	C
839	2024-07-05 17:20:07.439000	3.213655e+01	C
840	2024-07-05 17:20:08.322000	3.105865e+01	C
841	2024-07-05 17:20:09.286000	3.155930e+01	C
842	2024-07-05 17:20:10.691000	3.109536e+01	C
843	2024-07-05 17:20:11.574000	3.143130e+01	C
844	2024-07-05 17:20:12.457000	3.042045e+01	C
845	2024-07-05 17:20:13.421000	3.009998e+01	C
846	2024-07-05 17:20:14.304000	3.003824e+01	C
847	2024-07-05 17:20:15.629000	3.068477e+01	C
848	2024-07-05 17:20:16.512000	3.021718e+01	C
849	2024-07-05 17:20:17.395000	3.042045e+01	C
850	2024-07-05 17:20:18.279000	2.927606e+01	C
851	2024-07-05 17:20:19.684000	2.993321e+01	C
852	2024-07-05 17:20:20.567000	2.529968e+01	C
853	2024-07-05 17:20:21.450000	3.018635e+01	C
854	2024-07-05 17:20:22.494000	3.024184e+01	C
855	2024-07-05 17:20:23.377000	3.056805e+01	C
856	2024-07-05 17:20:24.260000	3.047582e+01	C
857	2024-07-05 17:20:25.665000	3.024184e+01	C
858	2024-07-05 17:20:26.549000	3.019868e+01	C
859	2024-07-05 17:20:27.432000	3.061107e+01	C
860	2024-07-05 17:20:28.315000	3.199706e+01	C
861	2024-07-05 17:20:29.720000	3.138860e+01	C
862	2024-07-05 17:20:30.684000	3.258416e+01	C
863	2024-07-05 17:20:31.567000	3.227586e+01	C
864	2024-07-05 17:20:32.450000	3.056805e+01	C
865	2024-07-05 17:20:33.334000	3.076455e+01	C
866	2024-07-05 17:20:34.658000	3.064178e+01	C
867	2024-07-05 17:20:35.541000	3.032194e+01	C
868	2024-07-05 17:20:36.425000	3.116875e+01	C
869	2024-07-05 17:20:37.308000	3.113206e+01	C
870	2024-07-05 17:20:38.713000	3.060492e+01	C
871	2024-07-05 17:20:39.677000	3.054961e+01	C
872	2024-07-05 17:20:40.560000	3.083815e+01	C
873	2024-07-05 17:20:41.523000	3.048198e+01	C
874	2024-07-05 17:20:42.527000	3.046352e+01	C
875	2024-07-05 17:20:43.491000	3.064178e+01	C
876	2024-07-05 17:20:44.374000	3.104642e+01	C
877	2024-07-05 17:20:45.337000	3.108925e+01	C
878	2024-07-05 17:20:46.662000	3.186956e+01	C
879	2024-07-05 17:20:47.545000	3.140690e+01	C
880	2024-07-05 17:20:48.429000	3.180879e+01	C
881	2024-07-05 17:20:49.392000	3.199100e+01	C
882	2024-07-05 17:20:50.355000	3.184526e+01	C
883	2024-07-05 17:20:51.681000	3.147398e+01	C
884	2024-07-05 17:20:52.644000	3.090557e+01	C
885	2024-07-05 17:20:53.527000	3.117486e+01	C
886	2024-07-05 17:20:54.450000	3.102193e+01	C
887	2024-07-05 17:20:55.414000	3.048813e+01	C
888	2024-07-05 17:20:56.297000	3.171758e+01	C
889	2024-07-05 17:20:57.622000	3.121764e+01	C
890	2024-07-05 17:20:58.505000	3.185741e+01	C
891	2024-07-05 17:20:59.389000	3.169324e+01	C
892	2024-07-05 17:21:00.272000	3.175407e+01	C
893	2024-07-05 17:21:01.637000	3.148618e+01	C
894	2024-07-05 17:21:02.520000	3.175407e+01	C
895	2024-07-05 17:21:03.403000	3.203347e+01	C
896	2024-07-05 17:21:04.286000	3.186956e+01	C
897	2024-07-05 17:21:05.611000	3.199100e+01	C
898	2024-07-05 17:21:06.575000	3.175407e+01	C
899	2024-07-05 17:21:07.538000	3.247544e+01	C
900	2024-07-05 17:21:08.422000	3.264451e+01	C
901	2024-07-05 17:21:09.387000	3.246940e+01	C
902	2024-07-05 17:21:10.350000	3.237267e+01	C
903	2024-07-05 17:21:11.674000	3.168716e+01	C
904	2024-07-05 17:21:12.718000	3.036505e+01	C
905	2024-07-05 17:21:13.602000	3.003206e+01	C
906	2024-07-05 17:21:14.486000	2.985901e+01	C
907	2024-07-05 17:21:15.529000	2.894602e+01	C
908	2024-07-05 17:21:16.413000	2.998265e+01	C
909	2024-07-05 17:21:17.296000	3.099133e+01	C
910	2024-07-05 17:21:18.620000	3.178448e+01	C
911	2024-07-05 17:21:19.504000	3.133978e+01	C
912	2024-07-05 17:21:20.466000	3.156539e+01	C
913	2024-07-05 17:21:21.350000	3.180271e+01	C
914	2024-07-05 17:21:22.675000	3.183918e+01	C
915	2024-07-05 17:21:23.558000	3.168107e+01	C
916	2024-07-05 17:21:24.561000	3.152275e+01	C
917	2024-07-05 17:21:26.368000	3.153493e+01	C
918	2024-07-05 17:21:27.773000	3.121153e+01	C
919	2024-07-05 17:21:28.656000	3.114429e+01	C
920	2024-07-05 17:21:29.539000	3.150446e+01	C
921	2024-07-05 17:21:30.583000	3.196672e+01	C
922	2024-07-05 17:21:31.466000	3.141300e+01	C
923	2024-07-05 17:21:32.350000	3.150446e+01	C
924	2024-07-05 17:21:33.313000	2.995175e+01	C
925	2024-07-05 17:21:34.600000	7.256502e+01	C
926	2024-07-05 17:21:35.563000	3.630807e+01	C
927	2024-07-05 17:21:36.527000	3.019251e+01	C
928	2024-07-05 17:21:37.410000	3.113206e+01	C
929	2024-07-05 17:21:38.293000	3.122986e+01	C
930	2024-07-05 17:21:39.618000	3.059263e+01	C
931	2024-07-05 17:21:40.582000	3.114429e+01	C
932	2024-07-05 17:21:41.465000	3.137029e+01	C
933	2024-07-05 17:21:42.348000	3.076455e+01	C
934	2024-07-05 17:21:43.312000	3.019868e+01	C
935	2024-07-05 17:21:44.275000	3.132757e+01	C
936	2024-07-05 17:21:45.680000	3.154712e+01	C
937	2024-07-05 17:21:46.644000	3.150446e+01	C
938	2024-07-05 17:21:47.527000	3.179056e+01	C
939	2024-07-05 17:21:48.410000	3.075228e+01	C
940	2024-07-05 17:21:49.294000	3.109536e+01	C
941	2024-07-05 17:21:50.618000	3.093008e+01	C
942	2024-07-05 17:21:51.502000	3.053117e+01	C
943	2024-07-05 17:21:52.385000	3.060492e+01	C
944	2024-07-05 17:21:53.268000	3.119931e+01	C
945	2024-07-05 17:21:54.593000	3.105865e+01	C
946	2024-07-05 17:21:55.476000	3.065406e+01	C
947	2024-07-05 17:21:56.359000	3.043891e+01	C
948	2024-07-05 17:21:57.684000	3.014934e+01	C
949	2024-07-05 17:21:58.567000	3.051888e+01	C
950	2024-07-05 17:21:59.451000	3.027882e+01	C
951	2024-07-05 17:22:00.334000	3.061721e+01	C
952	2024-07-05 17:22:01.297000	3.093008e+01	C
953	2024-07-05 17:22:02.261000	3.129094e+01	C
954	2024-07-05 17:22:03.586000	3.035889e+01	C
955	2024-07-05 17:22:04.630000	3.062335e+01	C
956	2024-07-05 17:22:05.513000	3.233033e+01	C
957	2024-07-05 17:22:06.396000	3.095458e+01	C
958	2024-07-05 17:22:07.359000	3.053117e+01	C
959	2024-07-05 17:22:08.283000	3.141910e+01	C
960	2024-07-05 17:22:09.608000	3.050043e+01	C
961	2024-07-05 17:22:10.571000	3.100969e+01	C
962	2024-07-05 17:22:11.455000	3.062950e+01	C
963	2024-07-05 17:22:12.418000	3.028498e+01	C
964	2024-07-05 17:22:13.301000	3.045737e+01	C
965	2024-07-05 17:22:14.626000	3.078296e+01	C
966	2024-07-05 17:22:15.509000	3.121153e+01	C
967	2024-07-05 17:22:16.392000	3.146179e+01	C
968	2024-07-05 17:22:17.436000	3.153493e+01	C
969	2024-07-05 17:22:18.319000	3.040814e+01	C
970	2024-07-05 17:22:19.644000	3.042661e+01	C
971	2024-07-05 17:22:20.688000	3.043891e+01	C
972	2024-07-05 17:22:21.571000	3.029114e+01	C
973	2024-07-05 17:22:22.454000	3.084428e+01	C
974	2024-07-05 17:22:23.418000	3.035889e+01	C
975	2024-07-05 17:22:24.301000	2.999500e+01	C
976	2024-07-05 17:22:25.627000	3.157149e+01	C
977	2024-07-05 17:22:26.510000	3.243314e+01	C
978	2024-07-05 17:22:27.394000	3.079522e+01	C
979	2024-07-05 17:22:28.277000	3.043276e+01	C
980	2024-07-05 17:22:29.601000	3.107701e+01	C
981	2024-07-05 17:22:30.525000	3.080136e+01	C
982	2024-07-05 17:22:31.408000	3.075228e+01	C
983	2024-07-05 17:22:32.372000	3.184526e+01	C
984	2024-07-05 17:22:33.255000	3.091783e+01	C
985	2024-07-05 17:22:34.740000	3.119931e+01	C
986	2024-07-05 17:22:35.624000	3.048198e+01	C
987	2024-07-05 17:22:36.507000	3.227586e+01	C
988	2024-07-05 17:22:37.470000	3.189993e+01	C
989	2024-07-05 17:22:38.434000	3.206986e+01	C
990	2024-07-05 17:22:39.317000	3.158976e+01	C
991	2024-07-05 17:22:40.642000	3.061721e+01	C
992	2024-07-05 17:22:41.525000	3.113206e+01	C
993	2024-07-05 17:22:42.408000	3.067863e+01	C
994	2024-07-05 17:22:43.693000	3.100969e+01	C
995	2024-07-05 17:22:44.737000	3.005059e+01	C
996	2024-07-05 17:22:45.660000	3.046352e+01	C
997	2024-07-05 17:22:46.543000	3.082589e+01	C
998	2024-07-05 17:22:47.426000	3.049428e+01	C
999	2024-07-05 17:22:48.310000	3.105254e+01	C
1000	2024-07-05 17:22:49.273000	3.051273e+01	C
1001	2024-07-05 17:22:50.678000	3.038968e+01	C
1002	2024-07-05 17:22:51.562000	3.062335e+01	C
1003	2024-07-05 17:22:52.445000	3.118097e+01	C
1004	2024-07-05 17:22:53.328000	3.056191e+01	C
1005	2024-07-05 17:22:54.733000	3.027882e+01	C
1006	2024-07-05 17:22:55.616000	3.086267e+01	C
1007	2024-07-05 17:22:56.499000	3.113206e+01	C
1008	2024-07-05 17:22:57.462000	3.215473e+01	C
1009	2024-07-05 17:22:58.305000	3.096071e+01	C
1010	2024-07-05 17:22:59.269000	3.071546e+01	C
1011	2024-07-05 17:23:00.754000	3.048198e+01	C
1012	2024-07-05 17:23:01.637000	3.043891e+01	C
1013	2024-07-05 17:23:02.601000	3.007528e+01	C
1014	2024-07-05 17:23:03.484000	3.036505e+01	C
1015	2024-07-05 17:23:04.367000	3.039583e+01	C
1016	2024-07-05 17:23:05.411000	3.029730e+01	C
1017	2024-07-05 17:23:06.294000	3.026649e+01	C
1018	2024-07-05 17:23:07.701000	3.070932e+01	C
1019	2024-07-05 17:23:08.665000	3.050658e+01	C
1020	2024-07-05 17:23:09.628000	3.054961e+01	C
1021	2024-07-05 17:23:10.512000	3.040199e+01	C
1022	2024-07-05 17:23:11.394000	3.034042e+01	C
1023	2024-07-05 17:23:12.317000	3.013083e+01	C
1024	2024-07-05 17:23:13.642000	3.027265e+01	C
1025	2024-07-05 17:23:14.485000	3.037737e+01	C
1026	2024-07-05 17:23:15.449000	2.990848e+01	C
1027	2024-07-05 17:23:16.412000	3.073387e+01	C
1028	2024-07-05 17:23:17.296000	3.125430e+01	C
1029	2024-07-05 17:23:18.620000	3.094846e+01	C
1030	2024-07-05 17:23:19.503000	3.055576e+01	C
1031	2024-07-05 17:23:20.386000	3.027882e+01	C
1032	2024-07-05 17:23:21.352000	3.044506e+01	C
1033	2024-07-05 17:23:22.757000	3.034658e+01	C
1034	2024-07-05 17:23:23.760000	3.058649e+01	C
1035	2024-07-05 17:23:24.643000	3.170541e+01	C
1036	2024-07-05 17:23:25.527000	3.072774e+01	C
1037	2024-07-05 17:23:26.410000	3.097296e+01	C
1038	2024-07-05 17:23:27.293000	3.050658e+01	C
1039	2024-07-05 17:23:28.617000	3.001353e+01	C
1040	2024-07-05 17:23:29.501000	3.045122e+01	C
1041	2024-07-05 17:23:30.464000	3.040199e+01	C
1042	2024-07-05 17:23:31.428000	3.047582e+01	C
1043	2024-07-05 17:23:32.311000	3.054961e+01	C
1044	2024-07-05 17:23:33.275000	2.992085e+01	C
1045	2024-07-05 17:23:34.601000	2.989612e+01	C
1046	2024-07-05 17:23:35.484000	2.972285e+01	C
1047	2024-07-05 17:23:36.447000	2.950589e+01	C
1048	2024-07-05 17:23:37.330000	2.931958e+01	C
1049	2024-07-05 17:23:38.655000	2.920142e+01	C
1050	2024-07-05 17:23:39.539000	3.080749e+01	C
1051	2024-07-05 17:23:40.582000	3.035889e+01	C
1052	2024-07-05 17:23:41.425000	3.136419e+01	C
1053	2024-07-05 17:23:42.309000	3.141910e+01	C
1054	2024-07-05 17:23:43.633000	3.081976e+01	C
1055	2024-07-05 17:23:44.516000	3.042661e+01	C
1056	2024-07-05 17:23:45.439000	3.097296e+01	C
1057	2024-07-05 17:23:46.322000	3.119931e+01	C
1058	2024-07-05 17:23:47.647000	3.056805e+01	C
1059	2024-07-05 17:23:48.530000	3.045122e+01	C
1060	2024-07-05 17:23:49.414000	3.093621e+01	C
1061	2024-07-05 17:23:50.297000	3.060492e+01	C
1062	2024-07-05 17:23:51.702000	3.126651e+01	C
1063	2024-07-05 17:23:52.585000	3.077682e+01	C
1064	2024-07-05 17:23:53.468000	3.072160e+01	C
1065	2024-07-05 17:23:54.512000	3.069091e+01	C
1066	2024-07-05 17:23:55.395000	3.079522e+01	C
1067	2024-07-05 17:23:56.278000	3.051273e+01	C
1068	2024-07-05 17:23:57.644000	3.086880e+01	C
1069	2024-07-05 17:23:58.527000	3.105254e+01	C
1070	2024-07-05 17:23:59.410000	3.110148e+01	C
1071	2024-07-05 17:24:00.293000	3.102193e+01	C
1072	2024-07-05 17:24:01.618000	3.127873e+01	C
1073	2024-07-05 17:24:02.541000	3.107701e+01	C
1074	2024-07-05 17:24:03.425000	3.210018e+01	C
1075	2024-07-05 17:24:04.268000	3.123597e+01	C
1076	2024-07-05 17:24:05.675000	3.042661e+01	C
1077	2024-07-05 17:24:06.638000	3.035889e+01	C
1078	2024-07-05 17:24:07.522000	2.969808e+01	C
1079	2024-07-05 17:24:08.485000	3.068477e+01	C
1080	2024-07-05 17:24:09.449000	3.172975e+01	C
1081	2024-07-05 17:24:10.332000	3.066021e+01	C
1082	2024-07-05 17:24:11.295000	3.003824e+01	C
1083	2024-07-05 17:24:12.259000	3.124208e+01	C
1084	2024-07-05 17:24:13.584000	3.070318e+01	C
1085	2024-07-05 17:24:14.547000	2.969188e+01	C
1086	2024-07-05 17:24:15.511000	2.948727e+01	C
1087	2024-07-05 17:24:16.474000	2.958652e+01	C
1088	2024-07-05 17:24:17.357000	3.172366e+01	C
1089	2024-07-05 17:24:18.682000	3.196065e+01	C
1090	2024-07-05 17:24:19.565000	3.096683e+01	C
1091	2024-07-05 17:24:20.449000	2.980333e+01	C
1092	2024-07-05 17:24:21.332000	2.938793e+01	C
1093	2024-07-05 17:24:22.295000	2.983427e+01	C
1094	2024-07-05 17:24:23.620000	3.019868e+01	C
1095	2024-07-05 17:24:24.544000	3.018635e+01	C
1096	2024-07-05 17:24:25.427000	3.065406e+01	C
1097	2024-07-05 17:24:26.350000	3.110760e+01	C
1098	2024-07-05 17:24:27.315000	3.092395e+01	C
1099	2024-07-05 17:24:28.640000	3.135809e+01	C
1100	2024-07-05 17:24:29.683000	3.138250e+01	C
1101	2024-07-05 17:24:30.567000	3.142520e+01	C
1102	2024-07-05 17:24:31.450000	3.034042e+01	C
1103	2024-07-05 17:24:32.413000	3.063564e+01	C
1104	2024-07-05 17:24:33.377000	3.003824e+01	C
1105	2024-07-05 17:24:34.260000	7.526465e+01	C
1106	2024-07-05 17:24:35.745000	2.966710e+01	C
1107	2024-07-05 17:24:36.629000	3.064178e+01	C
1108	2024-07-05 17:24:37.512000	3.133368e+01	C
1109	2024-07-05 17:24:38.395000	3.127873e+01	C
1110	2024-07-05 17:24:39.278000	3.017401e+01	C
1111	2024-07-05 17:24:40.603000	3.199706e+01	C
1112	2024-07-05 17:24:41.486000	3.223953e+01	C
1113	2024-07-05 17:24:42.370000	3.195458e+01	C
1114	2024-07-05 17:24:43.695000	3.143740e+01	C
1115	2024-07-05 17:24:44.738000	3.208199e+01	C
1116	2024-07-05 17:24:45.622000	3.225164e+01	C
1117	2024-07-05 17:24:46.505000	3.186348e+01	C
1118	2024-07-05 17:24:47.468000	3.187564e+01	C
1119	2024-07-05 17:24:48.311000	3.171150e+01	C
1120	2024-07-05 17:24:49.717000	3.133978e+01	C
1121	2024-07-05 17:24:50.680000	3.136419e+01	C
1122	2024-07-05 17:24:51.563000	3.157758e+01	C
1123	2024-07-05 17:24:52.447000	3.163847e+01	C
1124	2024-07-05 17:24:53.330000	3.172366e+01	C
1125	2024-07-05 17:24:54.654000	3.163847e+01	C
1126	2024-07-05 17:24:55.538000	3.176624e+01	C
1127	2024-07-05 17:24:56.421000	3.192422e+01	C
1128	2024-07-05 17:24:57.304000	3.200313e+01	C
1129	2024-07-05 17:24:58.709000	3.188171e+01	C
1130	2024-07-05 17:24:59.673000	3.217290e+01	C
1131	2024-07-05 17:25:00.556000	3.201527e+01	C
1132	2024-07-05 17:25:01.519000	3.169324e+01	C
1133	2024-07-05 17:25:02.483000	3.218502e+01	C
1134	2024-07-05 17:25:03.446000	3.167499e+01	C
1135	2024-07-05 17:25:04.330000	3.176624e+01	C
1136	2024-07-05 17:25:05.655000	3.193029e+01	C
1137	2024-07-05 17:25:06.578000	3.166282e+01	C
1138	2024-07-05 17:25:07.541000	3.282537e+01	C
1139	2024-07-05 17:25:08.425000	3.151056e+01	C
1140	2024-07-05 17:25:09.388000	3.210018e+01	C
1141	2024-07-05 17:25:10.352000	3.175407e+01	C
1142	2024-07-05 17:25:11.315000	3.203347e+01	C
1143	2024-07-05 17:25:12.640000	3.158976e+01	C
1144	2024-07-05 17:25:13.604000	3.252981e+01	C
1145	2024-07-05 17:25:14.487000	3.179663e+01	C
1146	2024-07-05 17:25:15.450000	3.186348e+01	C
1147	2024-07-05 17:25:16.414000	3.163847e+01	C
1148	2024-07-05 17:25:17.377000	3.154712e+01	C
1149	2024-07-05 17:25:18.261000	3.160194e+01	C
1150	2024-07-05 17:25:19.666000	3.135199e+01	C
1151	2024-07-05 17:25:20.549000	3.154712e+01	C
1152	2024-07-05 17:25:21.432000	3.154103e+01	C
1153	2024-07-05 17:25:22.315000	3.217290e+01	C
1154	2024-07-05 17:25:23.640000	3.121153e+01	C
1155	2024-07-05 17:25:24.564000	3.146789e+01	C
1156	2024-07-05 17:25:25.447000	3.142520e+01	C
1157	2024-07-05 17:25:26.330000	3.160803e+01	C
1158	2024-07-05 17:25:27.695000	3.116263e+01	C
1159	2024-07-05 17:25:28.618000	3.115652e+01	C
1160	2024-07-05 17:25:29.501000	3.140080e+01	C
1161	2024-07-05 17:25:30.465000	3.136419e+01	C
1162	2024-07-05 17:25:31.348000	3.127873e+01	C
1163	2024-07-05 17:25:32.713000	3.152884e+01	C
1164	2024-07-05 17:25:33.598000	3.142520e+01	C
1165	2024-07-05 17:25:34.481000	3.056191e+01	C
1166	2024-07-05 17:25:35.484000	3.099745e+01	C
1167	2024-07-05 17:25:36.368000	3.036505e+01	C
1168	2024-07-05 17:25:37.692000	3.170541e+01	C
1169	2024-07-05 17:25:38.576000	3.160803e+01	C
1170	2024-07-05 17:25:39.459000	3.094846e+01	C
1171	2024-07-05 17:25:40.341000	3.110148e+01	C
1172	2024-07-05 17:25:41.666000	3.210018e+01	C
1173	2024-07-05 17:25:42.710000	3.230007e+01	C
1174	2024-07-05 17:25:43.595000	3.188171e+01	C
1175	2024-07-05 17:25:44.478000	3.233033e+01	C
1176	2024-07-05 17:25:45.401000	3.171758e+01	C
1177	2024-07-05 17:25:46.284000	3.139470e+01	C
1178	2024-07-05 17:25:47.769000	3.187564e+01	C
1179	2024-07-05 17:25:48.612000	3.121764e+01	C
1180	2024-07-05 17:25:49.495000	3.131536e+01	C
1181	2024-07-05 17:25:50.459000	3.105254e+01	C
1182	2024-07-05 17:25:51.342000	3.088106e+01	C
1183	2024-07-05 17:25:52.305000	3.115652e+01	C
1184	2024-07-05 17:25:53.630000	3.114429e+01	C
1185	2024-07-05 17:25:54.513000	3.074615e+01	C
1186	2024-07-05 17:25:55.396000	3.069704e+01	C
1187	2024-07-05 17:25:56.279000	3.021718e+01	C
1188	2024-07-05 17:25:57.684000	3.030962e+01	C
1189	2024-07-05 17:25:58.528000	3.179056e+01	C
1190	2024-07-05 17:25:59.491000	3.211230e+01	C
1191	2024-07-05 17:26:00.455000	3.159585e+01	C
1192	2024-07-05 17:26:01.338000	3.108925e+01	C
1193	2024-07-05 17:26:02.303000	3.029730e+01	C
1194	2024-07-05 17:26:03.267000	3.066021e+01	C
1195	2024-07-05 17:26:04.592000	3.048813e+01	C
1196	2024-07-05 17:26:05.635000	3.100969e+01	C
1197	2024-07-05 17:26:06.519000	3.160803e+01	C
1198	2024-07-05 17:26:07.402000	3.155930e+01	C
1199	2024-07-05 17:26:08.446000	3.130315e+01	C
1200	2024-07-05 17:26:09.329000	3.149837e+01	C
1201	2024-07-05 17:26:10.654000	3.183310e+01	C
1202	2024-07-05 17:26:11.537000	3.188171e+01	C
1203	2024-07-05 17:26:12.420000	3.138860e+01	C
1204	2024-07-05 17:26:13.303000	3.179663e+01	C
1205	2024-07-05 17:26:14.627000	3.216685e+01	C
1206	2024-07-05 17:26:15.510000	3.158367e+01	C
1207	2024-07-05 17:26:16.394000	3.185133e+01	C
1208	2024-07-05 17:26:17.277000	3.176015e+01	C
1209	2024-07-05 17:26:18.722000	3.182703e+01	C
1210	2024-07-05 17:26:19.605000	3.142520e+01	C
1211	2024-07-05 17:26:20.569000	3.216685e+01	C
1212	2024-07-05 17:26:21.452000	3.263244e+01	C
1213	2024-07-05 17:26:22.416000	3.172366e+01	C
1214	2024-07-05 17:26:23.379000	3.193637e+01	C
1215	2024-07-05 17:26:24.264000	3.191815e+01	C
1216	2024-07-05 17:26:25.670000	3.194244e+01	C
1217	2024-07-05 17:26:26.553000	3.126651e+01	C
1218	2024-07-05 17:26:27.436000	3.180271e+01	C
1219	2024-07-05 17:26:28.319000	3.181487e+01	C
1220	2024-07-05 17:26:29.644000	3.133368e+01	C
1221	2024-07-05 17:26:30.527000	3.107701e+01	C
1222	2024-07-05 17:26:31.410000	3.158367e+01	C
1223	2024-07-05 17:26:32.374000	3.185133e+01	C
1224	2024-07-05 17:26:33.297000	3.135199e+01	C
1225	2024-07-05 17:26:34.622000	3.134588e+01	C
1226	2024-07-05 17:26:35.626000	3.200313e+01	C
1227	2024-07-05 17:26:36.509000	3.154712e+01	C
1228	2024-07-05 17:26:37.472000	3.149837e+01	C
1229	2024-07-05 17:26:38.436000	3.151056e+01	C
1230	2024-07-05 17:26:39.319000	3.127873e+01	C
1231	2024-07-05 17:26:40.283000	3.191815e+01	C
1232	2024-07-05 17:26:41.688000	3.165673e+01	C
1233	2024-07-05 17:26:42.571000	3.197279e+01	C
1234	2024-07-05 17:26:43.535000	3.186956e+01	C
1235	2024-07-05 17:26:44.418000	3.196672e+01	C
1236	2024-07-05 17:26:45.301000	3.228191e+01	C
1237	2024-07-05 17:26:46.626000	3.203954e+01	C
1238	2024-07-05 17:26:47.509000	3.165064e+01	C
1239	2024-07-05 17:26:48.553000	3.155930e+01	C
1240	2024-07-05 17:26:49.436000	3.141910e+01	C
1241	2024-07-05 17:26:50.319000	3.121764e+01	C
1242	2024-07-05 17:26:51.283000	3.108925e+01	C
1243	2024-07-05 17:26:52.688000	3.149227e+01	C
1244	2024-07-05 17:26:53.651000	3.235453e+01	C
1245	2024-07-05 17:26:54.615000	3.190600e+01	C
1246	2024-07-05 17:26:55.498000	3.177840e+01	C
1247	2024-07-05 17:26:56.462000	3.216079e+01	C
1248	2024-07-05 17:26:57.425000	3.202134e+01	C
1249	2024-07-05 17:26:58.308000	3.196065e+01	C
1250	2024-07-05 17:26:59.272000	3.171758e+01	C
1251	2024-07-05 17:27:00.677000	3.178448e+01	C
1252	2024-07-05 17:27:01.560000	3.137029e+01	C
1253	2024-07-05 17:27:02.524000	3.176624e+01	C
1254	2024-07-05 17:27:03.487000	3.152884e+01	C
1255	2024-07-05 17:27:04.371000	3.191815e+01	C
1256	2024-07-05 17:27:05.254000	3.130315e+01	C
1257	2024-07-05 17:27:06.579000	3.125430e+01	C
1258	2024-07-05 17:27:07.422000	3.186348e+01	C
1259	2024-07-05 17:27:08.305000	3.168107e+01	C
1260	2024-07-05 17:27:09.269000	3.168107e+01	C
1261	2024-07-05 17:27:10.633000	3.135809e+01	C
1262	2024-07-05 17:27:11.517000	3.144350e+01	C
1263	2024-07-05 17:27:12.400000	3.143740e+01	C
1264	2024-07-05 17:27:13.283000	3.152884e+01	C
1265	2024-07-05 17:27:14.608000	3.105865e+01	C
1266	2024-07-05 17:27:15.491000	3.135809e+01	C
1267	2024-07-05 17:27:16.374000	3.118708e+01	C
1268	2024-07-05 17:27:17.258000	3.132147e+01	C
1269	2024-07-05 17:27:18.663000	3.188171e+01	C
1270	2024-07-05 17:27:19.546000	3.203347e+01	C
1271	2024-07-05 17:27:20.429000	3.158976e+01	C
1272	2024-07-05 17:27:21.353000	3.097908e+01	C
1273	2024-07-05 17:27:22.677000	3.129094e+01	C
1274	2024-07-05 17:27:23.561000	3.109536e+01	C
1275	2024-07-05 17:27:24.444000	3.133978e+01	C
1276	2024-07-05 17:27:25.407000	3.137029e+01	C
1277	2024-07-05 17:27:26.290000	3.183918e+01	C
1278	2024-07-05 17:27:27.656000	3.278923e+01	C
1279	2024-07-05 17:27:28.539000	3.271689e+01	C
1280	2024-07-05 17:27:29.502000	3.174191e+01	C
1281	2024-07-05 17:27:30.385000	3.266261e+01	C
1282	2024-07-05 17:27:31.670000	3.200920e+01	C
1283	2024-07-05 17:27:32.634000	3.254793e+01	C
1284	2024-07-05 17:27:33.557000	3.219108e+01	C
1285	2024-07-05 17:27:34.560000	7.312117e+01	C
1286	2024-07-05 17:27:35.524000	3.648912e+01	C
1287	2024-07-05 17:27:36.408000	3.191208e+01	C
1288	2024-07-05 17:27:37.291000	3.185133e+01	C
1289	2024-07-05 17:27:38.254000	3.159585e+01	C
1290	2024-07-05 17:27:39.659000	3.125430e+01	C
1291	2024-07-05 17:27:40.542000	3.154103e+01	C
1292	2024-07-05 17:27:41.506000	3.179663e+01	C
1293	2024-07-05 17:27:42.429000	3.139470e+01	C
1294	2024-07-05 17:27:43.313000	3.147398e+01	C
1295	2024-07-05 17:27:44.278000	3.103418e+01	C
1296	2024-07-05 17:27:45.603000	3.105865e+01	C
1297	2024-07-05 17:27:46.567000	3.146789e+01	C
1298	2024-07-05 17:27:47.450000	3.113206e+01	C
1299	2024-07-05 17:27:48.333000	3.154712e+01	C
1300	2024-07-05 17:27:49.658000	3.128483e+01	C
1301	2024-07-05 17:27:50.541000	3.115652e+01	C
1302	2024-07-05 17:27:51.504000	3.152275e+01	C
1303	2024-07-05 17:27:52.428000	3.148008e+01	C
1304	2024-07-05 17:27:53.311000	3.137640e+01	C
1305	2024-07-05 17:27:54.595000	3.145569e+01	C
1306	2024-07-05 17:27:55.478000	3.155930e+01	C
1307	2024-07-05 17:27:56.361000	3.163238e+01	C
1308	2024-07-05 17:27:57.686000	3.106477e+01	C
1309	2024-07-05 17:27:58.650000	3.127873e+01	C
1310	2024-07-05 17:27:59.533000	3.143740e+01	C
1311	2024-07-05 17:28:00.416000	3.144959e+01	C
1312	2024-07-05 17:28:01.299000	3.137640e+01	C
1313	2024-07-05 17:28:02.263000	3.149837e+01	C
1314	2024-07-05 17:28:03.587000	3.182703e+01	C
1315	2024-07-05 17:28:04.471000	3.130315e+01	C
1316	2024-07-05 17:28:05.356000	3.165064e+01	C
1317	2024-07-05 17:28:06.681000	3.159585e+01	C
1318	2024-07-05 17:28:07.564000	3.174799e+01	C
1319	2024-07-05 17:28:08.447000	3.162020e+01	C
1320	2024-07-05 17:28:09.331000	3.154712e+01	C
1321	2024-07-05 17:28:10.655000	3.179056e+01	C
1322	2024-07-05 17:28:11.579000	3.149227e+01	C
1323	2024-07-05 17:28:12.462000	3.133978e+01	C
1324	2024-07-05 17:28:13.345000	3.144959e+01	C
1325	2024-07-05 17:28:14.670000	3.117486e+01	C
1326	2024-07-05 17:28:15.553000	3.139470e+01	C
1327	2024-07-05 17:28:16.396000	3.133978e+01	C
1328	2024-07-05 17:28:17.360000	3.125430e+01	C
1329	2024-07-05 17:28:18.323000	3.118708e+01	C
1330	2024-07-05 17:28:19.648000	3.129094e+01	C
1331	2024-07-05 17:28:20.612000	3.123597e+01	C
1332	2024-07-05 17:28:21.495000	3.116875e+01	C
1333	2024-07-05 17:28:22.378000	3.115652e+01	C
1334	2024-07-05 17:28:23.301000	3.089944e+01	C
1335	2024-07-05 17:28:24.666000	3.110760e+01	C
1336	2024-07-05 17:28:25.630000	3.121764e+01	C
1337	2024-07-05 17:28:26.513000	3.094846e+01	C
1338	2024-07-05 17:28:27.396000	3.093621e+01	C
1339	2024-07-05 17:28:28.320000	3.070932e+01	C
1340	2024-07-05 17:28:29.645000	3.069704e+01	C
1341	2024-07-05 17:28:30.688000	3.080749e+01	C
1342	2024-07-05 17:28:31.572000	3.056191e+01	C
1343	2024-07-05 17:28:32.455000	3.072774e+01	C
1344	2024-07-05 17:28:33.458000	3.073387e+01	C
1345	2024-07-05 17:28:34.502000	3.067249e+01	C
1346	2024-07-05 17:28:35.466000	3.059263e+01	C
1347	2024-07-05 17:28:36.349000	3.083815e+01	C
1348	2024-07-05 17:28:37.674000	3.070318e+01	C
1349	2024-07-05 17:28:38.557000	3.072774e+01	C
1350	2024-07-05 17:28:39.440000	3.069091e+01	C
1351	2024-07-05 17:28:40.324000	3.076455e+01	C
1352	2024-07-05 17:28:41.287000	3.061107e+01	C
1353	2024-07-05 17:28:42.692000	3.046967e+01	C
1354	2024-07-05 17:28:43.575000	3.065406e+01	C
1355	2024-07-05 17:28:44.458000	3.061107e+01	C
1356	2024-07-05 17:28:45.342000	3.059878e+01	C
1357	2024-07-05 17:28:46.627000	3.149837e+01	C
1358	2024-07-05 17:28:47.590000	3.186956e+01	C
1359	2024-07-05 17:28:48.554000	3.196065e+01	C
1360	2024-07-05 17:28:49.437000	3.166890e+01	C
1361	2024-07-05 17:28:50.320000	3.163847e+01	C
1362	2024-07-05 17:28:51.283000	3.171150e+01	C
1363	2024-07-05 17:28:52.608000	3.156539e+01	C
1364	2024-07-05 17:28:53.532000	3.124208e+01	C
1365	2024-07-05 17:28:54.495000	3.147398e+01	C
1366	2024-07-05 17:28:55.378000	3.155930e+01	C
1367	2024-07-05 17:28:56.262000	3.098520e+01	C
1368	2024-07-05 17:28:57.586000	3.146789e+01	C
1369	2024-07-05 17:28:58.430000	3.166282e+01	C
1370	2024-07-05 17:28:59.313000	3.172366e+01	C
1371	2024-07-05 17:29:00.276000	3.129094e+01	C
1372	2024-07-05 17:29:01.641000	3.185133e+01	C
1373	2024-07-05 17:29:02.524000	3.126651e+01	C
1374	2024-07-05 17:29:03.448000	3.129094e+01	C
1375	2024-07-05 17:29:04.331000	3.114429e+01	C
1376	2024-07-05 17:29:05.294000	3.124208e+01	C
1377	2024-07-05 17:29:06.619000	3.095458e+01	C
1378	2024-07-05 17:29:07.583000	3.122375e+01	C
1379	2024-07-05 17:29:08.546000	3.096683e+01	C
1380	2024-07-05 17:29:09.429000	3.096071e+01	C
1381	2024-07-05 17:29:10.312000	3.100969e+01	C
1382	2024-07-05 17:29:11.275000	3.135199e+01	C
1383	2024-07-05 17:29:12.600000	3.201527e+01	C
1384	2024-07-05 17:29:13.483000	3.160194e+01	C
1385	2024-07-05 17:29:14.367000	3.103418e+01	C
1386	2024-07-05 17:29:15.330000	3.168716e+01	C
1387	2024-07-05 17:29:16.294000	3.168716e+01	C
1388	2024-07-05 17:29:17.619000	3.151056e+01	C
1389	2024-07-05 17:29:18.662000	3.137029e+01	C
1390	2024-07-05 17:29:19.546000	3.126651e+01	C
1391	2024-07-05 17:29:20.429000	3.132757e+01	C
1392	2024-07-05 17:29:21.475000	3.131536e+01	C
1393	2024-07-05 17:29:22.438000	3.185741e+01	C
1394	2024-07-05 17:29:23.321000	3.143740e+01	C
1395	2024-07-05 17:29:24.726000	3.350406e+01	C
1396	2024-07-05 17:29:25.609000	3.290968e+01	C
1397	2024-07-05 17:29:26.493000	3.333627e+01	C
1398	2024-07-05 17:29:27.376000	3.310815e+01	C
1399	2024-07-05 17:29:28.380000	3.334826e+01	C
1400	2024-07-05 17:29:29.263000	3.388070e+01	C
1401	2024-07-05 17:29:30.668000	3.401194e+01	C
1402	2024-07-05 17:29:31.551000	3.369553e+01	C
1403	2024-07-05 17:29:32.595000	3.318024e+01	C
1404	2024-07-05 17:29:33.478000	3.397020e+01	C
1405	2024-07-05 17:29:34.361000	3.348610e+01	C
1406	2024-07-05 17:29:35.686000	3.379711e+01	C
1407	2024-07-05 17:29:36.569000	3.345615e+01	C
1408	2024-07-05 17:29:37.533000	3.343218e+01	C
1409	2024-07-05 17:29:38.416000	3.288560e+01	C
1410	2024-07-05 17:29:39.380000	3.265658e+01	C
1411	2024-07-05 17:29:40.343000	3.281935e+01	C
1412	2024-07-05 17:29:41.668000	3.345615e+01	C
1413	2024-07-05 17:29:42.632000	3.267467e+01	C
1414	2024-07-05 17:29:43.555000	3.256604e+01	C
1415	2024-07-05 17:29:44.438000	3.268674e+01	C
1416	2024-07-05 17:29:45.321000	3.207592e+01	C
1417	2024-07-05 17:29:46.687000	3.236662e+01	C
1418	2024-07-05 17:29:47.650000	3.237267e+01	C
1419	2024-07-05 17:29:48.533000	3.226375e+01	C
1420	2024-07-05 17:29:49.416000	3.251773e+01	C
1421	2024-07-05 17:29:50.299000	3.169324e+01	C
1422	2024-07-05 17:29:51.624000	3.157149e+01	C
1423	2024-07-05 17:29:52.468000	3.135809e+01	C
1424	2024-07-05 17:29:53.351000	3.119931e+01	C
1425	2024-07-05 17:29:54.395000	3.099133e+01	C
1426	2024-07-05 17:29:55.278000	3.132147e+01	C
1427	2024-07-05 17:29:56.683000	3.183310e+01	C
1428	2024-07-05 17:29:57.566000	3.214867e+01	C
1429	2024-07-05 17:29:58.449000	3.280730e+01	C
1430	2024-07-05 17:29:59.332000	3.195458e+01	C
1431	2024-07-05 17:30:00.657000	3.237267e+01	C
1432	2024-07-05 17:30:01.541000	3.186348e+01	C
1433	2024-07-05 17:30:02.424000	3.215473e+01	C
1434	2024-07-05 17:30:03.307000	3.217290e+01	C
1435	2024-07-05 17:30:04.672000	3.267467e+01	C
1436	2024-07-05 17:30:05.555000	3.269880e+01	C
1437	2024-07-05 17:30:06.519000	3.245127e+01	C
1438	2024-07-05 17:30:07.482000	3.240291e+01	C
1439	2024-07-05 17:30:08.365000	3.216079e+01	C
1440	2024-07-05 17:30:09.329000	3.176624e+01	C
1441	2024-07-05 17:30:10.654000	3.158367e+01	C
1442	2024-07-05 17:30:11.617000	3.172975e+01	C
1443	2024-07-05 17:30:12.501000	3.207592e+01	C
1444	2024-07-05 17:30:13.424000	3.199706e+01	C
1445	2024-07-05 17:30:14.307000	3.189993e+01	C
1446	2024-07-05 17:30:15.634000	3.140080e+01	C
1447	2024-07-05 17:30:16.597000	3.165673e+01	C
1448	2024-07-05 17:30:17.481000	3.192422e+01	C
1449	2024-07-05 17:30:18.364000	3.180271e+01	C
1450	2024-07-05 17:30:19.689000	3.222137e+01	C
1451	2024-07-05 17:30:20.612000	3.191208e+01	C
1452	2024-07-05 17:30:21.575000	3.188778e+01	C
1453	2024-07-05 17:30:22.459000	3.196065e+01	C
1454	2024-07-05 17:30:23.422000	3.217897e+01	C
1455	2024-07-05 17:30:24.386000	3.177840e+01	C
1456	2024-07-05 17:30:25.269000	3.221531e+01	C
1457	2024-07-05 17:30:26.754000	3.197279e+01	C
1458	2024-07-05 17:30:27.638000	3.161411e+01	C
1459	2024-07-05 17:30:28.601000	3.185133e+01	C
1460	2024-07-05 17:30:29.484000	3.182703e+01	C
1461	2024-07-05 17:30:30.368000	3.171150e+01	C
1462	2024-07-05 17:30:31.732000	3.219108e+01	C
1463	2024-07-05 17:30:32.616000	3.175407e+01	C
1464	2024-07-05 17:30:33.499000	3.179056e+01	C
1465	2024-07-05 17:30:34.904000	3.636066e+01	C
1466	2024-07-05 17:30:35.346000	3.121764e+01	C
1467	2024-07-05 17:30:36.711000	3.153493e+01	C
1468	2024-07-05 17:30:37.674000	3.150446e+01	C
1469	2024-07-05 17:30:38.557000	3.172975e+01	C
1470	2024-07-05 17:30:39.561000	3.246940e+01	C
1471	2024-07-05 17:30:40.444000	3.178448e+01	C
1472	2024-07-05 17:30:41.328000	3.181487e+01	C
1473	2024-07-05 17:30:42.372000	3.140080e+01	C
1474	2024-07-05 17:30:43.255000	3.061721e+01	C
1475	2024-07-05 17:30:44.660000	3.110760e+01	C
1476	2024-07-05 17:30:45.623000	3.185741e+01	C
1477	2024-07-05 17:30:46.506000	3.119931e+01	C
1478	2024-07-05 17:30:47.389000	3.208805e+01	C
1479	2024-07-05 17:30:48.353000	3.171758e+01	C
1480	2024-07-05 17:30:49.718000	3.157758e+01	C
1481	2024-07-05 17:30:50.602000	3.157758e+01	C
1482	2024-07-05 17:30:51.485000	3.139470e+01	C
1483	2024-07-05 17:30:52.368000	3.153493e+01	C
1484	2024-07-05 17:30:53.773000	3.170541e+01	C
1485	2024-07-05 17:30:54.656000	3.185741e+01	C
1486	2024-07-05 17:30:55.499000	3.194851e+01	C
1487	2024-07-05 17:30:56.383000	3.197279e+01	C
1488	2024-07-05 17:30:57.426000	3.203347e+01	C
1489	2024-07-05 17:30:58.430000	3.242105e+01	C
1490	2024-07-05 17:30:59.313000	3.190600e+01	C
1491	2024-07-05 17:31:00.277000	3.160194e+01	C
1492	2024-07-05 17:31:01.682000	3.173583e+01	C
1493	2024-07-05 17:31:02.565000	3.194244e+01	C
1494	2024-07-05 17:31:03.448000	3.193637e+01	C
1495	2024-07-05 17:31:04.331000	3.196065e+01	C
1496	2024-07-05 17:31:05.737000	3.180271e+01	C
1497	2024-07-05 17:31:06.620000	3.172366e+01	C
1498	2024-07-05 17:31:07.503000	3.205167e+01	C
1499	2024-07-05 17:31:08.467000	3.254793e+01	C
1500	2024-07-05 17:31:09.350000	3.275306e+01	C
1501	2024-07-05 17:31:10.273000	3.243918e+01	C
1502	2024-07-05 17:31:11.678000	3.222742e+01	C
1503	2024-07-05 17:31:12.562000	3.223348e+01	C
1504	2024-07-05 17:31:13.605000	3.218502e+01	C
1505	2024-07-05 17:31:14.569000	3.178448e+01	C
1506	2024-07-05 17:31:15.452000	3.222742e+01	C
1507	2024-07-05 17:31:16.416000	3.188171e+01	C
1508	2024-07-05 17:31:17.299000	3.231217e+01	C
1509	2024-07-05 17:31:18.624000	3.159585e+01	C
1510	2024-07-05 17:31:19.507000	3.146179e+01	C
1511	2024-07-05 17:31:20.392000	3.154103e+01	C
1512	2024-07-05 17:31:21.275000	3.200313e+01	C
1513	2024-07-05 17:31:22.640000	3.176015e+01	C
1514	2024-07-05 17:31:23.604000	3.212442e+01	C
1515	2024-07-05 17:31:24.487000	3.217897e+01	C
1516	2024-07-05 17:31:25.370000	3.230007e+01	C
1517	2024-07-05 17:31:26.253000	3.230007e+01	C
1518	2024-07-05 17:31:27.578000	3.246336e+01	C
1519	2024-07-05 17:31:28.542000	3.243918e+01	C
1520	2024-07-05 17:31:29.425000	3.258416e+01	C
1521	2024-07-05 17:31:30.388000	3.312618e+01	C
1522	2024-07-05 17:31:31.352000	3.272895e+01	C
1523	2024-07-05 17:31:32.677000	3.225770e+01	C
1524	2024-07-05 17:31:33.720000	3.236662e+01	C
1525	2024-07-05 17:31:34.604000	3.220320e+01	C
1526	2024-07-05 17:31:35.487000	3.231823e+01	C
1527	2024-07-05 17:31:36.370000	3.196672e+01	C
1528	2024-07-05 17:31:37.374000	3.204560e+01	C
1529	2024-07-05 17:31:38.257000	3.215473e+01	C
1530	2024-07-05 17:31:39.582000	3.184526e+01	C
1531	2024-07-05 17:31:40.465000	3.159585e+01	C
1532	2024-07-05 17:31:41.348000	3.163238e+01	C
1533	2024-07-05 17:31:42.673000	3.179663e+01	C
1534	2024-07-05 17:31:43.717000	3.185133e+01	C
1535	2024-07-05 17:31:44.599000	3.202740e+01	C
1536	2024-07-05 17:31:45.483000	3.226375e+01	C
1537	2024-07-05 17:31:46.366000	3.210624e+01	C
1538	2024-07-05 17:31:47.691000	3.236057e+01	C
1539	2024-07-05 17:31:48.654000	3.213049e+01	C
1540	2024-07-05 17:31:49.618000	3.186348e+01	C
1541	2024-07-05 17:31:50.501000	3.217290e+01	C
1542	2024-07-05 17:31:51.464000	3.203954e+01	C
1543	2024-07-05 17:31:52.347000	3.210018e+01	C
1544	2024-07-05 17:31:53.752000	3.238477e+01	C
1545	2024-07-05 17:31:54.276000	3.220926e+01	C
1546	2024-07-05 17:31:55.601000	3.200920e+01	C
1547	2024-07-05 17:31:56.485000	3.183918e+01	C
1548	2024-07-05 17:31:57.368000	3.180879e+01	C
1549	2024-07-05 17:31:58.693000	3.154103e+01	C
1550	2024-07-05 17:31:59.616000	3.176624e+01	C
1551	2024-07-05 17:32:00.499000	3.172366e+01	C
1552	2024-07-05 17:32:01.382000	3.127873e+01	C
1553	2024-07-05 17:32:02.266000	3.179056e+01	C
1554	2024-07-05 17:32:03.590000	3.257812e+01	C
1555	2024-07-05 17:32:04.474000	3.077069e+01	C
1556	2024-07-05 17:32:05.518000	3.131536e+01	C
1557	2024-07-05 17:32:06.401000	3.165064e+01	C
1558	2024-07-05 17:32:07.284000	3.064178e+01	C
1559	2024-07-05 17:32:08.609000	3.041430e+01	C
1560	2024-07-05 17:32:09.492000	3.155321e+01	C
1561	2024-07-05 17:32:10.455000	3.091783e+01	C
1562	2024-07-05 17:32:11.418000	3.072160e+01	C
1563	2024-07-05 17:32:12.301000	3.047582e+01	C
1564	2024-07-05 17:32:13.266000	3.097296e+01	C
1565	2024-07-05 17:32:14.670000	3.030962e+01	C
1566	2024-07-05 17:32:15.553000	2.994557e+01	C
1567	2024-07-05 17:32:16.516000	3.029730e+01	C
1568	2024-07-05 17:32:17.400000	3.029114e+01	C
1569	2024-07-05 17:32:18.363000	3.061107e+01	C
1570	2024-07-05 17:32:19.327000	3.029730e+01	C
1571	2024-07-05 17:32:20.290000	3.054961e+01	C
1572	2024-07-05 17:32:21.695000	3.019868e+01	C
1573	2024-07-05 17:32:22.579000	3.077682e+01	C
1574	2024-07-05 17:32:23.462000	3.152275e+01	C
1575	2024-07-05 17:32:24.345000	3.179663e+01	C
1576	2024-07-05 17:32:25.672000	3.106477e+01	C
1577	2024-07-05 17:32:26.555000	3.095458e+01	C
1578	2024-07-05 17:32:27.438000	3.088106e+01	C
1579	2024-07-05 17:32:28.322000	3.106477e+01	C
1580	2024-07-05 17:32:29.646000	3.087493e+01	C
1581	2024-07-05 17:32:30.570000	3.092395e+01	C
1582	2024-07-05 17:32:31.453000	3.086267e+01	C
1583	2024-07-05 17:32:32.336000	3.089944e+01	C
1584	2024-07-05 17:32:33.260000	3.102193e+01	C
1585	2024-07-05 17:32:34.585000	3.087493e+01	C
1586	2024-07-05 17:32:35.548000	3.085041e+01	C
1587	2024-07-05 17:32:36.431000	3.075842e+01	C
1588	2024-07-05 17:32:37.315000	3.091170e+01	C
1589	2024-07-05 17:32:38.278000	3.097908e+01	C
1590	2024-07-05 17:32:39.603000	3.093621e+01	C
1591	2024-07-05 17:32:40.526000	3.105254e+01	C
1592	2024-07-05 17:32:41.409000	3.107701e+01	C
1593	2024-07-05 17:32:42.293000	3.102193e+01	C
1594	2024-07-05 17:32:43.256000	3.102193e+01	C
1595	2024-07-05 17:32:44.581000	3.105865e+01	C
1596	2024-07-05 17:32:45.584000	3.115652e+01	C
1597	2024-07-05 17:32:46.588000	3.127873e+01	C
1598	2024-07-05 17:32:47.472000	3.130315e+01	C
1599	2024-07-05 17:32:48.355000	3.138250e+01	C
1600	2024-07-05 17:32:49.680000	3.146179e+01	C
1601	2024-07-05 17:32:50.563000	3.136419e+01	C
1602	2024-07-05 17:32:51.446000	3.135199e+01	C
1603	2024-07-05 17:32:52.329000	3.127873e+01	C
1604	2024-07-05 17:32:53.654000	3.140690e+01	C
1605	2024-07-05 17:32:54.577000	3.116875e+01	C
1606	2024-07-05 17:32:55.581000	3.119931e+01	C
1607	2024-07-05 17:32:56.464000	3.115652e+01	C
1608	2024-07-05 17:32:57.347000	3.128483e+01	C
1609	2024-07-05 17:32:58.712000	3.118097e+01	C
1610	2024-07-05 17:32:59.596000	3.119931e+01	C
1611	2024-07-05 17:33:00.479000	3.133978e+01	C
1612	2024-07-05 17:33:01.362000	3.121153e+01	C
1613	2024-07-05 17:33:02.687000	3.133368e+01	C
1614	2024-07-05 17:33:03.570000	3.127873e+01	C
1615	2024-07-05 17:33:04.534000	3.110760e+01	C
1616	2024-07-05 17:33:05.417000	3.111983e+01	C
1617	2024-07-05 17:33:06.300000	3.110760e+01	C
1618	2024-07-05 17:33:07.625000	3.124208e+01	C
1619	2024-07-05 17:33:08.588000	3.108925e+01	C
1620	2024-07-05 17:33:09.552000	3.105254e+01	C
1621	2024-07-05 17:33:10.435000	3.106477e+01	C
1622	2024-07-05 17:33:11.399000	3.104030e+01	C
1623	2024-07-05 17:33:12.322000	3.119931e+01	C
1624	2024-07-05 17:33:13.647000	3.116263e+01	C
1625	2024-07-05 17:33:14.611000	3.118708e+01	C
1626	2024-07-05 17:33:15.494000	3.111371e+01	C
1627	2024-07-05 17:33:16.377000	3.103418e+01	C
1628	2024-07-05 17:33:17.260000	3.079522e+01	C
1629	2024-07-05 17:33:18.585000	3.116263e+01	C
1630	2024-07-05 17:33:19.508000	3.114429e+01	C
1631	2024-07-05 17:33:20.393000	3.116263e+01	C
1632	2024-07-05 17:33:21.677000	3.090557e+01	C
1633	2024-07-05 17:33:22.560000	3.115652e+01	C
1634	2024-07-05 17:33:23.444000	3.106477e+01	C
1635	2024-07-05 17:33:24.327000	3.105865e+01	C
1636	2024-07-05 17:33:25.290000	3.119931e+01	C
1637	2024-07-05 17:33:26.615000	3.116263e+01	C
1638	2024-07-05 17:33:27.579000	3.122375e+01	C
1639	2024-07-05 17:33:28.542000	3.121764e+01	C
1640	2024-07-05 17:33:29.425000	3.121153e+01	C
1641	2024-07-05 17:33:30.309000	3.127873e+01	C
1642	2024-07-05 17:33:31.633000	3.121153e+01	C
1643	2024-07-05 17:33:32.517000	3.113206e+01	C
1644	2024-07-05 17:33:33.520000	3.110148e+01	C
1645	2024-07-05 17:33:34.404000	3.081976e+01	C
1646	2024-07-05 17:33:35.889000	3.689109e+01	C
1647	2024-07-05 17:33:36.411000	3.115652e+01	C
1648	2024-07-05 17:33:37.294000	3.126651e+01	C
1649	2024-07-05 17:33:38.699000	3.114429e+01	C
1650	2024-07-05 17:33:39.663000	3.119931e+01	C
1651	2024-07-05 17:33:40.546000	3.121153e+01	C
1652	2024-07-05 17:33:41.509000	3.121153e+01	C
1653	2024-07-05 17:33:42.353000	3.119931e+01	C
1654	2024-07-05 17:33:43.678000	3.122375e+01	C
1655	2024-07-05 17:33:44.561000	3.127873e+01	C
1656	2024-07-05 17:33:45.444000	3.119931e+01	C
1657	2024-07-05 17:33:46.367000	3.115652e+01	C
1658	2024-07-05 17:33:47.692000	3.124208e+01	C
1659	2024-07-05 17:33:48.615000	3.127873e+01	C
1660	2024-07-05 17:33:49.499000	3.122375e+01	C
1661	2024-07-05 17:33:50.422000	3.122986e+01	C
1662	2024-07-05 17:33:51.386000	3.107701e+01	C
1663	2024-07-05 17:33:52.309000	3.117486e+01	C
1664	2024-07-05 17:33:53.674000	3.113206e+01	C
1665	2024-07-05 17:33:54.557000	3.121153e+01	C
1666	2024-07-05 17:33:55.440000	3.130926e+01	C
1667	2024-07-05 17:33:56.444000	3.124208e+01	C
1668	2024-07-05 17:33:57.408000	3.130926e+01	C
1669	2024-07-05 17:33:58.291000	3.123597e+01	C
1670	2024-07-05 17:33:59.335000	3.118097e+01	C
1671	2024-07-05 17:34:00.659000	3.096683e+01	C
1672	2024-07-05 17:34:01.543000	3.098520e+01	C
1673	2024-07-05 17:34:02.506000	3.059878e+01	C
1674	2024-07-05 17:34:03.389000	3.052502e+01	C
1675	2024-07-05 17:34:04.272000	3.062335e+01	C
1676	2024-07-05 17:34:05.597000	3.044506e+01	C
1677	2024-07-05 17:34:06.480000	3.042661e+01	C
1678	2024-07-05 17:34:07.364000	3.029730e+01	C
1679	2024-07-05 17:34:08.769000	3.045122e+01	C
1680	2024-07-05 17:34:09.652000	3.029730e+01	C
1681	2024-07-05 17:34:10.535000	3.037737e+01	C
1682	2024-07-05 17:34:11.419000	3.030962e+01	C
1683	2024-07-05 17:34:12.302000	3.050043e+01	C
1684	2024-07-05 17:34:13.265000	3.040814e+01	C
1685	2024-07-05 17:34:14.590000	3.041430e+01	C
1686	2024-07-05 17:34:15.554000	3.022951e+01	C
1687	2024-07-05 17:34:16.517000	3.030962e+01	C
1688	2024-07-05 17:34:17.481000	3.034658e+01	C
1689	2024-07-05 17:34:18.364000	3.029730e+01	C
1690	2024-07-05 17:34:19.689000	3.027882e+01	C
1691	2024-07-05 17:34:20.572000	3.042045e+01	C
1692	2024-07-05 17:34:21.455000	3.042045e+01	C
1693	2024-07-05 17:34:22.338000	3.039583e+01	C
1694	2024-07-05 17:34:23.304000	3.043891e+01	C
1695	2024-07-05 17:34:24.267000	3.040199e+01	C
1696	2024-07-05 17:34:25.590000	3.045737e+01	C
1697	2024-07-05 17:34:26.473000	3.039583e+01	C
1698	2024-07-05 17:34:27.357000	3.029114e+01	C
1699	2024-07-05 17:34:28.682000	3.050043e+01	C
1700	2024-07-05 17:34:29.605000	3.058035e+01	C
1701	2024-07-05 17:34:30.488000	3.051888e+01	C
1702	2024-07-05 17:34:32.335000	3.038968e+01	C
1703	2024-07-05 17:34:33.379000	3.037121e+01	C
1704	2024-07-05 17:34:34.262000	3.038352e+01	C
1705	2024-07-05 17:34:35.587000	3.046352e+01	C
1706	2024-07-05 17:34:36.550000	3.058649e+01	C
1707	2024-07-05 17:34:37.434000	3.051888e+01	C
1708	2024-07-05 17:34:38.317000	3.046352e+01	C
1709	2024-07-05 17:34:39.641000	3.047582e+01	C
1710	2024-07-05 17:34:40.485000	3.033426e+01	C
1711	2024-07-05 17:34:41.368000	3.030962e+01	C
1712	2024-07-05 17:34:42.251000	3.036505e+01	C
1713	2024-07-05 17:34:43.576000	3.025417e+01	C
1714	2024-07-05 17:34:44.539000	3.021101e+01	C
1715	2024-07-05 17:34:45.503000	3.023567e+01	C
1716	2024-07-05 17:34:46.386000	3.026649e+01	C
1717	2024-07-05 17:34:47.349000	3.029730e+01	C
1718	2024-07-05 17:34:48.313000	3.019868e+01	C
1719	2024-07-05 17:34:49.638000	3.032194e+01	C
1720	2024-07-05 17:34:50.601000	3.034042e+01	C
1721	2024-07-05 17:34:51.565000	3.016784e+01	C
1722	2024-07-05 17:34:52.448000	3.007528e+01	C
1723	2024-07-05 17:34:53.331000	3.011849e+01	C
1724	2024-07-05 17:34:54.656000	3.016784e+01	C
1725	2024-07-05 17:34:55.579000	3.019868e+01	C
1726	2024-07-05 17:34:56.463000	3.015551e+01	C
1727	2024-07-05 17:34:57.346000	3.023567e+01	C
1728	2024-07-05 17:34:58.350000	3.006294e+01	C
1729	2024-07-05 17:34:59.313000	3.027882e+01	C
1730	2024-07-05 17:35:00.718000	3.024184e+01	C
1731	2024-07-05 17:35:01.602000	3.010615e+01	C
1732	2024-07-05 17:35:02.485000	3.023567e+01	C
1733	2024-07-05 17:35:03.488000	3.018635e+01	C
1734	2024-07-05 17:35:04.372000	3.037121e+01	C
1735	2024-07-05 17:35:05.255000	3.024184e+01	C
1736	2024-07-05 17:35:06.660000	3.025417e+01	C
1737	2024-07-05 17:35:07.543000	3.021101e+01	C
1738	2024-07-05 17:35:08.427000	3.024184e+01	C
1739	2024-07-05 17:35:09.310000	3.011232e+01	C
1740	2024-07-05 17:35:10.715000	3.015551e+01	C
1741	2024-07-05 17:35:11.678000	2.999500e+01	C
1742	2024-07-05 17:35:12.561000	2.988375e+01	C
1743	2024-07-05 17:35:13.445000	3.007528e+01	C
1744	2024-07-05 17:35:14.328000	3.005059e+01	C
1745	2024-07-05 17:35:15.613000	3.021718e+01	C
1746	2024-07-05 17:35:16.496000	3.028498e+01	C
1747	2024-07-05 17:35:17.459000	3.060492e+01	C
1748	2024-07-05 17:35:18.423000	3.048198e+01	C
1749	2024-07-05 17:35:19.306000	3.045737e+01	C
1750	2024-07-05 17:35:20.269000	3.057420e+01	C
1751	2024-07-05 17:35:21.675000	3.069704e+01	C
1752	2024-07-05 17:35:22.558000	3.069091e+01	C
1753	2024-07-05 17:35:23.523000	3.069091e+01	C
1754	2024-07-05 17:35:24.367000	3.063564e+01	C
1755	2024-07-05 17:35:25.691000	3.076455e+01	C
1756	2024-07-05 17:35:26.615000	3.074001e+01	C
1757	2024-07-05 17:35:27.498000	3.077069e+01	C
1758	2024-07-05 17:35:28.542000	3.062950e+01	C
1759	2024-07-05 17:35:29.425000	3.070932e+01	C
1760	2024-07-05 17:35:30.308000	3.058035e+01	C
1761	2024-07-05 17:35:31.272000	3.072774e+01	C
1762	2024-07-05 17:35:32.597000	3.066635e+01	C
1763	2024-07-05 17:35:33.480000	3.081362e+01	C
1764	2024-07-05 17:35:34.363000	3.064178e+01	C
1765	2024-07-05 17:35:35.326000	3.069091e+01	C
1766	2024-07-05 17:35:36.290000	3.070318e+01	C
1767	2024-07-05 17:35:37.615000	3.070932e+01	C
1768	2024-07-05 17:35:38.658000	3.074615e+01	C
1769	2024-07-05 17:35:39.542000	3.076455e+01	C
1770	2024-07-05 17:35:40.425000	3.064178e+01	C
1771	2024-07-05 17:35:41.349000	3.071546e+01	C
1772	2024-07-05 17:35:42.673000	3.083202e+01	C
1773	2024-07-05 17:35:43.556000	3.074001e+01	C
1774	2024-07-05 17:35:44.440000	3.086880e+01	C
1775	2024-07-05 17:35:45.323000	3.078909e+01	C
1776	2024-07-05 17:35:46.688000	3.081976e+01	C
1777	2024-07-05 17:35:47.571000	3.069704e+01	C
1778	2024-07-05 17:35:48.494000	3.089332e+01	C
1779	2024-07-05 17:35:49.378000	3.072774e+01	C
1780	2024-07-05 17:35:50.341000	3.075228e+01	C
1781	2024-07-05 17:35:51.305000	3.062950e+01	C
1782	2024-07-05 17:35:52.630000	3.077682e+01	C
1783	2024-07-05 17:35:53.553000	3.072774e+01	C
1784	2024-07-05 17:35:54.436000	3.070932e+01	C
1785	2024-07-05 17:35:55.362000	3.075228e+01	C
1786	2024-07-05 17:35:56.807000	3.091783e+01	C
1787	2024-07-05 17:35:57.690000	3.066021e+01	C
1788	2024-07-05 17:35:58.653000	3.062950e+01	C
1789	2024-07-05 17:35:59.537000	3.069091e+01	C
1790	2024-07-05 17:36:00.420000	3.070318e+01	C
1791	2024-07-05 17:36:01.303000	3.067863e+01	C
1792	2024-07-05 17:36:02.628000	3.059263e+01	C
1793	2024-07-05 17:36:03.550000	3.052502e+01	C
1794	2024-07-05 17:36:04.434000	3.062335e+01	C
1795	2024-07-05 17:36:05.357000	3.067863e+01	C
1796	2024-07-05 17:36:06.361000	3.067863e+01	C
1797	2024-07-05 17:36:07.685000	3.083202e+01	C
1798	2024-07-05 17:36:08.649000	3.080749e+01	C
1799	2024-07-05 17:36:09.532000	3.095458e+01	C
1800	2024-07-05 17:36:10.496000	3.088106e+01	C
1801	2024-07-05 17:36:11.459000	3.062950e+01	C
1802	2024-07-05 17:36:12.343000	3.069091e+01	C
1803	2024-07-05 17:36:13.748000	3.074615e+01	C
1804	2024-07-05 17:36:14.272000	3.089332e+01	C
1805	2024-07-05 17:36:15.596000	3.074615e+01	C
1806	2024-07-05 17:36:16.560000	3.080136e+01	C
1807	2024-07-05 17:36:17.443000	3.066635e+01	C
1808	2024-07-05 17:36:18.326000	3.057420e+01	C
1809	2024-07-05 17:36:19.651000	3.068477e+01	C
1810	2024-07-05 17:36:20.534000	3.060492e+01	C
1811	2024-07-05 17:36:21.538000	3.057420e+01	C
1812	2024-07-05 17:36:22.421000	3.058649e+01	C
1813	2024-07-05 17:36:23.304000	3.114429e+01	C
1814	2024-07-05 17:36:24.268000	3.108925e+01	C
1815	2024-07-05 17:36:25.593000	3.086267e+01	C
1816	2024-07-05 17:36:26.636000	3.067249e+01	C
1817	2024-07-05 17:36:27.520000	3.071546e+01	C
1818	2024-07-05 17:36:28.403000	3.054961e+01	C
1819	2024-07-05 17:36:29.366000	3.077682e+01	C
1820	2024-07-05 17:36:31.213000	3.057420e+01	C
1821	2024-07-05 17:36:31.655000	3.057420e+01	C
1822	2024-07-05 17:36:32.538000	3.048813e+01	C
1823	2024-07-05 17:36:33.421000	3.077069e+01	C
1824	2024-07-05 17:36:34.385000	3.119931e+01	C
1825	2024-07-05 17:36:35.268000	7.314781e+01	C
1826	2024-07-05 17:36:36.753000	3.032810e+01	C
1827	2024-07-05 17:36:37.637000	3.061721e+01	C
1828	2024-07-05 17:36:38.480000	3.056191e+01	C
1829	2024-07-05 17:36:39.443000	3.051273e+01	C
1830	2024-07-05 17:36:40.326000	3.063564e+01	C
1831	2024-07-05 17:36:41.732000	3.059263e+01	C
1832	2024-07-05 17:36:42.253000	3.061107e+01	C
1833	2024-07-05 17:36:43.578000	3.069091e+01	C
1834	2024-07-05 17:36:44.462000	3.059263e+01	C
1835	2024-07-05 17:36:45.505000	3.067863e+01	C
1836	2024-07-05 17:36:46.389000	3.056805e+01	C
1837	2024-07-05 17:36:47.273000	3.056191e+01	C
1838	2024-07-05 17:36:48.598000	3.053732e+01	C
1839	2024-07-05 17:36:49.481000	3.063564e+01	C
1840	2024-07-05 17:36:50.444000	3.070318e+01	C
1841	2024-07-05 17:36:51.328000	3.067863e+01	C
1842	2024-07-05 17:36:52.291000	3.061721e+01	C
1843	2024-07-05 17:36:53.254000	3.062950e+01	C
1844	2024-07-05 17:36:54.579000	3.051888e+01	C
1845	2024-07-05 17:36:55.583000	3.057420e+01	C
1846	2024-07-05 17:36:56.547000	3.063564e+01	C
1847	2024-07-05 17:36:57.470000	3.058649e+01	C
1848	2024-07-05 17:36:58.433000	3.060492e+01	C
1849	2024-07-05 17:36:59.317000	3.046352e+01	C
1850	2024-07-05 17:37:00.641000	3.053732e+01	C
1851	2024-07-05 17:37:01.525000	3.044506e+01	C
1852	2024-07-05 17:37:02.408000	3.061721e+01	C
1853	2024-07-05 17:37:03.291000	3.074615e+01	C
1854	2024-07-05 17:37:04.616000	3.064178e+01	C
1855	2024-07-05 17:37:05.499000	3.053117e+01	C
1856	2024-07-05 17:37:06.382000	3.056805e+01	C
1857	2024-07-05 17:37:07.265000	3.059878e+01	C
1858	2024-07-05 17:37:08.589000	3.034658e+01	C
1859	2024-07-05 17:37:09.433000	3.046352e+01	C
1860	2024-07-05 17:37:10.316000	3.038352e+01	C
1861	2024-07-05 17:37:11.640000	3.043891e+01	C
1862	2024-07-05 17:37:12.524000	3.042045e+01	C
1863	2024-07-05 17:37:13.487000	3.030962e+01	C
1864	2024-07-05 17:37:14.370000	3.043276e+01	C
1865	2024-07-05 17:37:15.254000	3.047582e+01	C
1866	2024-07-05 17:37:16.297000	3.059263e+01	C
1867	2024-07-05 17:37:17.622000	3.050658e+01	C
1868	2024-07-05 17:37:18.506000	3.066021e+01	C
1869	2024-07-05 17:37:19.389000	3.057420e+01	C
1870	2024-07-05 17:37:20.272000	3.051888e+01	C
1871	2024-07-05 17:37:21.677000	3.029730e+01	C
1872	2024-07-05 17:37:22.561000	3.027265e+01	C
1873	2024-07-05 17:37:23.524000	2.993939e+01	C
1874	2024-07-05 17:37:24.488000	3.004441e+01	C
1875	2024-07-05 17:37:25.371000	3.032194e+01	C
1876	2024-07-05 17:37:26.254000	3.030962e+01	C
1877	2024-07-05 17:37:27.579000	3.038968e+01	C
1878	2024-07-05 17:37:28.502000	3.047582e+01	C
1879	2024-07-05 17:37:29.546000	3.034042e+01	C
1880	2024-07-05 17:37:30.429000	3.053732e+01	C
1881	2024-07-05 17:37:31.393000	3.050043e+01	C
1882	2024-07-05 17:37:32.358000	3.053117e+01	C
1883	2024-07-05 17:37:33.683000	3.034658e+01	C
1884	2024-07-05 17:37:34.566000	3.038352e+01	C
1885	2024-07-05 17:37:35.449000	3.035274e+01	C
1886	2024-07-05 17:37:36.332000	3.039583e+01	C
1887	2024-07-05 17:37:37.256000	3.051273e+01	C
1888	2024-07-05 17:37:38.581000	3.056191e+01	C
1889	2024-07-05 17:37:39.544000	3.048198e+01	C
1890	2024-07-05 17:37:40.428000	3.062335e+01	C
1891	2024-07-05 17:37:41.311000	3.046352e+01	C
1892	2024-07-05 17:37:42.314000	3.051888e+01	C
1893	2024-07-05 17:37:43.639000	3.037737e+01	C
1894	2024-07-05 17:37:44.603000	3.048813e+01	C
1895	2024-07-05 17:37:45.486000	3.054961e+01	C
1896	2024-07-05 17:37:46.450000	3.056805e+01	C
1897	2024-07-05 17:37:47.413000	3.044506e+01	C
1898	2024-07-05 17:37:48.296000	3.035889e+01	C
1899	2024-07-05 17:37:49.701000	3.055576e+01	C
1900	2024-07-05 17:37:50.665000	3.053732e+01	C
1901	2024-07-05 17:37:51.548000	3.058649e+01	C
1902	2024-07-05 17:37:52.431000	3.059878e+01	C
1903	2024-07-05 17:37:53.314000	3.064792e+01	C
1904	2024-07-05 17:37:54.277000	3.070318e+01	C
1905	2024-07-05 17:37:55.602000	3.058035e+01	C
1906	2024-07-05 17:37:56.485000	3.059263e+01	C
1907	2024-07-05 17:37:57.368000	3.067863e+01	C
1908	2024-07-05 17:37:58.372000	3.074615e+01	C
1909	2024-07-05 17:37:59.255000	3.063564e+01	C
1910	2024-07-05 17:38:00.540000	3.054347e+01	C
1911	2024-07-05 17:38:01.503000	3.078909e+01	C
1912	2024-07-05 17:38:02.467000	3.072160e+01	C
1913	2024-07-05 17:38:03.350000	3.070932e+01	C
1914	2024-07-05 17:38:04.273000	3.067863e+01	C
1915	2024-07-05 17:38:05.600000	3.069091e+01	C
1916	2024-07-05 17:38:06.484000	3.063564e+01	C
1917	2024-07-05 17:38:07.527000	3.061721e+01	C
1918	2024-07-05 17:38:08.411000	3.066635e+01	C
1919	2024-07-05 17:38:09.294000	3.085041e+01	C
1920	2024-07-05 17:38:10.257000	3.082589e+01	C
1921	2024-07-05 17:38:11.582000	3.070932e+01	C
1922	2024-07-05 17:38:12.465000	3.056191e+01	C
1923	2024-07-05 17:38:13.349000	3.076455e+01	C
1924	2024-07-05 17:38:14.673000	3.070318e+01	C
1925	2024-07-05 17:38:15.556000	3.048813e+01	C
1926	2024-07-05 17:38:16.520000	3.065406e+01	C
1927	2024-07-05 17:38:17.403000	3.073387e+01	C
1928	2024-07-05 17:38:18.287000	3.075228e+01	C
1929	2024-07-05 17:38:19.330000	3.059263e+01	C
1930	2024-07-05 17:38:20.655000	3.044506e+01	C
1931	2024-07-05 17:38:21.619000	3.050658e+01	C
1932	2024-07-05 17:38:22.502000	3.053732e+01	C
1933	2024-07-05 17:38:23.385000	3.063564e+01	C
1934	2024-07-05 17:38:24.268000	3.050043e+01	C
1935	2024-07-05 17:38:25.593000	3.046352e+01	C
1936	2024-07-05 17:38:26.477000	3.054347e+01	C
1937	2024-07-05 17:38:27.360000	3.061107e+01	C
1938	2024-07-05 17:38:28.685000	3.062950e+01	C
1939	2024-07-05 17:38:29.569000	3.067249e+01	C
1940	2024-07-05 17:38:30.452000	3.032194e+01	C
1941	2024-07-05 17:38:31.335000	3.035274e+01	C
1942	2024-07-05 17:38:32.740000	3.049428e+01	C
1943	2024-07-05 17:38:33.704000	3.048813e+01	C
1944	2024-07-05 17:38:34.587000	3.046967e+01	C
1945	2024-07-05 17:38:35.551000	3.037737e+01	C
1946	2024-07-05 17:38:36.514000	3.039583e+01	C
1947	2024-07-05 17:38:37.397000	3.039583e+01	C
1948	2024-07-05 17:38:38.279000	3.038968e+01	C
1949	2024-07-05 17:38:39.643000	3.044506e+01	C
1950	2024-07-05 17:38:40.527000	3.040199e+01	C
1951	2024-07-05 17:38:41.410000	3.038968e+01	C
1952	2024-07-05 17:38:42.293000	3.038352e+01	C
1953	2024-07-05 17:38:43.618000	3.017401e+01	C
1954	2024-07-05 17:38:44.501000	3.023567e+01	C
1955	2024-07-05 17:38:45.384000	3.032194e+01	C
1956	2024-07-05 17:38:46.268000	3.037737e+01	C
1957	2024-07-05 17:38:47.753000	3.038968e+01	C
1958	2024-07-05 17:38:48.636000	3.045737e+01	C
1959	2024-07-05 17:38:49.600000	3.030962e+01	C
1960	2024-07-05 17:38:50.483000	3.039583e+01	C
1961	2024-07-05 17:38:51.326000	3.034042e+01	C
1962	2024-07-05 17:38:52.290000	3.041430e+01	C
1963	2024-07-05 17:38:53.253000	3.045737e+01	C
1964	2024-07-05 17:38:54.658000	3.045122e+01	C
1965	2024-07-05 17:38:55.541000	3.038352e+01	C
1966	2024-07-05 17:38:56.425000	3.036505e+01	C
1967	2024-07-05 17:38:57.308000	3.029114e+01	C
1968	2024-07-05 17:38:58.675000	3.029114e+01	C
1969	2024-07-05 17:38:59.558000	3.019868e+01	C
1970	2024-07-05 17:39:00.440000	3.018635e+01	C
1971	2024-07-05 17:39:01.324000	3.003206e+01	C
1972	2024-07-05 17:39:02.287000	3.042661e+01	C
1973	2024-07-05 17:39:03.251000	3.027265e+01	C
1974	2024-07-05 17:39:04.656000	3.042661e+01	C
1975	2024-07-05 17:39:05.619000	3.038968e+01	C
1976	2024-07-05 17:39:06.502000	3.037737e+01	C
1977	2024-07-05 17:39:07.385000	3.051273e+01	C
1978	2024-07-05 17:39:08.349000	3.030962e+01	C
1979	2024-07-05 17:39:09.312000	3.021718e+01	C
1980	2024-07-05 17:39:10.637000	3.045737e+01	C
1981	2024-07-05 17:39:11.521000	3.042045e+01	C
1982	2024-07-05 17:39:12.404000	3.018635e+01	C
1983	2024-07-05 17:39:13.287000	3.011849e+01	C
1984	2024-07-05 17:39:14.612000	3.027265e+01	C
1985	2024-07-05 17:39:15.495000	3.009998e+01	C
1986	2024-07-05 17:39:16.378000	3.009380e+01	C
1987	2024-07-05 17:39:17.342000	3.028498e+01	C
1988	2024-07-05 17:39:18.667000	3.014317e+01	C
1989	2024-07-05 17:39:19.550000	3.005059e+01	C
1990	2024-07-05 17:39:20.513000	3.019868e+01	C
1991	2024-07-05 17:39:21.399000	3.034658e+01	C
1992	2024-07-05 17:39:22.362000	3.025417e+01	C
1993	2024-07-05 17:39:23.687000	3.026649e+01	C
1994	2024-07-05 17:39:24.651000	3.034658e+01	C
1995	2024-07-05 17:39:25.614000	3.038352e+01	C
1996	2024-07-05 17:39:26.497000	3.035889e+01	C
1997	2024-07-05 17:39:27.381000	3.045122e+01	C
1998	2024-07-05 17:39:28.344000	3.060492e+01	C
1999	2024-07-05 17:39:29.669000	3.048813e+01	C
[truncated: 91,574 more rows]
